# Supplementary material for: Host cell-dependent late entry step as determinant of hepatitis B virus infection
Source: PLoS Pathog. 2022 Jun 17;18(6):e1010633. doi: 10.1371/journal.ppat.1010633 (PMC9246237; doi:10.1371/journal.ppat.1010633)
Supplement: S2 Dataset — (XLSX) [file ppat.1010633.s014.xlsx]

## Sheet: Data.S2
© 2000-2021 QIAGEN. All rights reserved.
Upstream Regulator	Expr Log Ratio	Molecule Type	Predicted Activation State	Activation z-score	p-value of overlap	Target Molecules in Dataset	Mechanistic Network
TGFB1		growth factor		1.148	1.61e-41	ABCC2,ABI2,ABLIM3,ACE,ACKR1,ACSM3,ACSS1,ACTA1,ACTA2,ACVRL1,ADAM10,ADAMTS12,ADAMTS2,AFM,AFP,AHR,AIF1L,AIM2,ALDH2,ALDOB,ALOX5AP,ANGPT1,ANGPTL4,ANKRD1,ANPEP,AOPEP,APOB,AQP1,AQP9,ARF4,ARG1,ARHGAP19,ARHGAP22,ARID5B,BAMBI,BAX,BCL2L11,BDH1,BIN1,BMP4,BMPR2,C1R,C1S,C2,C4BPA,C5,CALCOCO2,CALML4,CAMK2G,CASP1,CAVIN2,CCL2,CCL27,CCN1,CCN2,CCNA2,CCND1,CCNE2,CCR1,CCR7,CD14,CD163,CD36,CD44,CD46,CD59,CD68,CD83,CD86…	1109 (21)
dexamethasone		chemical drug		-0.513	4.66e-40	A4GALT,AACS,ABCB1,ABCC1,ABCC2,ACADM,ACADS,ACE,ACKR3,ACOT7,ACTA2,ACTG1,ADAM10,ADAMTS2,ADHFE1,ADRB2,AEBP1,AFP,AGT,AKAP12,AKR1C3,AKR1C4,ALAS1,ALDH1A1,ALDH2,ALDOB,ALOX5AP,ALPL,AMIGO2,AMPD3,ANGPT1,ANGPTL4,ANKRD1,ANPEP,APOA1,APOA4,APOL6,AQP1,AQP7,ARG2,ARL4C,ARRB2,ASF1B,ASPH,ATP1B1,ATP2B4,BAG1,BATF,BAX,BCKDHA,BCL2A1,BCL2L11,BEST1,BEX3,BHLHE41,BLVRB,BMPR2,BNIP3,BNIPL,BRCA2,BTG2,C5,C8A,CA2,CALR,CAPS,CARD6…	1176 (19)
TNF		cytokine		-0.161	2.71e-35	A4GALT,ABCC1,ABCC2,ABR,ABTB2,ACADM,ACADS,ACE,ACKR3,ACP5,ACTA1,ACTA2,ADAM8,ADAMTS7,ADCY5,ADGRG6,ADRB2,AEBP1,AGER,AGT,AKAP12,AKR1B1,ALDH1A3,ALDH2,ALOX5AP,AMPD3,ANGPT1,ANGPTL4,ANPEP,APC,APOA1,AQP1,AQP7,AQP9,ARF4,ARG1,ARHGAP22,ARID5B,ATP2B4,B4GALNT1,B4GALT1,BAMBI,BAX,BCKDHA,BCL10,BCL2A1,BCL2L11,BHLHE41,BMP4,BPGM,BTG2,C4A/C4B,C5,CA12,CA2,CALR,CARD6,CASP1,CASP7,CCDC80,CCL2,CCL27,CCN1,CCN2,CCND1,CCR1,CC…	1252 (18)
TP53		transcription regulator		-0.975	2.87e-32	ABCB1,ABCB6,ABCC1,ABCC2,ACADM,ACADS,ACE,ACER2,ACSF2,ACSS1,ACTA2,ADAM8,ADRB2,AEN,AFP,AIFM2,AK4,AKAP12,AKR1B1,ALDH1A1,ALDH1A3,ALDOC,ANGPT1,ANKRD1,ANLN,ANXA6,APC,APOA1,ARG1,ARHGEF4,ARRB2,ASF1B,AURKB,BAG1,BAP1,BAX,BCAT1,BCL2A1,BCL2L11,BHLHE41,BNIP3,BRCA2,BTG2,C2,CA9,CARD11,CARHSP1,CASP1,CCDC80,CCL2,CCN1,CCN2,CCNA2,CCNB1IP1,CCND1,CCNE2,CCNF,CD36,CD44,CD47,CD59,CDC20,CDC25B,CDH3,CDK1,CDKN1A,CDKN1B,CDKN…	1028 (22)
beta-estradiol		chemical - endogenous mammalian		1.594	1.56e-31	A4GALT,AARS1,ABCB1,ACADM,ACE,ACER2,ACKR3,ACOX2,ACP5,ACSM3,ACTA1,ACTA2,ACTG1,ADCY4,ADRB2,AEBP1,AFP,AGER,AGT,AHR,AKAP1,AKAP12,ALDH2,ANGPT1,ANPEP,APBB1,APC,APCDD1,APOA1,APOA4,AQP1,ARG1,ARID5B,ARRB2,ARSA,ARSB,ASB2,ATP1B1,ATP5F1B,B4GALT1,BACE2,BAG1,BAMBI,BATF,BAX,BCAT1,BCL10,BCL2A1,BCL2L11,BIN1,BLNK,BMP4,BMPR2,BRCA2,BTG2,BUB3,C4A/C4B,C8orf44-SGK3/SGK3,CA12,CA14,CA2,CALML4,CALR,CAPN2,CAPS,CCDC80,CCL2,C…	1262 (19)
lipopolysaccharide		chemical drug		0.882	5.59e-31	ABCB1,ABCC1,ABCC2,ABCF2,ACADM,ACE,ACKR3,ACP5,ACTA1,ACTA2,ADRB2,AFF3,AGER,AGT,AHR,AK4,ALDH2,ALOX5AP,AMPD3,ANGPTL4,APOA1,APOA4,APOB,APOL6,AQP1,AQP4,AQP7,ARG1,ARG2,ARHGEF3,ARL4C,ARVCF,AURKB,AZGP1,BAG3,BAMBI,BATF,BATF3,BAX,BCL10,BCL2A1,BCL2L11,BLNK,BMP4,C1R,C5,CALR,CAPN2,CARD6,CASP1,CASP7,CAVIN1,CCL2,CCN1,CCN2,CCND1,CCNF,CCR1,CCR7,CD14,CD163,CD200,CD36,CD37,CD44,CD46,CD53,CD59,CD68,CD83,CD86,CD9,CDK5…	984 (13)
HRAS		enzyme		0.649	7.1e-29	ACADM,ACTA1,ACTG1,AFAP1L1,AFP,ALDH1A3,AMACR,ANKRD1,ANXA6,ATP5F1B,AURKB,BAX,BCL2L11,BMP4,BNIP3,BTG2,CAPN2,CCDC80,CCL27,CCN1,CCN2,CCNA2,CCND1,CD44,CDH3,CDK1,CDK18,CDKN1A,CDKN1B,CDKN2A,CDKN2D,CDON,CFB,CGREF1,CHST11,CISH,COL1A1,COL1A2,COL5A2,COL6A2,CRABP2,CRP,CSF1,CSRP2,CTSB,CXCL10,CXCL12,CYP1A1,CYP24A1,DIXDC1,DNER,DOK1,DPP4,DUSP6,DUSP9,EFEMP1,EMX2,ENPP1,EPHX1,F2R,FAS,FLRT2,FNBP1L,FOSB,FOSL1,FOXM1,FU…	963 (22)
AGT	-13.646	growth factor	Activated	2.423	1.33e-27	ACE,ACTA1,ACTA2,ADAM23,ADAM8,ADAMTS2,ADIPOR1,AEBP1,AGER,AGT,ALDH1A3,AMBP,ANGPT1,ARG1,ARID2,ARID3A,ATP1B1,BAX,BEX4,C4A/C4B,CALR,CBS/CBSL,CCDC80,CCL2,CCN2,CCND1,CCNE2,CCNF,CCR7,CD109,CD14,CD36,CD44,CD68,CD86,CDC20,CDK1,CDKN1A,CDKN1B,CDKN2A,CGREF1,COL1A1,COL1A2,COL5A2,COL6A2,COL8A1,COLEC10,COX4I1,COX5A,COX7A1,CPE,CRABP2,CREB5,CRLF1,CRP,CSRP2,CTHRC1,CXCL10,CXCL12,CYBA,DCLK1,DKK3,ECM1,EDNRA,EFEMP1,EFN…	1294 (20)
KRAS		enzyme		-1.421	4.13e-26	AEN,AGER,AGT,AHR,ALDOC,AMPD3,ANPEP,ARG1,ATP1B1,AURKB,B4GALT5,BAG1,BCAM,BCL2A1,BCL2L14,BDH1,BMP4,BNIP3,BTC,CASP1,CAVIN1,CAVIN2,CCDC80,CCL2,CCN1,CCN2,CCNA2,CCND1,CCP110,CD44,CDH3,CDKN1A,CDKN1B,CDKN2A,CDKN2C,CELSR2,CHST3,CLIC5,COL1A1,CPM,CXCL10,CXCL14,CYP24A1,DCLK1,DECR2,DSE,DUSP4,DUSP5,DUSP6,E2F4,EFEMP1,EPCAM,EPHB4,EREG,ETV1,EXOSC5,EXT1,F2RL1,FAH,FAS,FBN1,FCGR2B,FES,FGFR1,FOSB,FOSL1,FOXM1,FUT10,GAD…	1037 (24)
ERBB2		kinase		1.184	1.01e-25	ACTA1,ACTA2,ADAM8,ADIPOR2,ALAS1,ALDOC,ANG,ANGPTL4,ATP6V1A,BAG2,BCAM,BNIP3,BTG2,CAVIN1,CAVIN2,CCDC80,CCL2,CCN2,CCNA2,CCND1,CCNE2,CD36,CD47,CD59,CD9,CDC20,CDC25B,CDCA4,CDCA5,CDCA8,CDCP1,CDH3,CDK1,CDKN1A,CDKN1B,CDKN2A,CDKN2C,CDKN3,CDON,CELSR2,CENPA,CHDH,CHST10,CHST2,CHST3,CIDEC,CLDN3,CLEC11A,CLEC3B,COL1A1,COL5A2,COL6A2,CPM,CRYBG1,CTSB,CXCL10,CXCL12,CYB561,DAG1,DECR1,DHRS7,DOK1,DPEP1,DSE,DSG2,DTX1,DU…	1032 (22)
SMARCA4		transcription regulator		-0.976	1.12e-25	ABCB1,ABLIM3,ACE,ACTA1,ACTA2,AFP,AGT,AHR,AIM2,ALDH1A3,ALDH2,APOA1,ARHGAP30,ARL4C,ARRDC4,ATP2B4,ATP6V1B1,AZGP1,BAMBI,BATF,BCL2A1,BIN1,BMP4,CA14,CASP1,CCL2,CCN2,CCNA2,CCND1,CCNE2,CCR1,CD44,CD47,CDH16,CDKN1A,CDKN1B,CDKN2A,CDKN2D,CKM,CNTN1,COL1A1,CORO6,COTL1,CPM,CRYBG1,CSF1,CTSB,CYP1A1,DUSP13,DUSP4,DUSP6,EBF1,EDNRA,ENO3,EREG,ESPNL,FAS,FBLIM1,FFAR2,FGFR2,FKBP5,FMO2,FOLR1,GADD45A,GADD45B,GADD45G,GBP1,G…	988 (22)
IL1B		cytokine		-1.129	1.79e-23	A4GALT,ABCC2,ACE,ACHE,ACTA2,ADAM8,ADRB2,AGER,AKR1B1,ALPL,AMPD3,ANGPT1,ANGPTL4,APOB,APOL6,AQP4,ARG1,BAMBI,BAX,BCL2A1,BCL2L10,BMP4,BTG2,C1R,C2,C5,CCL2,CCL27,CCN2,CCNA2,CCND1,CCR1,CCR7,CD14,CD44,CD83,CD86,CDK1,CDKN1A,CFB,CISH,CLDN1,CMPK2,COL1A1,CPB2,CRP,CSF1,CTSB,CXCL10,CXCL12,CYBA,CYP1A1,CYP1B1,CYP24A1,CYP7A1,CYTIP,DBP,DPP4,DUSP5,E2F7,ELF3,ENPP1,EP300,EPHA6,ETV1,F2RL1,FAS,FCGR2B,FGB,FGFR2,FGFR3,FGF…	990 (15)
CTNNB1		transcription regulator		1.986	5.29e-23	ABCB1,ABCC1,ABCF3,ACADS,ACAP1,ACTA2,AFP,AHR,ALDH1A1,ALDH1A3,APCDD1,AQP4,BAMBI,BCL2L10,BCL2L11,BMP4,BRMS1L,CA9,CASP7,CCN1,CCN2,CCNA2,CCND1,CCNE2,CD36,CD44,CD47,CDH16,CDKN1A,CDKN1B,CDKN2A,CDKN2D,CENPM,CFD,CIDEC,CNTFR,COL1A1,CRABP2,CRYBG1,CTHRC1,CXCL12,CXCL14,CYB5R3,CYFIP2,CYP1A1,CYP1B1,CYP24A1,DGAT2,DIXDC1,DNAJC6,DOK1,DPEP1,DTX1,ECM1,ELMO1,EMX2,ENC1,ENO3,ENPP1,EPCAM,EPHB3,EPHB4,ERBB3,EREG,ETV1,F2R,…	1160 (23)
aflatoxin B1		chemical - endogenous non-mammalian		1.709	5.96e-23	A1BG,ABCC1,ACTA1,ADAM8,ADAMTS7,AKR7A3,ALDH1A1,ANKZF1,ANXA13,ASF1B,AURKB,BAX,BRCA2,CA2,CCNA2,CCNE2,CDK1,CDKN1A,CDKN2C,CENPA,CEP55,CFD,CHAF1B,CLDN1,CLIC5,CNKSR1,CYP1A1,DBP,DDIT4L,DLGAP5,ECT2,ELAVL2,EPCAM,EZR,FAM83D,FAS,FBXO5,FGF1,GCLC,GJA1,GNAI1,GSR,GSTA1,HTATIP2,IGFBP7,INCENP,INHBA,IQGAP3,IRS2,ITGB4,KIF15,KIF23,KIFC1,KIFC3,LAMA5,LAMC2,LPL,MAD2L1,MAP4K4,MET,MFGE8,MGAT3,MGMT,MME,MMP2,NCK2,NDC80,NQO1…	581 (11)
decitabine		chemical drug		-0.882	1.2e-21	ABCB1,ABCC1,ABCC2,ADAM23,ADCY5,ADGRL2,ADRB2,AFP,AIM2,AKAP12,ANGPTL4,ANKRD1,APC,BAX,BCAT1,BCL2L11,BIN1,BMP4,BMPR2,BNIP3,BRCA2,CA9,CCN2,CCNA2,CCND1,CCR7,CD44,CD86,CD9,CDH16,CDH3,CDK1,CDK5R1,CDKN1A,CDKN1B,CDKN2A,CDKN2D,CELA3B,CGREF1,CNTN1,COL1A1,COL1A2,CRABP2,CTBP2,CXCL10,CXCL12,CYP1A1,CYP1B1,CYP24A1,DDR2,DEFB1,DHRS3,DLX4,DSG2,DYRK1A,E2F8,EEF1B2,EFNA3,EFNB2,EIF4G1,ELF4,ELOVL4,EPHB3,EPHB4,EZR,FAS,FBX…	990 (23)
PD98059		chemical - kinase inhibitor		-0.017	1.36e-21	ABCC2,ACE,ACOT7,ACTA2,ADIPOR1,AGT,AKAP12,ALOX5AP,ANKRD1,ANPEP,APOA1,ATP6V1B1,BATF2,BAX,BCL2L11,BDH1,BNIP3,CA2,CCL2,CCN2,CCNA2,CCND1,CCNE2,CCR1,CD14,CD36,CD37,CD44,CD83,CD86,CDH3,CDK5R1,CDKN1A,CDKN1B,CDKN2A,COL1A1,COL1A2,CRP,CTSB,CXCL10,CYCS,CYP1A1,CYP1B1,CYP24A1,CYP7A1,DCBLD2,DHRS3,DUSP4,DUSP5,DUSP6,E2F4,EREG,F2R,FAH,FAS,FKBP5,FOSB,FOSL1,GADD45A,GAP43,GAS7,GJA1,HAS2,HBEGF,HGF,HIF1A,HMGB3,HNRNPF,H…	1002 (17)
dextran sulfate		chemical drug		-0.884	1.6e-21	ACE,ADAM8,AGT,AHR,ANLN,ARG1,BAG1,BMP4,C4A/C4B,CARD11,CCN2,CCNA2,CCND1,CCNF,CD14,CD36,CD83,CD86,CDC20,CDCA5,CDCA8,CDK1,CHAF1B,CXCL10,DSCC1,E2F7,E2F8,EFNB2,EPHB4,FBXO5,FGF1,FGFR1,FGFR3,FOXM1,HGF,IFIT1B,IL10,IL37,IRF7,ISLR,KCTD11,LRP5,MLH1,MMP2,MMP9,MPO,MYC,NCAPD2,NCAPH,NDST1,NFATC2,NQO1,OCLN,P2RY2,PARP1,PCNA,PECAM1,PGF,PIGR,PLET1,PLK1,PTAFR,PTGS2,PTP4A3,RACGAP1,REG3A,RELA,RRM2,S100A8,S100A9,S1PR1,S…	793 (14)
CSF2		cytokine		1.661	1.68e-21	ACE,ACP5,ADAM8,ALOX5AP,ANLN,ARG1,BATF3,BAX,BCL2A1,BCL2L11,C4A/C4B,CA4,CARD11,CARD6,CASP1,CCL2,CCNA2,CCND1,CCNF,CCR1,CCR7,CD14,CD163,CD83,CD86,CDC20,CDCA5,CDCA8,CDK1,CDKN1A,CDKN1B,CDKN2C,CHAF1B,CHST11,CISH,COL8A1,CSF1,CXCL10,DICER1,DSCC1,DUSP6,E2F7,E2F8,EPCAM,F2R,F2RL1,FAS,FBXO5,FCGR2B,FFAR2,FLT1,FOSL1,FOXM1,GCH1,GK,HAS2,HBEGF,HCAR2,HGF,HIF1A,HK2,HMGB1,HMGCR,HOXB4,ID2,IL10,IL16,IL1A,IL1RL1,IL1RN,I…	975 (15)
ESR1		ligand-dependent nuclear receptor	Activated	2.357	2.78e-21	ABCB1,ABCB9,ABI2,ACE,ACKR3,ACTA2,ACVR1B,ADAMTS13,ADGRG6,AGT,AKAP1,ALOX5AP,ANLN,APC,APOA1,AQP1,AQP9,ATP1B1,ATP2A3,ATP6V1A,BAG1,BAX,BCAT1,BCL2L11,BIN1,BMP4,BMPR2,BRCA2,BUB3,C1QTNF5,C5,CA12,CA2,CALML4,CAPN2,CCL15,CCL2,CCN1,CCNA2,CCND1,CCP110,CD59,CD83,CDCA8,CDK1,CDK5R1,CDKN1A,CDKN1B,CDKN2A,CDKN3,CELSR2,CENPA,CENPM,CEP135,CERS1,CHM,CHST2,CISH,CLDN1,CLIC3,CLIC6,COL5A2,COL8A1,COTL1,CPE,CPM,CRABP2,CTSB,…	1156 (21)
IFNG		cytokine		-1.145	3.93e-21	ABCB1,ABCC1,ABLIM3,ACE,ACSS1,ACTA2,ADAMTS9,ADCY5,ADCY7,AGER,AGT,AHR,AIF1L,AIM2,ALDH1A3,ALOX5AP,ALPL,ANGPTL4,APOL6,AQP1,AQP9,ARG1,ARG2,ATP1B1,AZGP1,BATF2,BAX,BCL2A1,BCL2L11,BLNK,BRCA2,BST1,C1R,C2,C4A/C4B,CALCOCO2,CARD6,CASP1,CASP7,CCL2,CCN2,CCNA2,CCND1,CCR1,CD14,CD163,CD200,CD36,CD44,CD68,CD83,CD86,CDC20,CDC25B,CDK1,CDK5R1,CDKN1A,CDKN1B,CDKN2A,CELSR2,CERS6,CFB,CH25H,CHAC1,CHRND,CHST11,CHST3,CHST7,…	742 (13)
Vegf		group	Activated	3.723	1.54e-20	ABCB1,ACE,ACKR3,ACTA2,ADAM10,ADGRL2,AHR,AKAP12,ALOX5AP,ANGPTL4,ANPEP,AQP4,ARHGAP22,AURKB,BAG2,BAX,BCL2A1,BCL2L11,BTN1A1,CA2,CA4,CASP1,CCN1,CCNE2,CCNF,CD44,CD46,CDC20,CDC25B,CDK1,CDKN2A,CDKN2C,CDKN3,CHRNB2,CHST7,CLDN1,CNTFR,CRLF1,CXCL10,CXCL12,DCBLD2,DENND2D,DOK5,DUSP4,DUSP5,DUSP6,EFNB2,ERBB3,FAS,FKBP5,FLT1,FOSB,FOSL1,FOXM1,GEM,GPR4,GRK5,GUCY1B1,HBEGF,HID1,HIF1A,HK2,HOPX,HPSE,IGFBP3,IGFBP4,IHH,IL1…	994 (21)
calcitriol		chemical drug		-1.084	2.19e-20	ABCB1,ADHFE1,AFAP1L2,AHR,AKAP12,AKR1B1,ALPL,ANLN,APOA1,ARG1,ARHGEF3,ATP2B4,BATF,BAX,BCAT1,CA2,CASP7,CAVIN1,CCN1,CCNA2,CCND1,CD14,CD163,CD44,CD46,CDC20,CDCA5,CDCA8,CDK1,CDK5R1,CDKN1A,CDKN1B,CENPA,CENPM,CFD,CHAF1B,CISH,CKM,CSF1,CXCL10,CXCL12,CYP1A1,CYP24A1,CYP7A1,DICER1,DOK5,ECH1,ECT2,ENPEP,ERBB3,F2RL1,FAS,FASTK,FBN1,FGFR3,FOXM1,FTL,GADD45A,GADD45G,GC,GDPD5,GEM,GRK5,GSR,GUF1,HAGH,HBEGF,HK2,HOXB4,HP…	1196 (20)
TP73	-1.803	transcription regulator		-0.152	3.56e-20	ABCB1,ABCC1,ACTA2,ADAM10,ADAM23,AEN,AFP,ANGPTL4,ARHGAP22,BAP1,BAX,BCL2L11,BTG2,C1R,CASP1,CCL2,CCN1,CCNA2,CCNF,CD83,CDC20,CDC25B,CDK1,CDKN1A,CDKN1B,CDKN3,CLDN10,CLIP3,CNTFR,COL1A1,COL5A2,COX4I1,CXCL10,DBP,DHRS3,DRAM1,ECM1,EREG,FAS,FGFR2,FGFR3,FLT1,FOXJ1,GADD45A,GATA2,GLS2,GPR137B,GRK5,HAGH,HBEGF,HIC1,HIF1A,HPSE,HS6ST1,HSPA1A/HSPA1B,HTATIP2,ID2,IGFBP3,IGFBP4,IGSF3,INPP4A,ITGAX,ITGB4,KCNK1,KIF23,LBH…	914 (19)
CEBPA		transcription regulator		0.208	1.87e-19	ABCB1,ADCY7,ADH7,AGT,AKAP12,AKR1B1,AKR1C3,ALOX5AP,ANPEP,APCDD1,APOA4,APOB,ARG1,ARG2,ARL4C,BCL2A1,BIN1,BTG2,CA2,CCNA2,CCND1,CCR1,CD14,CD7,CDKN1A,CFD,COL1A1,COL1A2,COX4I1,CPB2,CRABP2,CSF1,CYCS,CYP7A1,DGAT2,DHCR7,DLX3,EBF1,EEF1A2,EFNB2,EMX2,EPHX1,EXTL2,FLT1,FOXM1,FZD1,G6PC,GADD45A,GATA2,GBP1,GCH1,GGH,GJA1,HAS2,HGF,HMGCR,HNF1A,HP,HPGD,ICAM2,ID2,IGFBP3,IGFBP4,IL10,IL1RN,INSR,IRS2,ITGAX,ITGB5,KLK8,KRT1…	1051 (23)
IL6		cytokine		0.021	2.95e-19	ABCC1,ABCC2,ACER2,ACTA2,ACVRL1,ADAMTS13,ADGRL2,AFP,AGT,AHR,ALAS1,ANG,ANGPT1,ANPEP,APOA1,APOB,AQP4,ARG1,ARL4C,BAMBI,BATF,BAX,BCL2L11,BTC,BTG2,BUB3,C1QL1,CASP1,CASP7,CCL2,CCN2,CCNA2,CCND1,CCR1,CCR7,CD14,CD163,CD36,CD44,CD46,CD53,CD68,CD83,CD86,CDC20,CDK1,CDKN1A,CDKN1B,CDKN2A,CDKN2D,CDKN3,CENPA,CFD,CISH,COL1A1,COX4I1,CPB2,CRLF1,CRP,CSF1,CXCL10,CYP1A1,CYP1B1,CYTIP,DLX5,DUSP6,E2F4,EREG,FAH,FAS,FCGRT,F…	1033 (17)
HGF	12.538	growth factor	Activated	3.561	3.14e-19	ACKR3,ACTA2,ADGRL2,AFP,AHR,AKAP12,ANGPTL4,ARPC5,AURKB,BAG2,BCL2A1,CA9,CASP1,CCL2,CCN1,CCN2,CCND1,CCNE2,CCNF,CD44,CD46,CDC20,CDC25B,CDK1,CDKN1A,CDKN1B,CDKN2A,CDKN2C,CDKN3,CHRNB2,CNTFR,COL1A1,COL1A2,CRLF1,CSF1,DOK5,DUSP4,DUSP6,DYRK1A,EFNB2,ELF3,EPCAM,FASTK,FKBP5,FLT1,FOSB,FOSL1,FOXM1,G6PC,GEM,GPR4,GRK5,GUCY1B1,HBEGF,HGF,HK2,IGFBP3,IGFBP4,IL10,INHBA,IRX5,ITGA6,ITPR1,KIF15,KIF20B,KIF2C,KMT2A,KRT17,L1…	992 (17)
tretinoin		chemical - endogenous mammalian		0.362	7.08e-19	ADAM10,AFP,AGT,AHR,AKAP12,ALAS1,ALDH1A1,ALDH1A3,ALPL,ANGPTL4,ANPEP,ANXA6,APCDD1,AQP1,AQP9,ARG1,ARHGAP29,ASB2,ATP2A3,BAMBI,BATF,BCL2A1,BCO1,BMP4,BMPR2,BNIP3,BTC,BTG2,C1S,C2,CA2,CALR,CAMKK1,CAPN2,CAPN7,CASP1,CASP7,CBR1,CBS/CBSL,CCL2,CCN1,CCN2,CCNA2,CCND1,CCR1,CD14,CD36,CD44,CD47,CD53,CD68,CD86,CD9,CDC20,CDK5R1,CDKN1A,CDKN1B,CDKN2A,CDKN2C,CDKN2D,CDKN3,CDYL2,CGGBP1,CHKA,CHST10,CLDN1,CLDN10,CLEC11A,CO…	1065 (16)
OGA		enzyme		-1.139	8.57e-19	ABLIM3,ACADM,ACSS1,ACTG1,ADAP1,ADGRL2,AIFM2,ALDOC,ALOX5AP,ARHGAP29,ARHGEF25,AZGP1,BAX,BCOR,BFSP1,C1RL,CAMK1D,CASP1,CAVIN2,CCL2,CCND1,CCR1,CD14,CD36,CD44,CD47,CD53,CD68,CD86,CDCA4,CDKN1A,CDKN2C,CH25H,CLDN1,CPE,CREB5,CYFIP2,DCLK1,DHCR7,DPEP1,EFNB2,EIF2A,EPHB3,ERBB3,FAS,FBLN1,FGF13,FGF5,FGFR1,FSCN1,GADD45A,GADD45G,GALNT6,GFOD1,GLI3,GNE,GPER1,GPT2,GSN,GTF2IRD1,HIVEP2,HMGCR,HMGCS1,HPGD,IGFBP3,IGFBP4,I…	922 (19)
JUN		transcription regulator		-1.049	1.35e-18	ABCB1,ACP5,ACTA2,ADH7,AFP,AKAP12,ALAS1,ANKRD1,ARG1,ARNTL2,BAX,BCL2A1,BCL2L11,C5,CAPN2,CCL2,CCN1,CCN2,CCNA2,CCND1,CD14,CD44,CD68,CDC20,CDK1,CDK5R1,CDKN1A,CDKN1B,CDKN2A,CFD,CHST4,COL1A1,COL1A2,CSF1,CXCL10,CYCS,CYP1B1,CYP7A1,DICER1,DUSP5,DUSP6,E2F7,EPHX2,EREG,EZR,FAS,FOSL1,FOXC1,GADD45A,GAP43,GCLC,GIP,GJA1,GOT1,HK2,HPGD,ID2,IGFBP2,IGFBP3,IGFBP4,IGFBP7,IL10,IL1A,IL1RL1,IRS2,ITGAV,ITGB4,KDR,LAMP2,LBP,…	1209 (22)
ESR2		ligand-dependent nuclear receptor		1.374	1.39e-18	A4GALT,ADH7,AGT,AKAP1,AKAP12,ANPEP,APC,ARID5B,ARRDC4,ASB2,BAG1,BAMBI,BCAT1,BIN1,BMP4,BMPR2,BRCA2,BTG2,CA12,CA2,CADM3,CAPN2,CBS/CBSL,CCL15,CCL2,CCN1,CCN2,CCNA2,CCND1,CDK5R1,CDKN1A,CDKN1B,CDKN2C,CHST15,CHST2,CLDN1,CLIC5,COL1A1,COL1A2,CPM,CRLF1,CTHRC1,CXCL12,DHCR7,DUT,EIF4G1,ELAVL2,EMB,ENPP3,EP300,EREG,ETV1,EXOSC5,F2RL1,FADD,FBL,FBLN1,FBN1,FGF19,FGFR1,FMOD,FOXM1,FSCN1,FZD2,GADD45B,GCLC,GGCT,GJA1,GJB…	1230 (22)
CG		complex		1.196	2.08e-18	ABCB1,ACTA2,ADH7,AKR1C3,ALDH1A1,ANGPTL4,APCDD1,ARHGAP22,BAMBI,BAX,BCAT1,BMP4,BMPR2,BRCA2,BTC,BTG2,C1R,C1RL,C1S,C2,C4A/C4B,CCL2,CCNA2,CCND1,CCNE2,CDK1,CDKN1A,CDKN1B,CFB,CSF1,CXCL10,CXCL12,CYP1B1,DHCR7,DMD,DUSP6,E2F7,E2F8,EFEMP1,EFNB2,ELAVL2,EMB,ENPP3,EREG,ETV1,F2RL1,FAS,FAT4,FOSL1,FYN,FZD1,FZD4,G6PC,GATA4,GBP6,GGCT,GJA1,GREM2,HAS2,HIF1A,HK2,HMGCR,HPGD,HPSE,IGFBP2,IGFBP3,IGFBP4,IL10,IL1A,IL1R2,IL1R…	1110 (18)
progesterone		chemical - endogenous mammalian		0.082	2.46e-18	ABCB1,ACE,ACOT7,ACP5,ACTA1,ACTA2,ADRB2,AEBP1,AKR1C3,AKR1C4,ALDH1A1,ALPL,AMPD3,AQP1,ARID5A,ARL14,ATP1B1,BAX,BCAT1,CA12,CA2,CCL2,CCNA2,CCND1,CD248,CD36,CD86,CDH16,CDKN1A,CDKN1B,CDKN2A,CFB,CFD,CHAF1B,CIDEC,CLDN3,CNDP2,CSF1,CXCL10,CXCL12,CYP1A1,CYP1B1,DBP,DICER1,DPP4,EDNRA,ELL2,ENC1,ENPEP,ENPP1,ERBB3,EZR,F2,F2R,F2RL1,FGFR2,FKBP4,FKBP5,FLT1,FMO5,FOSL1,FOXC1,GAP43,GATA2,GCH1,GGCT,GJA1,GPAM,HBEGF,HGF,HI…	1049 (17)
EGFR		kinase		0.022	2.76e-18	A4GALT,ACOT7,ACTA1,ACTA2,ARG1,B4GALT5,BAX,BCAM,BCL2L11,BTC,CCL2,CCN2,CCNA2,CCND1,CD47,CDCP1,CDK1,CDKN1A,CDKN1B,CDKN2A,CELSR2,CHKA,COL1A1,COL5A2,COL6A2,COL8A1,CPM,CXCL10,CXCL12,CXCL14,DAG1,DSC2,DSG2,DUSP4,EFNB2,EPCAM,ERBB3,EREG,EXOSC5,F2R,F2RL1,FBN1,FOSL1,GADD45A,GALNT10,GBP1,GJA1,GPER1,GXYLT2,HAS2,HBEGF,HIF1A,HK2,HMGB3,HP,HSP90B1,HSPB1,IER2,IGFBP3,IGFBP4,IL10,IL33,ITGA6,ITGB5,ITGB6,KCNN4,KRT17,LA…	1098 (21)
TCF3		transcription regulator		-1.522	9.31e-18	ANLN,ANXA6,ARHGAP4,ARSA,ASB2,ASF1B,AZGP1,BCL2L11,BLNK,CA2,CCNA2,CCNE2,CDC20,CDC25B,CDK1,CDKN1A,CDKN2A,CDKN2C,CDKN3,CEP55,CERK,CGREF1,CHRNA5,CKM,COL1A1,DAB2IP,DGKE,DTX1,DUT,E2F4,E2F8,EBF1,ECT2,ENPP1,EPCAM,FGFR2,FGFR3,FLT3,GADD45A,GADD45B,GATA2,GNE,GPAM,H2AX,HSP90B1,HSPA13,ID2,IFNAR1,IKZF2,IL16,IL1RL1,INTS13,IRF4,ITGB7,JDP2,KCNN4,KIF2C,KLF6,KLF7,KLHDC2,KLK8,LDHA,LDLRAD4,LEF1,LMO2,MAD2L1,MAF,MEF2B,M…	673 (21)
MYC	-1.703	transcription regulator		-1.058	3.6e-17	ABCB9,ABCC1,ABCF2,ABCF3,ACADM,ACSS1,ACTA1,ADIPOR1,AFP,AHR,AKAP1,AKAP12,ANGPT1,ANXA6,AOPEP,APCDD1,AQP1,ARG1,ARHGAP22,AURKB,BAG1,BAX,BCAT1,BCL2A1,BCL2L11,BCOR,BIN1,CAPN2,CASP1,CBX4,CCNA2,CCND1,CCNE2,CD44,CD47,CD86,CD9,CDC20,CDC25B,CDK1,CDKN1A,CDKN1B,CDKN2A,CHKA,CHST15,CIAO2A,CIDEC,CLEC3B,CLUH,COL1A1,COL1A2,COL5A2,COL8A1,COX5A,CRABP2,CSRP2,CST6,CTSB,CXCL10,CYCS,CYFIP2,DLX3,DSP,DUSP4,DUSP5,DUSP6,DUSP…	1205 (22)
cisplatin		chemical drug		1.167	5.78e-17	AADAT,ABCB1,ABCC2,ACADM,ACTA2,AGXT2,ALDH1A1,ALDH1A3,ANKRD1,ANPEP,AQP1,BAX,BCL2A1,BCL2L10,BCL2L11,BHLHE41,BMP4,BTG2,C4A/C4B,CAPN2,CARD6,CASP1,CCL2,CCN2,CCND1,CCR1,CD14,CD44,CD53,CD68,CDC25B,CDCP1,CDK1,CDKN1A,CDKN1B,CDKN2A,CHKA,CLDN19,CLSTN3,COL1A1,CROCC,CSF1,CTSB,CUL9,CXCL10,CXCL14,DGKE,DHRS3,DICER1,DRAM1,DUSP6,E2F7,EEF2K,ELF3,EPS8L2,ERBB3,FAM117A,FAS,FBLIM1,FGA,FGB,FLT1,FOSL1,FYN,G6PC,GABPB2,GADD…	1144 (19)
SP1		transcription regulator		-0.323	8.52e-17	ABCB1,ACSS1,ACTA2,ACVRL1,ADCY4,ADRA1B,AEBP1,AFAP1L1,AGER,AKAP12,ALPL,APOA1,ATP2A3,ATP5F1B,B4GALT5,BACE2,BAG2,BAX,BMP4,CBS/CBSL,CCL2,CCN2,CCNA2,CCND1,CD59,CDC25B,CDK1,CDKN1A,CDKN1B,CDKN2A,CDKN2C,CDKN2D,CHRNA5,CIRBP,COL1A1,COL1A2,COL8A1,CRABP2,CXCL10,CXCL12,CYP1B1,DHCR24,DLX3,DMD,EREG,EZR,F2R,FAS,FES,FGFR1,FLT1,FOSL1,FOXF2,FOXM1,FYN,GJA1,GLTP,GSS,HAS2,HBEGF,HGF,HIF1A,HK2,HMGCR,HNF4A,HPSE,IGFBP3,IGF…	1052 (22)
rosiglitazone		chemical drug		-0.93	2.11e-16	ACADM,ACADS,ACTA1,ADAM8,ADIPOR1,ADIPOR2,AGT,AHSG,ANGPTL4,APOL6,AQP7,ARG1,BAX,BMPR2,C4A/C4B,CCL15,CCL2,CCN2,CCND1,CCNE2,CD36,CD68,CD86,CDKN1A,CFD,CIDEC,CKM,COL1A1,COL1A2,COX4I1,COX5A,COX7A1,CRP,CSF1,CXCL10,CYCS,CYP1A1,CYP24A1,DECR1,DGAT2,DHRS3,DLX5,DOK1,ECH1,EDNRA,EPHX2,FGB,FGF1,FGF13,FOSL1,GBP1,GK,GOT1,GPAM,GSTA1,HAS2,HCAR2,HGF,HP,HPGD,IDH1,IFIT2,IGFBP2,IL10,IL1A,IL1RN,INHBA,INSR,IRF7,IRS2,KLB,LD…	855 (19)
HIF1A	1.383	transcription regulator		1.818	2.65e-16	ABCB1,ABCF2,ACE,ACTA2,ADAM10,AFP,AGT,AHR,AKAP12,ALDOC,ALOX5AP,ANGPTL4,ANKZF1,AQP4,AQP9,BAX,BHLHE41,BNIP3,CA9,CAVIN1,CAVIN2,CCN1,CCN2,CCND1,CCR7,CD36,CD44,CDCP1,CDKN1A,CDKN1B,CDKN2A,CHKA,CLDN1,CORO1A,CSF1,CXCL12,CYP1A1,DTX1,EDNRA,EIF4G1,EREG,ESRRG,FLT1,FSCN1,FUT7,FYN,FZD2,GADD45B,GCHFR,GJA1,GPER1,H2AX,H2BC12,HIF1A,HK2,HP,HSPB1,ID2,IGFBP2,IGFBP3,IL10,IL1A,IRS2,ITGAV,ITGB5,ITPR1,L1CAM,LDHA,LOX,MAF,M…	836 (14)
TGFB2		growth factor		1.887	3.51e-16	ACTA2,AHR,ALDH1A1,ANGPTL4,BMP4,CCN2,CD248,CD36,CD46,CD59,CD86,CDKN2A,COL1A1,COL1A2,COL6A2,CYP24A1,FAS,FMOD,HAS2,HBEGF,HSPG2,INHBA,ITGB5,KDR,LIPG,MLLT3,MMP2,MMP9,NFATC2,NGF,OSR1,PECAM1,PTAFR,PTHLH,RGS3,RUNX1,S100A8,SERPINE1,SESN1,SNAI2,SPHK1,TGFBR2,TGFBR3,THBS1,TIMP2,VCAN,VDR,VEGFA,WNT11	1008 (19)
FOXM1	2.414	transcription regulator		1.418	4.53e-16	ACE,ACTA2,AURKB,BRCA2,CCNA2,CCND1,CCNE2,CCNF,CDC20,CDC25B,CDCA8,CDK1,CDKN1A,CDKN1B,CDKN2A,CDKN3,CENPA,CRP,CXCL12,CYP7A1,FLT1,FOXM1,FZD1,HEY2,IKBKB,IL1RN,ITGAV,KDR,LDHA,LEF1,LOX,MET,MMP2,MMP7,MMP9,MYC,MYCN,NBN,NEDD4,NFKB2,PCNA,PECAM1,PLK1,PLK4,POU5F1,PRR11,RELA,SKP2,SNAI1,SNAI2,SOD2,SOX2,TGFBR2,VCAN,VEGFA,VIM	933 (24)
HNF1B		transcription regulator		-1.971	5.11e-16	AFP,AKR1C4,ALDOB,AMBP,CA2,CCDC80,CD44,CDK1,CLDN1,COL5A2,DEFB1,EXT1,FBLIM1,FGB,FZD1,FZD2,GSTA1,HNF1A,HNF4A,HNF4G,IGFBP3,IHH,ITGB6,LEF1,LUM,MAFB,MET,MMP2,MMP7,NR1H4,OCLN,ONECUT1,PDZK1IP1,PLAU,PMP22,PSTPIP2,RNASE4,S100A2,S100A3,S100A6,SERPINH1,SLC29A1,SLC2A2,SLC5A1,SNAI1,SNAI2,SPARC,SULF1,UMOD,UPP1	1132 (21)
camptothecin		chemical drug		-0.457	5.68e-16	ABCB1,ABCC2,ABCF2,ACTA2,AEN,AGER,AK4,AMACR,ARMH3,ARRB2,BAMBI,BAX,BCL2A1,BRCA2,BTG2,CAMK2G,CASP1,CCL2,CCND1,CCR1,CD200,CD46,CD47,CD53,CD59,CD83,CD86,CDK1,CDKN1A,CDKN2A,CHAC1,CHCHD7,CHST11,CRYBG1,CSF1,DUSP6,EEF1B2,ENC1,ENO3,F2RL1,FADD,FAS,FCGR2B,FES,FLT1,FOSB,FOXC1,FSCN1,FZD7,GADD45A,GADD45B,GADD45G,GNG7,GRK5,GSR,H2AX,H3-3A/H3-3B,HAUS3,HBEGF,HIF1A,IGFBP3,IL16,IL1A,INPP4A,ITGA7,ITPR1,ITSN1,LDLRAD4,L…	935 (17)
NFKBIA	-1.966	transcription regulator		-0.075	6.44e-16	ACKR3,AEBP1,AMPD3,ANKRD1,APOA1,ATP6V1B1,AURKB,AZGP1,BAX,BCL2A1,BMPR2,BNIP3,BTG2,CCL2,CCNA2,CCND1,CCNE2,CCR1,CD44,CD86,CDC25B,CDH3,CDKN1A,CDKN2D,CH25H,COL1A2,COL5A2,CSF1,CTSB,CXCL10,CXCL12,CYBA,CYP1B1,DAG1,DUSP6,ECSCR,EREG,FAS,FCGRT,FOXF2,FOXM1,FSCN1,FZD7,GADD45A,GADD45B,GADD45G,GCH1,GRK5,HIF1A,HK2,HPSE,HSPA8,IFIT1B,IL10,IL1A,IL1RN,IL33,IRAK1,ITGAV,ITPR1,JDP2,KCNN4,KRT8,LAMA5,LGR5,LIF,LRIG1,MFGE8,…	838 (14)
IKBKB	-1.234	kinase		-0.406	6.98e-16	AEBP1,AFP,AGER,AMPD3,ANKRD1,AURKB,BAX,BRCA2,CBLB,CCL2,CCN2,CCNA2,CCND1,CCNE2,CCR1,CCR7,CD44,CDC25B,CDKN1A,CH25H,CLDN1,CSF1,CTSB,CXCL10,CXCL12,CYBA,CYP1B1,DUSP6,ECT2,EREG,FAS,FOXF2,FOXM1,FSCN1,FYN,GADD45A,GCH1,GRK5,H2AX,HGF,HIF1A,HK2,IFIT1B,IGFBP2,IGFBP7,IKBKB,IL10,IL1A,IL1RN,ITGB5,KIF23,KRT8,LMNB1,MGP,MMP2,MMP9,MYC,NFKB2,NFKBIA,NFKBIB,NGF,NID1,NOCT,PCDH7,PLAU,PLK1,POSTN,PTGS2,PTX3,RABEP2,RELA,REL…	808 (13)
IL4		cytokine		1.405	1.05e-15	ABHD17C,ACP5,ACTA2,ACTG1,ADAM8,ADAP1,AHR,ALAS1,ALDH2,ALDOC,ALOX5AP,ANXA6,APOLD1,APRT,ARG1,ARG2,ARID5A,ARNTL2,ARSB,B4GALNT1,BACE2,BATF,BAX,BCAT1,BIN1,BNIP3,BPGM,CA2,CAMK1D,CCL2,CCND1,CCR7,CD14,CD163,CD200,CD36,CD44,CD83,CD86,CDK1,CDKN1A,CDKN1B,CHST3,CHST7,CISH,CLUH,CMPK2,COL1A1,COL1A2,COL6A2,CRISPLD2,CSF1,CXCL10,DDX42,DECR1,DGAT2,DICER1,DPP4,ENHO,EPHB4,EPHX1,EXT1,F2R,F2RL1,FAS,FBL,FCGR2B,FGB,FKBP5…	964 (15)
LY294002		chemical - kinase inhibitor		0.356	1.11e-15	ABCB1,ABCC1,ACKR3,ACSM3,ACTA2,ADIPOR1,ADIPOR2,ADRB2,ALOX5AP,ANPEP,BAX,BCL2L11,BRCA2,CA9,CCL2,CCN1,CCN2,CCNA2,CCND1,CCR1,CD14,CD36,CD44,CD83,CD86,CDK5R1,CDKN1A,CDKN1B,CDKN2A,CDKN2D,COL1A1,COL1A2,CRP,CXCL10,CYP7A1,DHCR24,DUSP4,DUSP6,EFNB2,ERBB3,EREG,F2R,FAS,FLRT2,FLT1,FOSB,FOSL1,FOXC1,FRK,GBP1,GCLC,GEM,GJA1,GK,GPR137B,GSR,HAS2,HBEGF,HEXIM1,HGF,HIF1A,HK2,HMGCR,HMGCS1,IER2,IGFBP2,IGFBP3,IL10,IL1A,IL1…	834 (16)
trichostatin A		chemical drug	Inhibited	-2.426	2.59e-15	ABCB1,ADGRL2,AFP,AGT,AKAP12,ALPL,AMACR,ANGPT1,ANKRD1,ANXA6,ARG1,AURKB,BAG1,BAX,BCAT1,BCL2A1,BCL2L11,BMP4,BRCA2,C8orf44-SGK3/SGK3,CA12,CA9,CCL2,CCNA2,CCND1,CCR7,CD14,CD44,CD86,CD9,CDK1,CDK5R1,CDKN1A,CDKN1B,CDKN2A,CDKN2D,CENPM,CGREF1,CISH,CLDN1,CLDN10,CLEC3B,CNTN1,COL1A2,COLEC12,CRABP2,CTBP2,CXCL10,CXCL12,CYP1A1,DAG1,DAPK3,DDR2,DHRS3,DLX4,DSG2,DYRK1A,E2F8,EFNA3,EFNB2,EIF4G1,ELF3,ELF4,EPHB3,EZR,F2R,…	954 (19)
AHR	-1.644	ligand-dependent nuclear receptor		-1.05	2.67e-15	A4GALT,ABCB6,ACKR3,ACP5,ACTA2,ADAMTS2,ADIPOR2,AHSG,ALDH2,ARG2,B4GALT5,BAX,BTG2,CARD11,CBR1,CCNA2,CCND1,CCNF,CCR7,CD14,CD36,CDC25B,CDK1,CDKN1A,CDKN1B,CDKN2A,CDKN2C,CDKN2D,CERS1,CERS6,CGREF1,CHST2,COL1A1,COL1A2,COL5A2,CRP,CXCL10,CYP1A1,CYP1B1,DUSP6,E2F8,EBF1,EFEMP1,EMILIN2,ENHO,ENPEP,EPHX2,ESRRG,FAS,FGFR2,FMO2,FOSL1,FZD7,GADD45A,GOT1,GPAM,GRAP2,GSTA1,HEY2,HIF1A,HK2,HMGCR,HP,IL10,IL1R2,IL34,IRF4,ITG…	749 (17)
OSM		cytokine		0.397	4.08e-15	ABCC1,ACE,ACTA2,ADGRG6,AFP,AHR,AKR1C3,AMACR,AMPD3,AQP7,AQP9,ARG1,ARL4C,ATP2B4,BAMBI,BCL10,BTC,C1R,C1S,C4BPA,CASK,CCL2,CCL27,CCND1,CDH3,CDKN1A,CDKN1B,CH25H,CISH,CIZ1,CKM,COL1A1,COL1A2,COL8A1,CPM,CRLF1,CRP,CST6,CXCL10,CXCL12,CYP1B1,DHCR24,DHRS3,DHRS7,DSC2,ECM1,EPCAM,ERBB3,FETUB,FGA,FGB,FMO5,FOSB,FOSL1,FOXC1,GADD45G,GAP43,GART,GAS7,GBP1,GRHPR,HBEGF,HGF,HIF1A,HK2,HP,HSPB3,ID2,IGFBP3,IL10,IL1R2,IL33,I…	964 (19)
U0126		chemical - kinase inhibitor		-1.073	5.21e-15	ABCB1,ABI2,ACKR3,ACTA2,AGT,ALPL,ANGPTL4,APC2,AQP1,ARG2,BAX,BCL2L11,CA9,CCL2,CCN2,CCND1,CCNE2,CD200,CD36,CD44,CDK18,CDK5R1,CDKN1A,CDKN1B,CELSR2,CHAF1B,COL1A1,CXCL10,CXCL12,CYP1A1,CYP1B1,CYP24A1,CYP7A1,DBP,DUSP4,DUSP5,DUSP6,DUSP7,ENPP4,EPCAM,EREG,ETV1,FAM53B,FGFR2,FKBP5,FOLR1,FOSB,FOSL1,GADD45B,GCLC,GJA1,GSN,HBEGF,HIF1A,HMGB3,HMGCR,HNRNPF,HPGD,IER2,IHH,IL10,IL1A,IL1R2,INHBA,INPP4A,ITGA6,ITGB5,ITPKC…	915 (18)
STAT3		transcription regulator		0.434	1.1e-14	ACTA2,AGT,AHR,AHSG,ALDH1A1,ALDH1A3,ANGPTL4,APOA4,ARG1,ARG2,ARNTL2,BATF,BCL2L11,BOC,C5,CA9,CASP1,CASP7,CCL2,CCN2,CCND1,CCR1,CD44,CD46,CD83,CD86,CD9,CDK1,CDKN1A,CDKN1B,CDKN2A,CDKN2D,CDON,CFB,CLIC5,CMPK2,COL1A1,COL1A2,CRP,CTSB,CXCL10,DPP4,DUSP5,E2F7,ECT2,FAS,FFAR2,FGA,FGB,FLT1,FLT3,FSCN1,G6PC,GADD45A,GADD45G,GAP43,GBP6,GJA1,H2AC18/H2AC19,HAS2,HERC5,HGF,HIF1A,HK2,HLA-DMA,HNF4A,HP,ID2,IFI30,IFI44,IFIT…	965 (17)
CEBPB		transcription regulator	Activated	2.228	1.4e-14	ABCB1,ACTA2,ADH7,AGT,AKR1C3,ALDH1A1,ALOX5AP,APCDD1,APOB,ARG1,ASF1B,AURKB,BCL2A1,BLNK,BRCA2,BRMS1L,C2,CCL2,CCNA2,CCND1,CCP110,CCR1,CD14,CD163,CD86,CDC20,CDC25B,CDCA8,CDH3,CDK1,CDKN1A,CDKN1B,CDKN2C,CDKN3,CENPM,CFD,CIRBP,COL1A1,COL1A2,COL5A2,CPB2,CRP,CTCF,CXCL10,CYP1A1,CYP24A1,DGAT2,DHCR7,DLGAP5,DLX3,DSCC1,DUT,E2F8,EFNB2,FAS,FBLN1,FGFR2,FTL,FZD1,G6PC,GADD45A,GINS1,GLIPR2,GSTA1,H2AX,HAS2,HGF,HP,HSPA8…	1081 (23)
8-bromo-cAMP		chemical reagent		1.584	2.26e-14	ACE,ACP5,ACTG1,ADCY4,ALDH2,APOA1,ARG1,ARG2,ARSA,ARSB,B4GALT1,BAX,BMP4,BMPR2,BRCA2,CAPN2,CCN2,CCNA2,CCND1,CCNE2,CD68,CDC20,CDC25B,CDK1,CDKN1A,CDKN1B,CLEC11A,CNTFR,COL5A2,CTSB,CYP1B1,DAPK3,DICER1,DUSP4,ENHO,EZR,F2R,FAS,FGF1,FGF5,FGFR1,FOSL1,FYN,FZD2,FZD7,G6PC,GCH1,GJA1,GLS,GNAI1,GSN,HIF1A,HPGD,HPSE,HSP90B1,ID2,IL11RA,IL1RL1,INHBA,INHBE,IQGAP3,ITGA6,ITGA7,ITGA9,ITGAV,JAK2,KDR,KRT8,LAMA2,LAMP2,LEF1,L…	1130 (19)
cycloheximide		chemical reagent		0.399	2.9e-14	ABCB1,ADRA1B,AFP,AHR,APOA1,APOB,AQP1,AQP4,ATP2B4,BAX,BEX3,BTG2,CALR,CCL2,CCN1,CCN2,CCND1,CCR1,CD44,CDKN1A,CDKN1B,CDKN2D,CKM,COL1A1,COL1A2,CSF1,CXCL10,CYP1A1,CYP24A1,EIF4G1,FAS,FGFR1,FOSB,GADD45A,GADD45B,GADD45G,GAP43,GAS7,GBP1,GCLC,GJA1,GNAI1,GOT1,HBEGF,HGF,HIF1A,HNF4A,HSPA8,IGFBP2,IGFBP4,IL1A,IL1R2,IL1RL1,IL1RN,IRF7,IRS2,ITGB5,LDHA,LPL,MME,MMP2,MMP7,MYC,MYCN,NFKBIA,NFKBIE,NQO1,NR1H3,PDIA2,PIGR,P…	851 (16)
FOXO3		transcription regulator		-0.73	3.64e-14	ACTA2,AHR,ANGPT1,AQP4,BAX,BCL10,BCL2L11,BNIP3,BPGM,CCN1,CCN2,CCND1,CCNE2,CDC20,CDCA8,CDKN1A,CDKN1B,CDKN3,CEP55,CH25H,CLDN1,CTSB,CXCL10,DEPP1,DLGAP5,DOK5,ELOVL7,ENPEP,FBXO5,FGFR2,FMOD,FOSB,FOXC1,FOXM1,FYN,GADD45A,GADD45B,GATA2,GCLC,HIF1A,HMGCR,HTATIP2,IGFBP7,IKZF2,IL10,IMPDH2,INHBA,IRS2,KIF15,KIF2C,MAP1LC3A,MCAM,MET,MMP9,MOAP1,MTHFD2,MXD3,MXI1,MYC,NCAPD2,NFKBIA,NPNT,NRP2,NT5E,NTN4,PCNA,PECAM1,PLAU…	915 (24)
VEGFA	1.453	growth factor		0.323	5.21e-14	ABCC1,ACADM,ACE,ACHE,ACTA2,AK4,ALAS1,ALDH2,ANGPT1,ANPEP,ARG2,BATF,BAX,BCL2A1,BMP4,CCL2,CCN1,CCN2,CCND1,CD36,CD68,CD83,CD86,CDKN1A,CDKN1B,CDKN2A,COL1A1,CTSB,CXCL10,CXCL12,DECR1,DUSP4,DUSP5,EFNB2,EPHB4,EXOC3L2,FGFR1,FLT1,FOSB,GART,GBP1,GJA1,HBEGF,HIF1A,IGFBP4,IL10,INPP5D,ITGAV,KDR,LAG3,LMNA,MMP15,MMP2,MMP9,MRPS12,MYCN,NFATC1,NFATC2,NRGN,OCLN,PARP1,PCNA,PECAM1,PIM1,PLAT,PLAU,PLPP3,PPARGC1A,PSEN1,PTG…	952 (18)
prostaglandin E2		chemical - endogenous mammalian		1.348	5.25e-14	ACTA2,AHR,ANGPT1,ANGPTL4,ARG1,ATP2A3,BAX,BCL2L11,CASP1,CASP7,CCL2,CCN2,CCND1,CCR1,CCR7,CD14,CD44,CD46,CD83,CD86,CDKN1A,COL1A1,CSF1,CXCL10,CXCL12,CYTIP,DICER1,ENPP3,EREG,F2R,F2RL1,FAS,FLT1,FMOD,FOSB,FOSL1,GCNT1,GJA1,HAS2,HIF1A,IGFBP4,IGFBP7,IL10,IL16,IL1A,IL1R2,IL1RN,IRF4,JAK3,LMNA,LOX,MAFB,MMP2,MMP9,MXI1,MYC,MYOZ1,NEDD9,NFKBIA,NR1H3,NT5E,NTF4,PDE4A,PDE4B,PGF,PKLR,PLAU,PTGES,PTGS1,PTGS2,RGS2,RORC,…	994 (15)
D-glucose		chemical - endogenous mammalian		1.335	5.32e-14	AARS1,ABCB1,ACADM,ACE,ACHE,ACSS1,ACTA1,ACTA2,ADCY5,ADIPOR1,AGER,AGT,AKR1B1,ALDOB,ALDOC,ANLN,APOB,AQP1,ARF4,ARG1,ATP2A3,ATP2B4,ATP8B1,BAX,BCAT1,BCL2L11,BMP4,BVES,C8orf44-SGK3/SGK3,CALR,CASP1,CCL2,CCN2,CCND1,CD36,CD59,CDK1,CDK5R1,CDKN1A,CDKN1B,COL1A1,COL1A2,CTSB,CYBA,CYP24A1,CYP7A1,DAPK3,DECR1,DMD,DYRK1A,EFHD1,EIF2A,ELF3,EP300,ERO1B,FAS,G6PC,GART,GATA4,GCH1,GCNT4,GJA1,GOT1,GPAM,GSDME,GSN,HGF,HIF1A,…	1088 (22)
NR3C1		ligand-dependent nuclear receptor		0.359	9.56e-14	AGT,AIFM3,AKR1D1,ALOX5AP,AMIGO2,ANGPTL4,AQP1,ARHGEF3,ARRB2,ATP1B1,BAG1,BAG2,BAG3,BAX,BCKDHA,BCL10,BCL2L11,BCL2L14,BCOR,BIN1,C1R,C4A/C4B,CAPN2,CARD6,CASP7,CAVIN2,CBR1,CBX4,CCL2,CCN1,CCND1,CD47,CD83,CDKN1A,CIDEC,COL1A1,COL1A2,COL6A2,CPB2,CPEB4,CRABP2,CXCL10,CYP7A1,DAG1,DAPK2,DAPK3,DEDD2,DGAT2,DNER,DPP4,DUSP22,DUSP4,DUT,ENC1,ETNK2,F2R,F2RL1,FADD,FBXO30,FKBP4,FKBP5,G6PC,GADD45A,GADD45B,GAP43,GEM,GLCC…	1276 (17)
SNAI1	-2.926	transcription regulator		0.796	9.7e-14	ANKRD1,BMP4,CCL2,CCN1,CCN2,CCND1,CD46,CDC25B,CDKN1A,CLDN1,CLDN3,COL1A1,COL1A2,DDR2,ELF4,EPCAM,FOSL1,GLI2,GSN,HNF4A,HPGD,KRT17,KRT8,L1CAM,LEF1,LIF,MLXIPL,MMP9,OCLN,OLIG1,OLIG2,PFKP,POU5F1,PTGS2,PTX3,RAB25,SERPINE1,SERPINH1,SLC27A2,SLC29A1,SNAI1,SNAI2,SOX2,SPARC,SPARCL1,TF,TGFBR2,TGFBR3,THBD,THY1,TP63,VDR,VIM,WAS,WASF1	1012 (22)
Akt		group		0.44	1.09e-13	ACTA2,ANGPT1,ANKRD1,B4GALT5,BAX,BCAM,BCL2A1,BCL2L11,BTG2,CCL2,CCN2,CCND1,CCR7,CD36,CD44,CDKN1A,CDKN1B,CELSR2,CHST3,COX4I1,CPM,CXCL10,CXCL12,E2F4,ERBB3,EXT1,FAS,FKBP5,FOSL1,FOXM1,GALNT10,GALNT11,GATA2,GCNT4,GGT5,GLI2,GSR,GSS,GXYLT2,HIF1A,HK2,HPGD,HSPG2,IGFBP2,IL10,INSR,ITGB5,L1CAM,LAMC2,LEF1,LMNA,LPL,MCAM,MGAT4A,MLXIPL,MME,MMP2,MMP9,MSLN,MYC,MYCN,NBN,NDUFV1,NFATC1,NFKBIA,NRP2,NT5E,PCDHGC3,PCK1,PCN…	859 (21)
IGF1		growth factor		0.033	1.21e-13	ABCF2,ACTA1,ACTA2,ADAMTS2,AGAP2,AKR1B1,ANPEP,AQP4,BATF,BAX,BCL2A1,BCL2L11,BMP4,BTG2,C1QTNF5,C4A/C4B,CAVIN2,CCDC80,CCN1,CCN2,CCNA2,CCND1,CD44,CDK1,CDKN1A,CDKN1B,CDKN2A,CISH,CLEC11A,COL1A1,COL1A2,COL20A1,COL5A2,COL8A1,CSF1,CYBA,CYFIP2,CYP1B1,DCLK1,DMD,DUSP6,EFNB2,ETV6,FBLN1,FGFR1,FOSB,GADD45A,GADD45G,GAP43,GATA2,GPER1,H2AX,HGF,HIF1A,HMGCR,HOPX,HOXA5,HTRA1,ID2,IER2,IGFBP2,IGFBP3,IGFBP4,IHH,IL10,IL16…	1245 (20)
diethylstilbestrol		chemical drug	Activated	2.382	1.41e-13	ACTA1,AHR,ALDH1A3,ALPL,AMBP,AQP4,AQP9,AURKB,BCAT1,BCHE,BTC,CCN2,CCNA2,CCND1,CD14,CD200,CD83,CDKN1A,CDKN1B,CFB,COL1A1,CPE,CRABP2,CXCL14,DCLK1,DUSP6,ENDOU,EREG,FAS,FBLN1,FMOD,FOXM1,GADD45A,GAP43,GATA4,GGT1,GPER1,GSTA1,HBEGF,HIC1,HSP90B1,HTRA3,IGFBP2,IGFBP3,IL1R2,INHBA,IQGAP3,ITIH4,JAK2,KDR,LRRK2,LUM,MAD2L1,MAFB,MAGEL2,MAPK3,MFGE8,MGP,MMP2,MSX2,NDRG2,PCNA,PCOLCE,PGLYRP1,PIGR,PIM1,PTK7,RUNX1,S100A6,S…	1110 (21)
PPARGC1A	1.353	transcription regulator	Inhibited	-2.351	1.45e-13	ACADM,ADAMTS2,AGT,ALAS1,ANG,APOA4,ATP5F1B,BAX,BDH1,BMP4,BNIP3,C2,CCN2,CD36,CD68,CDKN1A,CIDEB,COL1A2,COL6A2,COX4I1,COX5A,CTSA,CXCL10,CXCL14,CYCS,CYP1A1,CYP7A1,ELMO1,EMILIN2,FBLN1,FH,FNDC5,G6PC,GK,GPAM,HIF1A,HK2,IGFBP3,IGFBP7,IL10,IL1R2,IL1RN,INHBA,IRS2,ITGB1BP1,ITGB4,KCNK1,KYAT3,LAMA2,LDHA,LPL,LUM,MAOB,MB,MMP15,MMP2,MYC,NDUFV1,NR1H3,NR1H4,NSDHL,OLFML3,OXCT1,PACSIN2,PCK1,PDIA5,PIK3R1,PLIN2,POSTN,PP…	953 (19)
tetradecanoylphorbol acetate		chemical drug		0.127	1.47e-13	ABCB1,ACE,ACHE,ADAM8,AGER,AGT,ALAS1,ALDH1A3,AMIGO2,ANGPT1,ANGPTL4,APRT,AQP4,ARF4,ARG1,ATP2A3,ATP2B4,AURKB,BAX,BCL2A1,BMP4,BTC,BTG2,C5,CA2,CASP1,CBS/CBSL,CCL2,CCN1,CCN2,CCNA2,CCND1,CCR7,CD14,CD163,CD36,CD44,CD68,CDK1,CDK5R1,CDKN1A,CDKN1B,CDKN2A,CDKN2D,CERK,CH25H,CIDEC,CKM,CLDN1,CPE,CSF1,CTSB,CXCL10,CYBA,CYP1A1,CYP24A1,CYP7A1,DBP,DUSP5,DUSP6,DUSP8,E2F4,ECM1,EFNB2,EIF4G1,EP300,EZR,FAS,FBN1,FFAR2,FKB…	1049 (18)
paclitaxel		chemical drug		-1.905	1.83e-13	ABCB1,ACKR3,ACTA2,APC2,BAX,BCL2L11,BHLHE41,BTG2,CCL2,CCN2,CCND1,CD44,CD47,CD53,CD86,CDC20,CDK18,CDKN1A,CELSR2,CHAF1B,CRP,CXCL10,CYP1A1,CYP1B1,DUSP4,DUSP5,DUSP6,DUSP7,ENPP4,EREG,ETV1,FAM53B,FAS,FOLR1,FOSL1,FOXM1,GADD45B,H2AX,HBEGF,HIF1A,HMGB3,HPSE,IER2,IGFBP3,IHH,IKBKB,IL10,INPP4A,ITGA6,ITGB5,ITPKC,KCNN4,KIFC3,MMP9,MYC,NFATC1,NFKBIA,NT5E,NXPH4,PCNA,PLAU,PRELP,PTGS2,RB1,RBM3,RFTN1,S100A9,SLC12A2,SN…	998 (22)
forskolin		chemical toxicant		-0.471	2.7e-13	ACE,ACER2,ACP5,ACTA1,ACTA2,ADGRL2,AKAP12,ALDOC,ALPL,APOA1,ARL4C,ATP1B1,ATP6V1A,B4GALT1,BAG1,BAG3,BAMBI,BCL2L11,BTG2,C1QL1,CALR,CCL2,CCN2,CCND1,CD14,CD163,CD200,CD44,CD68,CD86,CD9,CDKN1A,CDKN1B,CDKN2A,CDKN3,CERK,CGREF1,CIDEC,COL1A1,COL1A2,CRISPLD2,CSF1,CXCL10,CYFIP2,CYP1B1,DHCR7,DHRS3,DICER1,DUSP6,DUSP9,ECM1,EFNB2,ELL2,EREG,EZR,FAH,FAS,FGFR2,FKBP5,FOSB,FOSL1,G6PC,GADD45A,GADD45B,GADD45G,GAP43,GATA…	893 (18)
NR1H3	-2.02	ligand-dependent nuclear receptor	Activated	2.522	3.61e-13	ACTA2,ADRB2,ANLN,APOA1,ARG2,ARL4C,AURKB,CCL2,CCNA2,CCNE2,CCR1,CCR7,CD47,CD68,CDC25B,CDK1,CDKN1A,CDKN1B,CENPA,CFB,CH25H,CRP,CXCL10,CYP7A1,CYTIP,E2F7,ENPP4,FOXM1,G6PC,GBP4,GPAM,GRAP2,HMGCR,IFIT2,IL10,IL1RN,IRF7,KIF23,KIF2C,LAG3,LPL,MFGE8,MLXIPL,MMP9,MYLIP,NFKBIA,NOD1,NR1H3,PKLR,PLAU,PLK1,PLTP,PPARGC1A,PRDM16,PTGS2,RARA,RB1,SLC16A2,SLC2A4,SNAI1,SREBF2,TAP1,THRA,THRB,TNFRSF9,UHRF1,VCAN,VEGFA,VEGFC	957 (23)
PPARA		ligand-dependent nuclear receptor		-0.413	4.15e-13	ACADM,ACADS,ACTA1,ADAM10,ADTRP,ALDH2,ALDOB,ANGPTL4,APOA1,APOA4,AQP7,AQP9,ARG1,ATP5F1B,BAAT,BAX,C1R,C1S,C2,C5,C8A,CA9,CCNA2,CCND1,CD36,CDK1,CDKN1A,CDKN2A,CDKN2C,CES3,CHAF1B,CHKA,CIDEC,COX4I1,CXCL12,CYBA,CYCS,CYP1A1,CYP7A1,DECR1,DECR2,DHCR7,ECH1,EP300,FGA,FGB,G6PC,GLS,GPAM,H2AX,HGF,HIF1A,HMGCR,HMGCS1,HNF4A,IGFBP2,IGFBP3,IL10,IL1RN,KHK,KIF2C,KRT8,KYAT3,LIPG,LPL,LSS,MAD2L1,MGMT,MMP9,MTTP,MYC,NFKBIA,N…	637 (19)
medroxyprogesterone acetate		chemical drug	Activated	2.069	4.54e-13	ACP5,ACTG1,ADCY4,ALDH2,ANLN,ARSA,ARSB,B4GALT1,BAX,BCL2L11,BMP4,BMPR2,BRCA2,BTG2,CAPN2,CCL2,CCN1,CCNA2,CCND1,CCNE2,CD44,CD68,CDC20,CDC25B,CDK1,CDKN1A,CDKN1B,CLDN1,CNTFR,COL5A2,CTSB,CXCL10,CYP1A1,DAPK3,DLGAP5,ENHO,EZR,F2R,FAS,FGF1,FGF5,FGFR1,FMOD,FOSL1,FYN,FZD2,FZD7,GCH1,GLS,GSN,HGF,HIF1A,HPSE,HSP90B1,HTRA1,HTRA3,ID2,IGFBP7,IL10,IL11RA,IL1A,IL1RL1,INHBA,INHBE,IQGAP3,ITGA6,ITGA7,ITGA9,ITGAV,JAK2,LAM…	1183 (20)
WNT3A		cytokine		1.06	4.57e-13	ACADS,ACTA2,ADAM10,AHR,ALDH1A3,ALPL,ANGPT1,ARRDC4,ATP1B1,BCL2L11,BMP4,CALR,CAVIN4,CCDC80,CCN1,CCN2,CCND1,CD44,CD68,CFD,CLEC11A,COL1A1,COLEC12,CXCL12,CYP24A1,DCLK1,DNAJC6,ERBB3,FGF5,FMOD,FOXM1,FZD1,GADD45G,GAP43,GATA4,GGT5,HAS2,HEY2,HHIP,IGF2BP1,IKZF2,IL10,IRS2,JDP2,KDR,LBH,LEF1,LGR5,LRRC17,MPO,MRGPRF,MSX2,MYC,NCALD,OLIG1,PLD1,PMP22,PORCN,POU5F1,PRICKLE1,PTGS2,PXYLP1,RFLNB,RUNX1,SIM1,SLC27A2,SLC7A…	984 (17)
thioacetamide		chemical toxicant		1.104	5.01e-13	AACS,ABCC2,ACP5,ACTA2,AKAP12,AKR1C3,ARG2,BRCA2,C4A/C4B,CCN2,CD14,CD200,CD44,CDCP1,CDH17,CHAF1B,CHRND,CIDEC,COL1A1,COL1A2,CSRP2,CYP1A1,DKK3,ELF3,EPHX1,F2R,FBN1,FGA,FGB,FGFR3,FXYD6,GATM,GOT1,HGF,HIF1A,IGFBP3,ITGA7,ITGB4,KDR,LAMC2,LGALS3,LOX,MET,MLXIPL,MMP2,MYC,PCOLCE,PECAM1,PLA1A,PLET1,PLPP3,PMP22,PRELP,PSMB8,PTGFRN,PTGS2,RBM3,RCN1,REG3A,RFC4,S100A10,SERPINA7,SLC13A3,SOX2,SPARC,SPARCL1,SPRR1A,STING…	998 (15)
F2	-2.231	peptidase		0.303	5.12e-13	ACTA2,ADAMTS9,AKR1B1,ANGPT1,ANGPTL4,B4GALT1,BAX,CALR,CASP1,CCL2,CCN1,CCN2,CCNA2,CCND1,CD36,CD44,CD68,CDKN1A,CDKN1B,COL1A1,COTL1,CXCL10,DKK3,DOK5,E2F7,ELL2,EREG,F2R,F2RL1,FLT1,FOSB,FOSL1,HAS2,HBEGF,HIF1A,IER2,IGFBP4,KDR,KLF6,LAMP2,LBH,MAPK3,MFHAS1,MMP2,MMP9,MTSS1,MYC,NFKBIA,NUAK2,PGM2L1,PLAT,PROCR,PROS1,PTGS2,RDH5,RELB,RGS3,RHOB,SERPINC1,SERPINE1,SKP2,SLC12A7,SLC2A12,SLC7A1,SMTN,SOD2,TAP2,TENT5A,T…	1085 (20)
TCF7L2	1.567	transcription regulator		-0.115	8.55e-13	ADIPOR2,AKR1C4,ANKRD13A,ANLN,APCDD1,APLP1,AQP9,ASPA,ASPH,ATP8B1,BAMBI,BIN1,BMP4,CARHSP1,CCN2,CCND1,CCNYL1,CCP110,CD44,CDH17,CDKN1A,CDKN1B,CDKN2A,CREB5,CYP7A1,DBNDD2,DHCR24,DHRS7,ENC1,ENPP4,EPCAM,ERBB3,EVI2A,FA2H,FBXO8,FGF1,FGFR2,FH,G6PC,GJB1,GLTP,GRAMD2B,GSN,GSS,HHIP,ID2,IDH1,IGF2BP1,IGFBP2,IHH,IL10,IRS2,KLHL4,LAMC2,LBH,LDLRAP1,LEF1,MAP4K4,MAP7,MCAM,MET,MMP7,MSX2,MYC,OLIG2,PCK1,PIGA,PIP4K2A,PLAT,…	1051 (22)
RELA	-1.14	transcription regulator		-1.147	9.79e-13	ABCB1,ACTA2,AFP,AGT,AHR,ALOX5AP,ANKRD1,BAX,BCL10,BCL2A1,BCL2L11,BRCA2,BTG2,CBS/CBSL,CCL2,CCN2,CCND1,CCR7,CD14,CD44,CD59,CDKN1A,CDKN1B,CDKN2A,CFB,COL1A1,COL1A2,CRP,CTCF,CTSB,CXCL10,CYP1A1,ELF3,ELMO1,EPCAM,FAS,FCGRT,FOSB,FSCN1,GBP1,GCH1,GLI2,GPRIN3,GRK5,GSTA1,HAS2,HIF1A,HNF4A,HSP90B1,IER2,IFIT1B,IGFBP2,IKZF2,IL10,IL1A,IL1RN,IRF4,IRF7,KRT8,LEF1,LGR5,LUM,LYST,MGMT,MMP7,MMP9,MYC,NFATC1,NFATC2,NFKB2,NF…	848 (12)
SB203580		chemical - kinase inhibitor		-0.122	1.54e-12	ACTA2,ADAMTS9,ADRB2,AGT,AIM2,ALOX5AP,ALPL,AQP1,AQP4,AQP9,ARG1,BAX,BCL2L11,BMP4,BPGM,C4A/C4B,CCL2,CCN2,CCND1,CD109,CD200,CD47,CD83,CD86,CDK1,CDK5R1,CDKN1A,CDKN1B,CDKN2A,COL1A1,COL1A2,CRP,CXCL10,CYP1A1,CYP1B1,EFEMP1,ELOVL7,EREG,FAS,FLT1,FOSB,G6PC,GADD45A,GBP4,GJA1,GK,HAS2,HIF1A,HK2,HMGB1,IFIT2,IGFBP3,IL10,IL1A,IL1RN,IRF7,KCTD1,KDR,LMO2,MAPK14,MMP2,MMP9,MYC,NFKB2,NFKBIA,NKX3-1,NQO1,PCK1,PDE4B,PLA1A,…	909 (14)
bleomycin		biologic drug		0.189	1.55e-12	ACKR3,ACTA2,ANGPT1,ARG1,BAX,BMP4,C5,CCL2,CCN2,CCR1,CD68,CD86,CDC25B,CDKN1A,CDKN1B,COL1A1,COL1A2,CXCL10,CXCL12,DNER,E2F7,F2,F2R,FAS,FGFR1,FOSL1,FOXJ1,FZD1,H2AX,HBEGF,HIF1A,IL1A,IRAK1,LGALS3,LMNB1,LOX,MAP3K6,MAPKAPK2,MID1,MMP2,MMP9,MYC,NDN,NFATC2,PCNA,PLA1A,PLAT,PPARGC1A,RELA,SERPINE1,SOCS2,SPHK1,STK17B,STOM,TGFBR2,THBS1,TIMP2,TLR2,TNNC1,TP63,UHRF1	995 (16)
EPAS1		transcription regulator		0.517	1.58e-12	ABCF2,ACP5,AKAP12,ALDOC,ANGPTL4,ARG1,ARG2,BNIP3,CA12,CA9,CCN1,CCN2,CCND1,CDCP1,CDKN1A,CHKA,CKM,CLDN1,CORO1A,CXCL12,DECR2,DGAT2,DTX1,DUSP7,FLT1,FMO5,GADD45B,GCHFR,GJA1,GLS,HIF1A,HMGCS1,HOXA5,IGFBP3,IRS2,ITGAV,ITPR1,KDR,L1CAM,LAG3,LDHA,LOX,LPL,MB,NDUFB6,NEU3,NRARP,NRN1,NT5E,PGF,PLIN2,POU5F1,PTK6,RAB27B,SERPINE1,SLC16A4,SLC29A1,SLC2A4,SLC7A5,SOD2,SOX2,SPHK1,STC2,TGFA,TGFB3,TGFBR2,TNFRSF9,UGP2,VEGFA,…	994 (26)
NFkB (complex)		complex		-1.79	1.65e-12	ABCB1,ACKR3,ADAMTS9,AGER,AGT,AHR,ALDH1A3,ANKRD1,ANXA13,AQP1,B4GALT1,BAG2,BAMBI,BATF,BAX,BCL2A1,C1R,CASP1,CASP7,CCL2,CCN1,CCN2,CCND1,CCR7,CD36,CD44,CD7,CD83,CD86,CDC25B,CDKN1A,CFB,CGREF1,COL1A2,CRP,CSF1,CTCF,CXCL10,CXCL12,DBP,DOK5,DUSP5,E2F7,ELF3,ELL2,ENPP1,EPCAM,F2RL1,FAS,FGF1,FGF5,GADD45A,GADD45B,GAP43,GCH1,GCLC,GLI2,GRK5,HAS2,HDAC6,HERC5,HIF1A,HNF4A,HSPA1L,HSPB1,IGFBP2,IL10,IL1A,IL1RN,IRF4,IRF7…	848 (12)
PGR		ligand-dependent nuclear receptor		-0.533	1.87e-12	ACP5,AK4,AKR1C3,ALDH1A3,ATP1B1,CA12,CAPN2,CCND1,CD36,CD44,CD59,CDC20,CDK1,CDKN1A,CDKN1B,COL6A2,EDNRA,EFNA3,ELL2,ENC1,EZR,F2RL1,FKBP5,FOXC1,G6PC,GBP1,GLS,GOT1,GPER1,GPRC5A,HBEGF,HIF1A,HPCAL1,HPGD,IFI44,IFIT2,IRF7,IRS2,ITGA6,ITGB4,KCNK1,LDLRAD4,MAD2L1,MSX2,MTSS1,MYC,MYCN,NEDD9,NFKBIA,OAS1,P2RY2,PACSIN1,PCDHGC3,PCNA,PDLIM1,PFKP,PHF21A,PIM2,PLAU,POSTN,PRKCH,PTGES,PTGS2,PTP4A1,RAB27B,RUNX1,S100A6,S100…	1238 (20)
actinomycin D		biologic drug		-0.365	2.13e-12	ABCC2,AFP,AGT,APOA1,BAX,BCL10,BCL2A1,BCL2L11,CASP1,CASP7,CCL2,CCN1,CCN2,CCND1,CDKN1A,CDKN1B,CERS6,CLEC11A,COL1A2,CYP1A1,CYP24A1,DUSP4,FADD,FAS,FGB,FGFR1,GADD45A,GCH1,GSTA1,GUCY1A1,GUCY1B1,HBEGF,HIF1A,ID2,IGFBP4,IL1R2,IRS2,LMNB1,LPL,MMP2,MTTP,MYC,NGF,PLAU,PTGS2,PTHLH,PTX3,PXN,RELA,RGS2,RIPK2,SERPINE1,SLC20A1,SLC27A1,SOCS3,SPHK1,TAP1,TF,TGFA,THRA,THRB,TLR2,TNFRSF9,TP53BP2,TP53I3,TRAF1,VDR,VEGFA,VEG…	740 (13)
N-cor		group		1.162	2.31e-12	ADIPOR2,BIN1,CCND1,CCR1,CD36,CDKN1A,CIDEC,CRP,CTSB,CXCL10,CXCL14,DHRS3,FAM20C,FOLR1,FZD1,HBEGF,HEBP1,HIVEP2,IDH1,IGFBP3,IL1A,LHPP,MMP2,MMP9,NFATC1,PCK1,PLA2G3,PLIN2,PTGS2,RGL1,RHOB,RNF144B,SEMA4D,SLC2A4,SNAI2,TBX15,TBX2,TNFSF11,XYLT1,ZNF703	854 (24)
MYOD1		transcription regulator		0.904	2.41e-12	ACHE,ACTA1,ACTA2,ADCY7,AGT,ANKRD1,ARID3A,ASB2,BIN1,CCL2,CDC20,CDK1,CDKN1A,CEP55,CHRND,CKM,CXCL14,DAG1,DAO,DLGAP5,DMD,EIF3E,ENO3,FAM83D,FNDC5,FOSL1,FOXM1,FYN,GADD45A,GADD45G,GINS2,GREM2,HAS2,ID2,IFIT2,ITGA7,KIF2C,KIFC3,KLF6,LIF,LZTS3,MAFB,MMP2,MYL4,NCAPG,NCAPH,NDC80,PCLAF,PLK1,POSTN,PPARGC1A,PRDM16,PRKAR2B,RACGAP1,RB1,RECK,RRAS,RRM2,RUNX1,SCHIP1,SEPTIN4,SHCBP1,SIX1,SLC12A2,SLC2A4,SPC24,TGFBR3,TNNC…	781 (20)
FOS		transcription regulator		-0.546	2.47e-12	ABCB1,ABCC1,ACTG1,AGT,AKR1C3,AKR1D1,ALAS1,ALDH1A3,ARID3A,ARNTL2,ARPC5,B4GALT1,BCL2L11,C5,CA2,CAPN2,CCL2,CCN2,CCNA2,CCND1,CD14,CD44,CD68,CDON,CFD,COL1A1,CRABP2,CTSB,CXCL10,CYCS,CYP7A1,DAPK2,E2F7,EMB,EPHX2,EREG,EZR,FBLIM1,FBN1,FETUB,FGA,FLRT2,FOSB,FOSL1,FOXC1,G6PC,GATA4,GJA1,GJB6,GPER1,GSR,HAS2,HDAC6,HK2,HPGD,HSP90B1,HTATIP2,IL10,IL1A,IL1RL1,IRS2,ITGA6,ITGB4,KCNN4,KLF6,KRT8,LAMP2,LARGE1,LGALS3,LIN9…	1019 (17)
tetrachlorodibenzodioxin		chemical toxicant		-0.392	3.04e-12	AARS1,ABCB1,ABCB6,ABCC2,ACHE,ACOT7,ADCY4,ADH7,ADIPOR2,AHR,AKR1B1,ANGPT1,B4GALT1,BAX,BCAT1,BLNK,BMP4,CASP1,CBR1,CCN1,CCN2,CCNA2,CCND1,CCNE2,CD36,CD86,CD9,CDC25B,CDCA5,CDKN1A,CDKN1B,CDKN2A,CDKN2D,CHST2,CYP1A1,CYP1B1,DCTN2,DSC2,DUSP6,E2F8,EBF1,ENC1,ENHO,ENPEP,ERBB3,ESRRG,FAS,FMO2,FZD7,GLI2,GRHPR,GSTA1,HDAC6,HDAC7,HLA-DMA,HSPA1A/HSPA1B,HSPA8,IDH1,IL10,IRX5,ITGA7,ITGAX,ITGB7,JAK2,JCAD,KRT7,LYST,MAD2L1…	1030 (22)
DMD	-1.204	other		0.468	3.86e-12	ABI2,ACHE,ACTG1,ANKRD1,AQP4,ARHGAP20,ATP1B2,BLNK,BTG2,CAMTA1,CDKN1A,CENPM,CNKSR1,COL1A2,CSRNP3,CSRP3,CYFIP2,DAG1,DMD,DYNLRB2,EYA3,GATM,GDAP1,GSDME,HSPA8,IFIT1B,KCNC1,KCNK3,LAMP2,LIF,MAOB,MAP3K9,MAP7,MLLT3,MYBPC1,MYL4,MYOZ1,NDRG2,NOG,P2RY2,PACSIN1,PLPP3,POSTN,PPARGC1A,PSTPIP2,PTGFRN,RAP1GAP2,S100A10,SCHIP1,SCIN,SLC2A4,SNTA1,SORT1,SPTB,STARD10,SUSD4,TBC1D4,TMEM108,TRIM44,TTC7B,TTL,TTLL7,VIM,WWC1
dihydrotestosterone		chemical - endogenous mammalian		0.38	3.95e-12	ACE,ACKR3,ACTA1,ADIPOR2,ADTRP,AGT,ALAS1,ALDH1A3,AQP1,ARG1,AZGP1,BAX,BCOR,BMPR2,BTG2,C4A/C4B,CACYBP,CASP1,CCN2,CCNA2,CCND1,CD36,CDC20,CDKN1A,CDKN1B,CIAO2A,CKM,COL5A2,CST6,DHCR24,DPP4,E2F8,ELOVL7,ETV1,F2R,FGFR1,FKBP4,FKBP5,FOXP2,FRK,FTL,GAP43,GSN,HIF1A,HK2,HMGCR,HNF1A,HOXA5,HPGD,HSPA1A/HSPA1B,HSPB1,ID2,IGFBP2,IGFBP3,IGFBP4,IGFBP7,IL10,IL1A,INSR,IRS2,KPNA1,LAMA5,LDHA,LDLRAP1,LEF1,LOX,LPL,MAF,MCAM,ML…	1216 (20)
TNFSF11	-9.479	cytokine		-1.12	4.55e-12	ACP5,AHR,AQP9,BCL2A1,BMP4,BST1,CA2,CAPN2,CCL2,CCND1,CCR1,CD14,CD44,CD83,CDKN1A,CDKN1B,CLEC11A,CREBRF,CYP1A1,DMPK,ECT2,FAS,FOSL1,FOXM1,GADD45B,GCH1,GCLC,IL10,IL11RA,IL1A,IL1RN,IRF4,ITGAV,JDP2,LSR,MAFB,MEF2B,MMP9,MYC,NAB2,NFATC1,NFATC2,NFKB2,NFKBIA,NFKBIB,NFKBIZ,NR1H3,PA2G4,PAG1,PCDH7,PIM1,PLD1,PLK1,PTGS2,PTPRE,RACGAP1,RELB,RGL1,RGS16,RHOB,RRAS,SERPINB9,SERPINE1,SIGMAR1,SLC20A1,SOCS3,SOD2,SOX8,TLR2…	812 (10)
doxorubicin		chemical drug		-0.363	4.88e-12	ABCB1,ABCB9,ABCC1,ABCF2,ADAM10,AFP,AURKB,BAX,BCL2A1,BCL2L11,BMP4,BRCA2,BTG2,C4A/C4B,CA2,CASP1,CCN1,CCN2,CCND1,CD14,CD44,CD47,CDC25B,CDCP1,CDK1,CDKN1A,CDKN2A,CDKN3,CENPA,CKM,CTSB,DRAM1,DUSP5,EEF1B2,ELF3,EP300,FAS,FBLN1,FGA,FGB,FOXM1,GADD45A,GATA4,GCLC,GSR,GSS,H2AX,HBEGF,HIF1A,HMGB1,ID2,IGFBP4,IGFBP7,IRF7,ITGB4,JAK2,KRT8,LAMC2,LGALS3,LOC102724788/PRODH,MAD2L1,MBNL2,MET,MMP2,MYC,NFKBIA,NQO1,NT5E,OSG…	1048 (19)
ERG		transcription regulator		0.363	5.03e-12	ADRB2,ARHGAP20,ARHGAP22,ARHGAP31,ARHGAP4,ARMC12,CAMK1D,CCNA2,CD59,CDKN2D,CHRNB2,COLGALT1,DOCK2,EGFL7,ELMO1,EPB41L3,EXT1,F2R,FKBP5,FLT1,FOSB,FYN,GDF2,GUCY1A1,GUCY1B1,HDAC6,HMGB1,HPCAL1,HPGD,ICAM2,IRS2,ITGA6,LAMA5,LEF1,MET,MMP9,MYCN,PARVA,PECAM1,PHACTR2,PIM1,PLAT,PLAU,PLPP3,PSTPIP2,PTPN22,PTPN6,PXN,RASIP1,RGS3,RHOBTB1,RPA1,RPS11,RRAS,SIRT5,SNAI1,SPARC,SREBF2,TGFBR2,THBS1,VIM,WNT11	970 (17)
CDKN1A	1.518	kinase		-1.526	5.53e-12	ACTA2,ADAM10,ANLN,AURKB,BAX,BUB3,CCL2,CCN1,CCN2,CCNA2,CCND1,CD44,CDC20,CDC25B,CDK1,CDKN1A,CDKN1B,CDKN2A,CDKN3,CEP55,CHAF1B,CTSB,DLGAP5,DSE,E2F4,E2F7,EDNRA,FAS,FOXM1,GADD45A,GNAI1,H2AX,HIF1A,HSPA1A/HSPA1B,IL16,INHBA,ITGAV,ITGB5,KIF2C,LAMC1,LGALS3,MAD2L1,MAF,MBNL2,MMP9,MTTP,MYC,NFKBIA,PCLAF,PCNA,PLK1,PRSS23,RACGAP1,RB1,RFC4,SERPINE1,SMC2,SMC4,SOD2,SPAG5,SSPN,TCN2,TGFA,TP53I3,TP63,TPST2,TPX2,TRIM44,…	739 (17)
cyclosporin A		biologic drug		0.716	5.64e-12	ABCC2,ACHE,ACTA2,AGT,AKR1B1,ALAS1,ANG,APOB,BATF,BAX,BCAT1,BCL2L11,C4A/C4B,CADM3,CASP1,CASP7,CBLB,CCL2,CCN2,CCND1,CCR7,CD14,CD163,CD200,CD44,CD68,CD83,CD86,CDKN1A,CDKN1B,COL1A1,CYBA,CYP7A1,EDNRA,ELF3,ELL2,FADD,FAS,FBLIM1,FGA,FGB,FKBP5,FLT1,FOSB,FYN,GJA1,GNPDA1,H2AX,HIF1A,HMGCR,HNF4A,IL10,IL16,IL1A,IRF4,ITGAV,ITGB4,ITGB6,ITGB7,ITPR1,KCNK3,KDR,LAMC2,LGALS3,MAF,MAPKBP1,MMP2,MMP9,MYC,MYL4,NDUFB6,NFATC…	1055 (16)
Mek		group		-1.508	6.43e-12	A4GALT,ANPEP,B4GALT5,BCAM,BCL2L11,CCN2,CCND1,CD200,CD36,CDCP1,CDK5R1,CDKN1A,CDKN1B,CDKN2A,CELSR2,COL1A2,CPM,CXCL10,DAG1,DDR2,DSCC1,DSE,DUSP4,DUSP5,DUSP6,EPCAM,ERBB3,EREG,ETV1,EXT1,FGFR1,FOSL1,FUT10,GALNT10,GAP43,GGT5,GPER1,GXYLT2,HAS2,HIF1A,HSPB1,ID2,IER2,IL10,ITGA6,ITGB6,KDR,L1CAM,LAMC2,MAF,MANSC1,MME,MMP2,MMP9,MSLN,MYC,NGF,NQO1,NR1H3,NT5E,PCDHGC3,PLCD1,PLPP3,POU5F1,PPARGC1A,PSEN1,PTGS2,RABGGTB,…	761 (21)
FAS	1.138	transmembrane receptor		-1.561	6.6e-12	ACTA2,AGER,ARRB2,BAX,BCL2A1,CAMK2G,CCL2,CCN2,CCR1,CD200,CD44,CD59,CD83,CD86,CDK5R1,CDKN1A,CDKN1B,COL1A1,COL1A2,COL8A1,CRYBG1,CSF1,CXCL10,F2RL1,FADD,FAS,FBN1,FCGR2B,FES,FLT1,FOSB,FSCN1,GADD45G,GBP1,GNG7,GRK5,IL10,IL16,IL1A,INPP4A,INPP5D,ITGA7,ITGAV,ITPR1,LGALS3,LUM,MAP4K4,MET,MGP,MME,MMP9,MOAP1,NECTIN1,NFKBIA,NFKBIE,NUAK2,P2RX1,P2RY2,PECAM1,PGLYRP1,PIK3C2B,PLAU,PLD1,PLIN2,PPFIBP2,PPP1R3D,PRUNE1,PT…	767 (11)
YAP1		transcription regulator	Activated	2.586	7.84e-12	ACTA2,ACTG1,ANKRD1,ANLN,AURKB,BAX,BCL2L11,CAVIN2,CCDC80,CCN1,CCN2,CCNA2,CCND1,CCNF,CD36,CDC20,CDCA5,CDK1,CDKN1A,CDKN1B,CSF1,DICER1,ENDOU,FGF1,FOXM1,GADD45A,GINS1,H2AX,HMGCR,HMGCS1,ID2,IL1A,INHBA,KIF23,LDHA,LMNA,LMNB1,LPL,MSLN,MYC,MYL9,OCLN,PLK1,PTGS2,RASSF4,RPL13A,RPL19,RPL23,RPL30,RPL36AL,RPL37,RPL5,RPL7,RPLP2,RPS11,RPS12,RPS16,RPS17,RPS20,RPS26,RPS29,RPS6,RRM2,SERPINE1,SFN,SKP2,SNAI2,SORBS1,SOX…	997 (24)
TP63	3.127	transcription regulator		0.655	9.26e-12	ABCB1,ABI2,ACTA2,ADH7,AEN,AHR,ALDH1A3,APC,ARG1,BAX,BCL2L11,BMP4,CA4,CAVIN2,CCN1,CCN2,CCNA2,CCND1,CDH3,CDK1,CDK18,CDKN1A,CDKN1B,CDKN2A,CLDN3,DICER1,DKK3,DOK1,DUSP6,ECM1,ERBB3,F2R,FAS,FBN1,FGFR2,FGFR3,FLRT1,FOSL1,GADD45A,GLS2,GNAI1,HAGH,HBEGF,HK2,HSPA8,HTRA1,IFT57,IGFBP2,IGFBP3,IGFBP7,IHH,INHBA,INSR,ITGA6,ITGA7,ITGB4,KCNK1,KHK,KIF23,KLF6,KRT7,L1CAM,LOC102724788/PRODH,MAD2L1,MAP4K4,MFGE8,MLH1,MYC,NT…	958 (20)
PDGF BB		complex		0.459	9.29e-12	ACKR3,ACTA2,ADRB2,AKAP12,ARG2,BMP4,CBX4,CCL2,CCN1,CCN2,CCND1,CD44,CDK1,CDKN1A,CDKN1B,CSF1,CSRP2,CYCS,DCBLD2,DUSP5,DUSP6,EIF4G1,ENPP1,EREG,FGFR1,FLT1,FOSB,FOSL1,FOXS1,FZD1,FZD2,GADD45A,GEM,GJA1,GJC1,GSS,GUCY1B1,HBEGF,HMGCR,HMGCS1,IER2,IGFBP4,IL1RL1,INHBA,KLF6,LBP,LGALS3,LIF,LMNA,MMP2,MMP9,MYC,NEXN,PCNA,PCOLCE,PDLIM1,PIM1,PLAT,PLAU,POSTN,PTGS2,RGS2,RHOB,RPS6,S1PR2,SERPINA3,SERPINE1,SKP2,SLC29A1,SLC…	1061 (21)
SOX2	-7.841	transcription regulator		-0.553	9.43e-12	ABTB2,ACKR3,AFAP1L2,AHR,ALDH1A1,ANGPT1,APC,APCDD1,AQP4,BMP4,C1QL1,CCN2,CCND1,CD44,CD9,CDKN1A,CDKN1B,CDKN2A,CHST15,CHST3,CNKSR3,COL1A1,CRABP2,CST6,CXCL10,CXCL12,CXCL14,DKK3,DLX3,DLX4,DLX5,DPPA5,DSP,DUSP4,DUSP5,EFEMP1,ELF3,EMX2,EPCAM,FA2H,FGF5,FLT1,FYN,GADD45B,GATA2,GATA4,GBP4,GJA1,GLI2,GLI3,GLTP,GSN,HOPX,ID2,INHBA,KANK1,KDR,KLF6,KRT17,KRT7,LEF1,LHX1,LIMS2,LRP4,MEIS1,MSX2,MYCN,NDN,NFKB2,NKX2-2,NOG,…	1041 (25)
TEAD4	1.975	transcription regulator		0.328	9.73e-12	ACTA1,ACTA2,ARID5B,BMP4,CCN1,CCN2,CCND1,CCNE2,CDKN1A,CDKN1B,CIDEC,CKM,COL5A2,DGAT2,EDNRA,FGFR1,FGFR2,FLT1,GLI2,GPR37,HIF1A,KAZN,MB,NFKBIZ,NUAK1,POSTN,RB1,RHOBTB1,SH3D19,SLC2A4,SNAI1,SULF1,TEAD4,TFAP2C,THBS1,TLE1,TNNC1,TNNT2,TP63,VEGFA	382 (7)
atorvastatin		chemical drug		1.501	9.93e-12	ABCB1,ABCC1,ABCC2,AGER,APOA1,APOB,CCL2,CCN1,CCN2,CCNE2,CD36,CD59,CDKN1B,COL1A1,CRP,CYBA,CYP7A1,DHCR24,DHCR7,EDNRA,ELF3,ENPP3,F2R,FGF19,FLT1,FOSB,GADD45B,GJA1,GJC1,GPAM,GSR,HMGB1,HMGCR,HMGCS1,IL10,IL17RD,LIPG,LPL,LSS,MAP1LC3A,MAPK3,MMP2,MMP9,MTTP,NR1H3,NSDHL,PDXK,PLAT,POSTN,PTGS2,RHOB,S100A12,SERPINE1,SLC22A1,SLC25A51,TCIM,TGFB3,TLR2,TLR4,TNFSF11,VEGFA,ZFP36	1000 (20)
IL2		cytokine		1.123	1.05e-11	ABCC1,ACVR1B,ADAM8,AHR,ARHGAP11A,ARHGEF3,BAG1,BAX,BCL2A1,CAPN5,CARD6,CASP1,CCL2,CCND1,CCNE2,CCR1,CCR7,CD44,CD46,CD47,CD59,CD83,CD86,CD9,CDK5R1,CDKN1A,CDKN1B,CDKN2C,CISH,CSF1,CTCF,CXCL10,CXCL12,CYCS,CYP1A1,CYTIP,DAPK2,DENND2D,DPP4,DSG2,DUSP4,DUSP5,DUSP6,DUSP7,E2F4,ELMO3,FAS,FGF13,FGFR1,FGFR2,FYN,GADD45B,GADD45G,GART,GCNT1,GFRA2,HHEX,HK2,HSP90B1,HSPA1A/HSPA1B,IGFBP4,IKZF2,IKZF4,IL10,IL1A,IL1R2,IL1R…	978 (16)
RNA polymerase II		complex			1.11e-11	ADAM23,ALAS1,ALPL,ANGPTL4,ARG1,ARID5A,BLNK,CA12,CASP7,CBR1,CCNE2,CD14,CD83,CDKN1A,CDKN2A,CKM,CLDN3,COL1A2,CSDC2,CSF1,CYP1A1,CYP1B1,CYP24A1,CYP7A1,DLGAP5,FLT1,FOSL1,FOXC1,GADD45A,GADD45B,GATA4,GOT1,HAS2,HNF1A,HNF4A,HSPA1A/HSPA1B,IFIT1B,IGFBP3,IL1RN,KMT2A,L1CAM,MAD2L1,MEIS1,MMP2,MMP9,MYC,MYCN,NFKBIA,NR1H4,OSGIN1,PCDHAC2,PCDHGC3,PCK1,PCNA,PKLR,POLR2A,PRR15L,PRUNE1,PTGS2,RAD51AP1,RORC,RPL13A,RPS6,SFN…	829 (16)
TWIST1		transcription regulator	Activated	2.023	1.25e-11	ACTA2,ALDH1A1,AOPEP,BAX,BCL2L11,CCDC3,CCL2,CD44,CDKN1A,CDKN2A,COL1A1,CXCL12,DDR2,DKK3,EFNB2,ENPP3,EPCAM,FAS,FAT4,FBXL14,FGFR2,FGFR3,FMOD,FOSL1,GSN,IGFBP4,ITGB5,KCNN4,LMNA,LRG1,MET,MFGE8,MME,MMP2,MRC2,MXRA8,NT5E,OLFML3,OSGIN1,PCOLCE,PDZD2,RELB,SEMA5A,SLC29A1,SNAI1,SNAI2,SPHK1,TF,TGFBR2,VCAN,VEGFA,VIM,ZYX	920 (20)
NOTCH1		transcription regulator		-0.887	1.28e-11	ACTA2,ANGPT1,ANKRD1,ASB2,CCN1,CCN2,CCND1,CD14,CD44,CD68,CD84,CDKN1A,CDKN1B,CFD,CHST1,CKM,COL1A1,COL1A2,DTX1,ECT2,EFNB2,ERBB3,FCGR2B,FLT1,FOSB,FOSL1,G6PC,GATA2,GLI2,GLS,HEY2,HEYL,HIF1A,HSPA8,ID2,IGFBP2,IGFBP3,IGFBP4,IL10,IL1A,ITGA6,ITGB4,KRT8,LEF1,LFNG,LOX,MCAM,MMP2,MPO,MYC,MYCN,NCF4,NFKB2,OAT,PIN1,PRAG1,PTGS2,RB1,RELA,RELB,RORC,SERPINE1,SNAI1,SOST,TGFB3,TGFBR2,TGFBR3,TIE1,TNFSF11,TP63,TSPAN33,VEG…	947 (17)
MAPK1		kinase		-0.501	1.51e-11	AKAP12,ANGPTL4,ANPEP,APOL6,ARG2,ARHGAP11A,ARSB,ATP1B1,B3GALT4,C1S,CAPN2,CCDC80,CCL2,CCN2,CCND1,CCNF,CD84,CDK5R1,CDKN1A,CDKN1B,CFB,CHST2,CHST7,CISH,CRABP2,CRYBG1,CTSB,DEPTOR,DLX3,DSE,ENO3,EPCAM,FES,FOSB,GBP1,GFOD1,GLS,HERC5,HLA-DMA,IFI30,IFI44,IFIT2,IGFBP7,IL10,IL1RL1,IL1RN,IRF7,IRS2,ITGAV,KRT17,LAG3,LGALS3,LIF,LMNA,LOX,LZTS2,MAOB,MAPK3,MMP2,MMP28,MMP9,MYC,NFATC1,NKX2-2,NRN1,NT5E,OAS1,PLAU,PLD1,PO…	720 (17)
EGR1		transcription regulator		0.874	1.68e-11	ABCB1,ACE,ACHE,ACTA2,ALOX5AP,APOA1,BAX,BCL2L11,CASP7,CAVIN1,CCL2,CCND1,CCR1,CD44,CDC20,CDK5R1,CDKN1A,CDKN2D,COL1A1,COL1A2,CSF1,DUSP4,ENPEP,EREG,FAS,FLT1,FOSL1,FTL,FYN,GADD45A,GADD45B,HBEGF,HIF1A,HMGCR,HPGD,HPSE,MAOB,MMP9,MYC,NAB2,PDGFC,PLAU,PTGES,PTGS2,RB1,RRAD,SERPINE1,SLC12A2,SNAI1,SNAI2,SOD2,TGFBR2,THBS1,TIAM1,TLR4,TNFSF11,TP73,VEGFA	1172 (20)
PKD1		ion channel	Inhibited	-2.421	2.04e-11	ACOX2,ACSS1,ADCY7,ALDH1A1,ASPH,ATP1B1,ATP1B2,AVPR2,BCAT1,CAMSAP2,CAVIN1,CCN1,CCN2,CDKN1A,CLDN10,CPN2,DPEP1,FGFR1,FGFR3,FOSB,G6PC,GATM,GLI2,GLS,GRAP2,HBEGF,IDH1,IER2,IL1RL1,JPH2,LOX,MAP3K12,MID1,MYC,NAPEPLD,NEDD9,NIPAL1,NNMT,P2RX7,PAH,PCDH7,PCK1,PDE4B,PSEN1,RASSF6,RGS3,RPL37,RPS6KA5,SFXN3,SLC13A2,SLC16A4,SLC2A2,SLC8A1,SSTR2,SYNJ2,TBC1D4,TNFSF11,TREH,UMOD,ZFHX4	915 (15)
IgG		complex		-0.449	2.12e-11	AFM,AHR,ARSB,ATP1B1,C5,CALR,CCL2,CD83,CD86,CD9,CDKN1A,CKM,COL1A1,CRABP2,CSF1,CXCL10,DHCR7,DSP,ECSCR,EFNA3,EZR,FCGR2B,FLT1,FOSB,GADD45B,GPRC5A,HIF1A,HMGB1,HSPB1,IER2,IL10,IL16,IL1R2,IL1RN,INHBA,INPP5D,IRF4,IRS2,KLK8,LGALS3,LIF,MAF,MAFB,MAP3K8,MGMT,MMP2,MMP9,MYC,NFKBIA,NFKBIE,NGF,NT5E,PIM1,PPARGC1A,PPL,PTGS2,PTPN6,RELA,RELB,RIPK2,RND2,S1PR1,SERPINE1,SERPINF1,SLAMF7,SPINT1,ST14,TAP1,TGFBR2,THBS1,TLR…	882 (12)
FOXO1		transcription regulator		-0.422	2.69e-11	ADIPOR1,AFF3,AGT,AIFM2,ALAS1,ALDOB,ANGPT1,ANGPTL4,ANLN,AQP9,ATP5F1B,BAX,BCL2A1,BCL2L11,BLNK,BNIP3,CA2,CCN2,CCNA2,CCND1,CCNF,CCR7,CD36,CDK1,CDKN1A,CDKN1B,CDKN2A,CDKN2C,CH25H,COL1A1,CXCL10,CYCS,CYP7A1,DLGAP5,EBF1,EFHD1,ELOVL7,ENPEP,FAS,FMOD,FOLR1,FOSB,FOXC1,FOXM1,FYN,G6PC,GADD45A,GADD45B,GATA2,GPAM,GRHPR,HIF1A,HMGCR,IGFBP7,IKZF2,INSR,IRS2,ITGAV,ITGB6,KLF7,LAMP2,LPL,MB,MLXIPL,MMP9,MRPL45,MRPL57,MRPS…	970 (22)
SP3		transcription regulator		0.121	2.97e-11	ABCB1,ACTA2,ADCY4,AEBP1,AFAP1L1,AKAP12,CBS/CBSL,CCND1,CDC25B,CDK5R1,CDKN1A,CDKN1B,CDKN2C,COL1A1,COL1A2,DLX3,DMD,EREG,F2R,FAS,FLT1,FOSL1,GLTP,HAS2,HGF,HPSE,IGFBP3,IL10,IL1A,ITGB5,KDR,LPL,MAOB,MET,MMP2,MYCN,OLIG2,PLAU,PREX1,PRKG1,PROCR,PTDSS1,PTGS1,PTGS2,RECK,RELA,RRAS,SERPINE1,SERPINH1,SLC39A8,SOD2,SPARC,TCEAL1,TGFBR2,TGFBR3,TIMP2,TLR2,TNNC1,TXNRD1,VEGFA,VIM,XYLT1	1029 (22)
HTT		transcription regulator		-0.918	3.32e-11	ACADM,ACKR1,ACTA1,ACTA2,ADAM23,ADAMTS2,ADCY5,AGT,AKAP12,ALDOC,AMACR,APOA1,AQP1,ATP5F1B,ATP8A1,BCL2L11,C1R,CA12,CA4,CALML4,CASP1,CBR1,CCN2,CCND1,CD9,CDK2AP1,CDKN1A,CEPT1,CHKA,CHRNB2,CKM,CLDN1,CLIC6,COX4I1,CYCS,CYFIP2,DBP,DHCR7,DKK3,DLX3,DUSP5,DUSP6,EBF1,ENO3,EP300,EPB41L3,ETV1,FGF1,FGFR1,FKBP4,FOLR1,FOSL1,FXYD6,GADD45G,GAP43,GAS7,GCLC,GJC1,GNB5,GNG7,GRK5,GRM2,GSN,GSR,GSS,HAPLN3,HBEGF,HIF1A,HIVEP2,…	1014 (21)
GLI1		transcription regulator		1.093	3.67e-11	ARPC5,BCL2A1,CCND1,CD44,CDKN1A,CMPK2,COL1A1,CSF1,ELAVL2,EMB,EZR,FAS,FGF1,FLT3,FOXM1,GATA4,GLI2,GPER1,GREM2,HEY2,HHIP,HOXA5,HPSE,ID2,IGFBP7,IL1R2,LMNA,MAPK11,MEST,MIA2,MLH1,MMP2,MMP9,MRPS6,MYCN,NDRG2,NIPAL2,NOG,PCOLCE2,PDZRN3,PGM2L1,PIM1,PLOD1,POU5F1,PSTPIP2,PTHLH,PVR,RGS10,RHOB,RPL30,S100A9,SESN3,SNAI1,SOCS2,SOCS3,SOX2,TNFRSF9,VEGFA,VEGFC,VIM,WIF1,ZC3HAV1L	975 (22)
SP600125		chemical - kinase inhibitor		0.329	4.21e-11	ABCB1,ADAMTS9,AKR1C3,APOA1,AQP1,BAX,BCL2L11,BDH1,BTG2,CA4,CCL2,CCN1,CCN2,CCND1,CD44,CD83,CD86,CDK1,CDK5R1,CDKN1A,CDKN1B,CHAC1,CIDEC,COL1A1,COL8A1,CPM,CXCL10,CYP1A1,CYP7A1,DDIT4L,DSG2,EMB,FAS,FGF1,FOSB,GADD45A,GATA4,H2AC18/H2AC19,H2AX,H2BC15,H2BC21,HNF4A,IL10,IL1A,INHBA,ITGA6,ITGB4,ITGB5,LAMA5,LAPTM5,MAFB,MAP3K11,MMP9,MTHFD2,NEDD9,NFKBIA,PARP1,POSTN,POU5F1,PTGES,PTGS2,PTX3,RB1,RELA,SERPINE1,SERPIN…	967 (16)
CDKN2A	-2.988	transcription regulator	Inhibited	-3.005	4.31e-11	ACTA2,ASF1B,AURKB,BAX,BCL2L11,BTG2,CCL2,CCN2,CCNA2,CCND1,CCR7,CDC25B,CDCA4,CDCA5,CDK1,CDKN1A,CDKN1B,CDKN2A,CDKN2C,CDKN2D,COL1A1,CRP,CXCL10,CXCL14,DONSON,EBF1,FBL,FBXO5,FGFR1,GADD45G,GAS7,GFRA2,GPRC5A,H2AX,HAUS1,IL1A,IL1R2,ITGAV,ITGB5,JAK2,KANK2,KCNK1,KIFC1,LEF1,LGALS3,LIN9,MAD2L1,MMP2,MMP9,MYC,MYCN,NFKB2,NKX3-1,PCNA,PLK1,POLD2,POU5F1,PPFIBP1,PTGS2,PTX3,RAB27A,RAD51AP1,RB1,RFC3,RFC4,RRM2,S100A6,SE…	932 (21)
HNF4A	-4.75	transcription regulator	Inhibited	-2.878	4.7e-11	A1BG,A1CF,ABCB9,ABCC2,ABCF3,ABHD10,ABHD6,ACCS,ACOX2,ACOX3,ACTA2,ADCY7,ADIPOR1,ADRB2,AFP,AGA,AGT,AGXT2,AHSG,AKR1B1,AKR1C3,AKR1C4,ALDH1A1,ALDH2,ALDOB,AMACR,AMBP,ANAPC15,ANG,ANKZF1,ANPEP,APOA1,APOA4,APOB,APOH,AQP1,AQP9,ARG1,ARG2,ARHGAP11A,ARL4C,ARPC5,ATAT1,ATF6B,BAAT,BCKDHA,BDH1,BLVRB,BPGM,BST1,C1S,C2,C4A/C4B,CALML4,CBS/CBSL,CCL15,CCNA2,CCND1,CCNE2,CCP110,CD36,CD46,CDCA5,CDK1,CDKN1A,CDKN1B,CHRNB2,CH…	1054 (21)
FGF2		growth factor		0.386	5.23e-11	ACE,ACER2,ACTA2,ADGRL2,AFP,AKR1B1,ANG,ANGPT1,ANGPTL4,ANPEP,AQP1,BAMBI,BAX,BMP4,BTG2,C1QL1,CCL2,CCN1,CCND1,CDKN1A,CDKN1B,CHRM4,CIDEC,COL1A1,COL1A2,CRABP2,CSF1,CXCL12,DUSP6,EFNB2,ENPP1,EPCAM,EREG,ETV1,FAH,FAS,FBN1,FGF5,FGFR1,FGFR2,FGFR3,FLT1,FOSL1,GADD45A,GAP43,GBP1,GCH1,GJA1,HAS2,HBEGF,HGF,HIF1A,HK2,HPSE,ID2,IGFBP2,IGFBP3,IGFBP4,INHBA,KCNC1,KDR,LEF1,LMNA,LOX,LRP5,MCAM,MET,MGMT,MGP,MMP2,MMP9,MYC,MY…	898 (19)
gefitinib		chemical drug		-1.691	5.58e-11	ALDH1A1,AURKB,BCL2L11,BTG2,CCL2,CCND1,CCNE2,CCNF,CDKN1B,CDKN2D,CELSR2,COL1A1,COL8A1,CTSA,CTSB,DUSP4,ECT2,FGFR2,FLT1,FMO2,FOSL1,FSCN1,GADD45B,GJA1,GJD3,HSP90B1,HSPB1,HYAL1,IL1R2,KIF23,MAP4K4,MDM1,MMP15,MMP9,MYCN,NFKB2,NRP2,PCNA,PRKCG,PTGS2,RAD18,RELB,RHOB,S100A9,SKP2,SLC20A1,SMC2,SPRED2,TIMP2,TLR2,TRAF1,VEGFA,VEGFD,VIM	1016 (19)
Ige		complex		0.937	5.99e-11	ADAM8,ALAS1,ARG1,ASB2,BCAT1,BCL2A1,BCL2L11,CAMK2G,CAPN2,CARD11,CARHSP1,CCL2,CD53,CD86,CDKN1A,CHST11,CISH,CMPK2,CYCS,DUSP4,DUSP6,ELMO1,F2R,FAS,FCGR2B,FFAR2,FLT1,FXYD6,FYN,GADD45B,GSN,HBEGF,HFE,HLA-DMA,IL10,IL1A,IL33,IRF4,ITGAV,ITGAX,JAK2,LAMA5,LIF,MAP3K8,MAPKAPK2,MYC,NABP1,NCF4,NFATC1,NFKB2,NFKBIA,NFKBIB,NFKBIE,PECAM1,PIM2,PTGS2,PTPN22,PTPN6,PTX3,RAB7B,RELB,RGS16,RHOD,RIPK2,RUNX1,SLC11A1,SLC2A4,SL…	960 (16)
TGFBR2	-1.213	kinase		0.407	6.19e-11	ABHD17C,ACTA2,ADAM8,ALOX5AP,ANGPTL4,BACE2,BATF,BCAT1,BFSP1,CASP1,CCN2,CCND1,CD14,CD44,CDKN1A,CDKN1B,CDKN2A,COL1A1,COL1A2,CRISPLD2,CSF1,DGAT2,DSG2,ENHO,FGB,FGF5,FKBP5,FMOD,GADD45B,GADD45G,GATM,GIPC2,GJA1,GJB6,GLI2,GSR,H2AX,HGF,HK2,HP,HPGD,IHH,IKZF2,IL10,IL1A,IL1R2,JAK3,KDR,KRT7,KRT8,LAG3,LDHA,MAP3K11,MAPKAPK2,MMP2,MMP9,NAB2,NFIB,NFKBIA,NFKBIE,NFKBIZ,NGF,PIK3C2B,PTGES,PTGS2,PTHLH,REEP6,RRAD,S100A8,…	908 (15)
MAPK14	1.634	kinase		-1.47	6.73e-11	ACP5,ACTA1,ACTA2,ALOX5AP,ANKRD1,BAX,CALR,CCL2,CCNA2,CCND1,CCR7,CD83,CD86,CDKN2A,CKM,COL1A1,CRP,CXCL10,CYP7A1,DUSP6,EFEMP1,EREG,FAS,FLT1,G6PC,GADD45A,GJA1,HAS2,HMGCR,IL10,KDR,LEF1,MAOB,MAPK11,MAPK14,MMP9,NFATC1,PCK1,PECAM1,PIN1,PLAU,PPARGC1A,PSEN1,PTGES,PTGS2,SOCS3,SOD2,SOX2,SREBF2,TIMP2,TNFSF11,TNN,VDR,VEGFA,VEGFC,WIF1,ZFP36	1071 (19)
ERK		group		-1.692	7.56e-11	ACP5,ACTA2,ADAM10,ADGRG6,AGER,AGT,ARG2,BAX,BCL2L11,BTG2,CCL2,CCN2,CCND1,CCR1,CDK5R1,CDKN1A,CDKN1B,COL1A1,CXCL10,CYP1A1,DUSP4,E2F4,EREG,FAS,FOSL1,GCLC,GK,GOT1,HBEGF,HEY2,IFNAR1,IL10,INPP1,ITGAV,LIF,MAFB,MAP4K4,MCAM,MMP2,MMP9,MYC,NFKBIZ,OSBPL10,PDGFC,PECAM1,PLAU,POSTN,POU5F1,PTGES,PTGS2,RAB7B,RECK,ROCK1,RORC,S100A12,SERPINE1,SFN,SFTPC,SNAI2,SORT1,SOST,TGFA,THBS1,TRPC3,VCAN,VEGFA,ZFP36	726 (16)
INS		other	Activated	2.693	8.91e-11	ACADM,ACTA2,ADAM10,ADIPOR1,AGT,APOA1,AQP9,ASPH,CBS/CBSL,CCN1,CCN2,CCND1,CD36,CDKN1A,CIDEC,COX4I1,CRABP2,CRP,DEPTOR,ERBB3,FAS,FOSB,FOSL1,G6PC,HGF,HIF1A,HMGCR,HNRNPF,IER2,IGFBP2,IGFBP3,IGFBP4,INSR,IRS2,LPL,NDUFV1,NR1H3,PCK1,PLIN2,PPARGC1A,PRDM16,PTGS1,PTGS2,RDH10,SLC2A2,SLC2A4,SNAI1,SREBF2,SSTR1,VEGFA,VLDLR	862 (21)
PRKAA1		kinase		-1.917	8.98e-11	ACKR3,ACOT7,ACTA2,ARG1,BAX,CA2,CAMKK1,CDH3,CDKN1A,CDKN1B,COX4I1,CXCL12,FGFR1OP2,FGFR2,FKBP5,FOXM1,G6PC,GSTA1,H2BC21,ID2,IFI44,IFIT1B,IFNAR1,IGFBP4,ITGB5,JAK2,LDHA,MMP9,NDRG2,NFIB,NFKBIA,OAT,OCLN,PCOLCE,PKLR,PPARGC1A,PRKAA2,PRKACB,PSMB8,RGS2,RTN4RL1,SERPINI1,SIRT2,SOCS3,SOD2,SORL1,SPRED1,SPRED2,VEGFA,ZDHHC9,ZNF462,ZYX	701 (21)
levodopa		chemical - endogenous mammalian		0.429	9.28e-11	ABI2,ACKR1,ACTA2,AIFM2,ALPL,AMIGO2,APLP1,ARG2,ARHGAP4,ARRB2,ATP2A3,BAX,C4A/C4B,CA12,CACNB2,CASK,CCND1,CCNYL1,CD200,CHAC1,CHST11,CLIC6,COTL1,CSRNP3,CTSB,CXCL12,DBP,DCAF4,DCAKD,DCTN3,DDIT4L,DENND1C,DGAT2,DIXDC1,DUSP6,EGFL7,FADD,FAH,FBLN1,FCGRT,FES,FKBP5,FOSB,FOSL1,FTL,GABRA3,GADD45B,GAS7,GNB5,GNE,GNG7,GSTM1,GUCY1A1,H2AX,HACD4,HBEGF,HDAC7,HS6ST2,HTATIP2,IGFBP2,IL11RA,INTS13,ITGB1BP1,KCNK1,KLF6,LAG3,…	678 (7)
PTEN		phosphatase		-1.309	9.57e-11	AKAP1,AKR1C3,ALOX5AP,ANGPT1,ARF4,ARG1,ASPH,AURKB,BACE2,BAX,BCL2L11,BNIPL,BPGM,BTG2,CA12,CA2,CADM3,CASP7,CBX4,CCND1,CCR7,CD44,CD86,CDC20,CDKN1A,CDKN1B,CDKN2A,CDKN2D,CFD,CLDN1,COL5A2,COX5A,CST6,CTSB,CXCL10,CYB561,DTX1,DYRK1A,EFNB2,ERBB3,FAS,FES,FGF1,FGF19,FGF5,FGFR1,FGFR2,FGFR3,FLT1,FN3K,FNDC10,FOXM1,GART,GGT1,GPR4,GSR,GSS,HCN2,HGF,HIF1A,HLA-DMA,HMGCR,HMGCS1,HSPA1A/HSPA1B,IFI30,IGFBP2,IGFBP3,IL10,I…	939 (19)
9,10-dimethyl-1,2-benzanthracene		chemical toxicant		0.288	9.67e-11	AHR,ARG1,BAX,BTC,CCDC80,CCND1,CDKN1A,CDKN2A,CYP1A1,CYP1B1,EPHX1,GADD45A,GCLC,HBEGF,HGF,IL10,MMP9,NQO1,PTGS2,RUNX1,S100A8,S100A9,SERPINE1,SNAI2,TGFA	857 (19)
Histone h3		group			1.15e-10	AADAT,ABCB1,ACKR3,ACTA1,ADAM10,ADCY5,ADRA1B,AFP,AKAP12,BAX,BCL2L11,BMP4,CA4,CA9,CCL2,CCNA2,CCND1,CD9,CDKN1A,CDKN1B,CDKN2A,CDKN2C,COL1A2,CXCL10,DAB2IP,ENO3,EPHB3,FGF5,FGFR1,FGFR2,FKBP5,FLT1,FOXJ1,FOXM1,GABPB2,GATA2,GATA4,GCNT4,HNF4A,HOXA5,HPSE,HSPB3,ID2,IGFBP2,IGFBP3,IGFBP4,IKZF4,IL10,IL1A,IRF7,KDR,L1CAM,MAD2L1,MEIS1,MET,MGMT,MKX,MMP9,MRPS9,NDUFAF6,NDUFB6,NDUFV1,NFKBIA,NOG,NRARP,OSGIN1,PCNA,PKLR,P…	843 (20)
PPARG		ligand-dependent nuclear receptor		-0.169	1.26e-10	ACADM,ACADS,ACTA2,ADIPOR2,ADRB2,AGT,ANGPTL4,APOA1,AQP7,ARG1,BAX,BDH1,BIN1,CA2,CAVIN2,CCL2,CCL27,CCN2,CCND1,CCR7,CD36,CD68,CDKN1A,CDKN2C,CFD,CIDEC,COL1A1,COL1A2,CRABP2,CXCL14,CYBA,CYCS,DGAT2,DHRS3,EPHX1,FAM20C,FGF1,FOSL1,FZD1,G6PC,GATA2,GPAM,GSTA1,HCAR2,HEBP1,HGF,HIVEP2,HK2,HMGCR,HP,HR,IDH1,IGFBP3,IGFBP7,IHH,IL10,IL33,INSR,IRS2,KLB,KLF6,LHPP,LOC102724788/PRODH,LPL,MMP9,MPO,MTTP,MYH14,NR1D1,NR1H3,N…	916 (22)
CHUK		kinase		0.889	1.42e-10	ACKR3,AEBP1,AMPD3,CCL2,CCND1,CCR1,CDKN1A,CDKN1B,CH25H,CHST4,CLDN1,CRLF1,CSF1,CTSB,CXCL10,CXCL12,CYBA,DUSP6,EREG,FAS,FOXF2,GADD45B,GBP4,GCH1,HEY2,HK2,IFIT1B,IFIT2,IL10,IL1A,IL1RN,MGP,MMP2,MMP9,MYC,NFKB2,NFKBIA,NGF,NID1,NOCT,PCDH7,PCNA,PLAU,PLK1,PTGS2,PTX3,RABEP2,RB1,RELA,RELB,RGS16,SERPINE2,SLC16A2,SNX10,SOCS3,TGFA,TNIP1,TP63,VEGFA,VEGFC	784 (11)
IL10RA		transmembrane receptor		-0.019	1.65e-10	ABCB1,ACSM3,ADGRL2,ALDH2,ALDOB,ARG2,BATF2,BAX,BMP4,BNIP3,BOC,CA2,CBS/CBSL,CCN1,CCR7,CD36,CDKN2D,CFB,CLIC6,CSRP2,CYFIP2,DPEP1,DRAM1,ECM1,EFEMP1,ETV1,FAM83B,FAS,FBN1,GBP6,GNE,GSTM1,GSTM2,HAO2,HCAR2,HGF,HMCN1,HPGD,HPSE,HSPA8,IL1A,IL1RN,INHBA,IRF7,ITGB7,LRG1,LUM,MAOB,MEP1A,MLKL,MMP25,NDRG2,NOD1,NR1H3,OCLN,P3H2,PCK1,PCOLCE,PLAAT3,PMP22,POSTN,PPARGC1A,PROCR,PSMB8,REG3A,RIPK3,RNF213,S1PR1,SCIN,SERPINB9,…	576 (15)
enalapril		biologic drug		-0.775	1.79e-10	ABCC2,ACE,ACTA2,AGT,C4A/C4B,CCN1,CCN2,CDKN1B,CDKN2A,COL1A1,CYBA,FBLIM1,FBN1,FGA,HGF,HSPB1,KDR,LGALS3,LOX,MFGE8,MMP2,MYC,PTGS2,PTHLH,S100A10,S100A6,SERPINE1,SLC2A2,SOD2,TGFB3,TGFBR2,TIMP2,UCP2	975 (21)
HNF1A	-2.448	transcription regulator	Inhibited	-4.213	2.44e-10	A1CF,ABCC2,AFP,AGT,AHSG,AKR1C3,AKR1C4,ALDOB,AMBP,ANKS4B,ANPEP,APOB,APOH,AQP9,ARHGAP11A,C1S,C2,C4BPA,C5,C8A,CBS/CBSL,CCND1,CDKN1B,CLIC5,CPB2,CRP,CYP7A1,DPP4,DUSP6,EBF1,ELF3,ENPEP,F2,FAS,FBXO8,FCSK,FFAR2,FGA,FGB,FGL1,FH,FOLR1,FRK,FUT10,FUT7,G6PC,GATM,GC,GJB1,GOLT1A,GOT1,GPATCH2,GPR137B,GRHPR,GRTP1,GSTA1,HCAR2,HMGCR,HNF1A,HNF4A,HNF4G,HOPX,IFNAR1,IHH,INSR,ITIH4,KYAT3,LBP,LEF1,MIA2,MLXIPL,MTHFD1,MTMR1…	1167 (23)
GW3965		chemical reagent		1.157	2.71e-10	APOA1,ARG2,CCNA2,CD86,CH25H,CIDEC,CRP,CXCL10,CYP7A1,CYTIP,DGAT2,EDNRA,FOXM1,GADD45G,GATM,GNAI1,GRAP2,HCAR2,IL1RN,KIF23,LPL,MLXIPL,MMP9,MYLIP,NFKBIA,NR1D1,NR1H3,PKLR,PLIN2,PLTP,PRKAR2B,PTGER3,PTGS2,RARA,SKP2,SLC2A2,SLC2A4,SOCS3,UHRF1,VEGFA,VLDLR	801 (20)
CCND1	1.499	transcription regulator	Activated	2.807	2.77e-10	ALDH1A3,ARMCX1,AZGP1,CCNA2,CCND1,CCNE2,CD44,CDCA8,CDKN1A,CDKN1B,CDKN2A,CDKN2C,CEP55,CLIC6,COL1A1,COL20A1,COL5A2,CPEB1,DHCR24,DONSON,E2F4,E2F7,E2F8,EEF1B2,ELOVL7,EREG,FAM83D,FGFR1,FOXM1,FZD7,GALNT11,GATA4,GJB1,GPALPP1,GPRC5A,H2BC21,HSPA1A/HSPA1B,HSPA8,HSPB1,ITGAV,ITGB6,KIF20B,KIF2C,KMT2A,LNP1,MAML3,MFSD6,MMP2,MYC,NCAPH,NIBAN2,NT5E,PAH,PCLAF,PCNA,PCYT1B,PDLIM4,PLK1,RACGAP1,RB1,RCN1,RGS2,RPS6,RRM2,S…	747 (18)
SMAD7		transcription regulator	Inhibited	-2.194	2.93e-10	ACTA2,ACVR1B,ADAMTS2,ALDOB,BCL2L11,BMPR2,CCL2,CCN2,CCNA2,CDK1,CDKN1A,CDKN1B,CDKN2C,CGREF1,CKM,COL1A1,COL1A2,CRP,CXCL10,CXCL12,DEPTOR,EFEMP1,FAS,FGF5,GADD45A,GATA4,HBEGF,ID2,ITGA6,ITGA7,KRT8,MET,MMP2,MMP9,MYC,NFKBIA,PCNA,PLAT,POU5F1,RELA,SEMA3F,SERPINE1,SFTPC,SOX2,TGFA,TGFB3,TGFBR2,VEGFA	802 (21)
ANGPT2		growth factor		-0.528	3.19e-10	ABCC1,ACTA1,ACTA2,AGT,ARL4C,ASPHD1,BAG1,BCL2L11,C1R,CALR,CD163,CD68,CD86,CDKN1A,CFB,COL1A1,COL1A2,CYBA,EEF1B2,EPHX2,FAS,FKBP4,GATA4,GSTT1,HIF1A,HMGCS1,HSPA1A/HSPA1B,IL10,ITGAX,KIF1C,MFGE8,MGMT,MMP2,MMP7,MMP9,PDIA5,PGAP1,PLAU,POSTN,PROS1,PTGES,PTGS2,PTHLH,RDH10,RFC4,RHOB,RPS6,SCNN1A,SERPINE1,SERPING1,SNAI1,SOD2,SPTLC3,STK17A,TCN2,TGFBR2,THBS1,TLR4,TNFSF11,VIM	726 (14)
SMAD3		transcription regulator		1.666	4.25e-10	ABI2,ACTA2,ALPL,ANKRD1,APOA1,APOA4,APOB,ARHGAP22,ARID3A,BCL2L11,CCL2,CCN2,CCND1,CD59,CDKN1A,CDKN2A,CKM,COL1A1,COL1A2,CRISPLD2,CRP,CXCL10,CYP1A1,CYP7A1,DEPTOR,DUSP4,EREG,FNDC5,G6PC,GADD45B,GLI2,GLS,HAS2,HBEGF,HHEX,HNF4A,HP,HSP90B1,ID2,INPP5D,ITGB5,LUM,MBOAT2,MMP9,MSX2,MYC,PCNA,POU5F1,PPARGC1A,PTGS2,PTHLH,PTP4A3,PTX3,RHOB,RPS6,S1PR1,SERPINE1,SNAI1,SNAI2,SOX2,SPARC,SPHK1,SSTR2,TF,TGFA,TGFB3,THBS1,VE…	1054 (20)
MAPK8		kinase		-1.382	4.44e-10	ABCB1,APOA1,AQP1,B4GALT1,B4GALT5,BAAT,BCL2L11,BMP4,CCN2,CCNA2,CCND1,CDKN1A,CDKN1B,CDKN2A,COL1A1,CRP,CYP1A1,CYP7A1,DUSP4,DUSP6,FOSL1,G6PC,GADD45A,GSTM1,HDAC6,HMGCR,HMGCS1,IL10,KLB,KLF6,LIF,MAOB,MAP3K11,MAP3K9,MMP2,MMP7,MMP9,MTTP,MYC,PLAU,PPARGC1A,PTGES,PTGS2,PTX3,RARA,RELA,SESN2,SOD2,TLR2,VDR,VEGFC,WNT6,ZFP36	1025 (17)
2-(4-amino-1-isopropyl-1H-pyrazolo[3,4-d]pyrimidin-3-yl)-1H-indol-5-ol		chemical reagent	Inhibited	-4.786	4.44e-10	ADGRL2,AHR,ANKRD1,ARHGEF4,ARID1A,ASF1B,AURKB,C1R,C1S,CCN2,CCNB1IP1,CCND1,CCNE2,CCNF,CD44,CYP1B1,DEPTOR,DHCR24,FOSL1,FOXC1,GINS1,GINS2,GJA1,GREM2,H2AX,HAS2,HAUS1,HBEGF,HEXIM1,HMGCR,IL1RN,INHBA,KLF6,LIF,MTHFD2,MXD3,NABP1,NCAPG,NUAK1,PARP1,PCNA,PIM1,PTGS2,RFC3,RFC4,RPA1,SFPQ,SKP2,SMC2,SOD2,SREBF2,TYMS,ZNF296	1046 (25)
POU5F1	-1.948	transcription regulator		1.894	4.67e-10	ACKR3,AFP,AHR,ALDOC,ANGPT1,APCDD1,BAG1,BAG3,BAX,BCL10,BCL2A1,BCL2L10,BCL2L11,BMP4,BNIP3,CARD6,CASP1,CASP7,CCND1,CCNF,CDKN1A,CHST15,CIDEB,CRABP2,CST6,CTSA,CTSB,CXCL10,CXCL12,DLX3,DLX4,DLX5,DPPA5,DSP,DUSP4,DUSP5,EFEMP1,EPCAM,FADD,FAS,FGF5,GADD45A,GADD45G,GATA2,GATA4,GBP4,GLI2,HIF1A,HK2,HOPX,IGF2BP1,INHBA,KRT17,LAMP2,LDHA,MEIS1,MMP2,MMP9,MYC,MYCN,NFATC4,NKX2-2,OLIG2,ONECUT1,PARP1,PECAM1,PFKP,POU5F1,…	1022 (20)
methylprednisolone		chemical drug		1.272	4.89e-10	ABCC2,ADGRL2,ADRA1B,AK4,AKR1C3,AKR1D1,ALAS1,ALDH1A1,ALDOB,ANPEP,ARG1,ARSB,ASPA,ATP1B1,B4GALNT1,BDH1,BLNK,CAMK1D,CBLB,CCN2,CCND1,CD36,CD44,CD9,CDH3,CDKN1A,CLDN3,CYCS,DAB2IP,DMD,DSC2,DUSP6,EPHX1,EPHX2,FAH,FBXO30,FCGR2B,FKBP4,G6PC,GADD45A,GATM,GC,GCH1,GCHFR,GCLC,GOT1,GRHPR,GSTA1,HAGH,HSP90B1,HSPA1A/HSPA1B,IDH1,IKBKB,IL10,IL1A,IL1RL1,IL1RN,INPP4A,INPP5D,IRF7,ITGA7,ITGB5,ITPR1,JAK2,KCNJ16,LOX,LPL,MAFB…	1026 (18)
let-7		microRNA		-1.634	5.01e-10	ACTA2,APC,APC2,ARID3A,AURKB,BCAT1,BRCA2,BTG2,CCNA2,CCND1,CCNE2,CCNF,CCR7,CD44,CDC20,CDCA5,CDCA8,CDK1,CLUH,COL1A1,COL1A2,COL5A2,DICER1,DMD,DUSP6,DZIP1,E2F4,E2F8,FBL,FGF5,FOSL1,HK2,ID2,IGF2BP1,IGF2BP2,IL10,IRS2,LEF1,LRIG1,MAD2L1,MYC,MYCN,NR1H4,PA2G4,PLAGL2,POU5F1,PTGS2,RDH10,RELA,RFC3,RFC4,RRM2,SERPINE1,SIGMAR1,SKP2,SOX2,SSR1,THBS1,TLR4,TRAP1,VIM,ZFP36	762 (23)
P38 MAPK		group		-1.692	5.13e-10	AGER,ANGPT1,AQP4,ARG2,BATF2,BAX,BCL2A1,BNIP3,CCL2,CCN2,CCND1,CCNF,CCR7,CD36,CD44,CD46,CD83,CD86,CDKN1A,CDKN2A,CXCL10,CXCL12,CYP1A1,FADD,FAS,GBP1,GCLC,GJA1,HAS2,HIF1A,HP,HTRA1,IL10,IL1A,IL1RL1,IL1RN,INHBA,IRF7,ITGAV,ITGB4,KCNB1,MAP4K4,MMP2,MMP9,MYC,NFATC1,NFATC2,NFATC4,NGF,NR1H4,OCLN,PCK1,PCNA,PLAU,POSTN,POU5F1,PPARGC1A,PTGS2,RAB7B,RARA,RASA1,RB1,RHOB,RRAD,RUNX1,S100A12,SCNN1A,SEPTIN4,SERPINE1,SLC…	909 (15)
Immunoglobulin		complex		-0.381	5.45e-10	ACTA2,ADIPOR1,AGER,AGT,ANPEP,AQP9,ATP5F1B,BATF,BATF3,BAX,BCL10,BCL2A1,BLVRB,BMP4,BPGM,CALR,CASP1,CBS/CBSL,CCL2,CCR7,CD14,CD44,CD46,CD68,CD83,CD86,CDKN1B,CFD,CH25H,CHST2,CISH,CMPK2,CRISPLD2,CSF1,CTSA,CXCL10,CXCL12,CYP1B1,DCTN3,DSP,DTX1,DUSP4,DUSP6,EIF2A,EIF4EBP3,ENO3,ENPP3,EXT1,FAS,FGFR2,FKBP5,FOSB,FOXJ1,G6PC,GAS7,GPT2,H2AX,HAO2,HELZ2,HEY2,HK2,HSPA6,IFI30,IFIT1B,IFIT2,IGFBP4,IKZF2,IKZF4,IL10,IL1A,…	909 (14)
NFIX	3.151	transcription regulator		-1.515	5.64e-10	ADRA1B,ALAS1,CCND1,CKM,CLEC3B,CXCL14,ENO3,HGF,NFATC4,NFIX,PKLR,POSTN,SERPINA3,SERPINE1,SFTPC,SLC25A5,SPARCL1	550 (7)
TREM1		transmembrane receptor		-0.792	6e-10	ACKR3,ADRB2,ARRDC4,ASPH,ATP1B1,CCR7,CD14,CD83,CD86,CDK1,CFB,CSF1,CXCL10,DUSP4,E2F7,ELOVL7,FFAR2,FOSL1,GADD45B,GEM,GPRC5A,HBEGF,HS3ST3B1,IFIT2,IL10,IL1RL1,INHBA,ITGAX,KANK1,LIF,LPL,MAP3K8,MCOLN2,MOAP1,NFKB2,NFKBIA,NFKBIB,NRIP3,NT5E,OSGIN1,PGLYRP1,PIM2,PLD1,PLPP3,PTGS2,RGS16,RRAD,SFMBT2,SLAMF7,SNAPC1,SYNJ2,THBD,THBS1,TLR2,TLR4,TMPO	723 (17)
gentamicin		chemical drug		0.018	7.06e-10	ABCC2,ACADM,ACSM3,ALDH1A1,ALPL,AQP1,BAX,BLNK,BMP4,BTG2,C4A/C4B,CA4,CALR,CBS/CBSL,CCL2,CCND1,CD9,CHKA,CIPC,CNKSR3,CPEB1,CSF1,CSRP2,CTSB,CXCL10,CYP1A1,DECR1,DECR2,DMD,DPEP1,DPP4,EPHX2,G6PC,GADD45A,GATM,GOLGA3,H2AX,H3-3A/H3-3B,HIVEP2,HNF4A,HSP90B1,HSPA1A/HSPA1B,HSPB1,IDH1,IGFBP3,IL10,IRF7,ITGB5,KHDRBS3,KLF6,L3HYPDH,LAG3,LAMP2,LGALS3,MAF,MGMT,MMP2,MYC,NEURL3,NPNT,NR1D1,NR1D2,NRIP1,NUAK1,PLIN2,PPP1R9A…	599 (15)
ERBB3	-3.828	kinase		-0.155	7.12e-10	ACTA1,ACTA2,BAX,CCN1,CCN2,CCND1,CD47,CDKN1A,CDKN1B,CDKN2C,COL1A1,CXCL12,ERBB3,EZR,FBN1,GLS,HAS2,HBEGF,HIF1A,HMGB1,HP,IER2,MXI1,NID1,PCDHA11,PIM2,PLK1,PTGS1,PTGS2,RRAS,SERPINA3,SERPINE1,SNAI1,SOCS3,SPARC,THBS1,TNNT2,TSPAN3,VEGFA	882 (20)
ethanol		chemical - endogenous mammalian		0.777	7.2e-10	ACADM,ACKR3,ACTA1,ACTA2,ADIPOR1,ALDH1A3,ANPEP,APOA1,AQP4,ARRB2,BAX,BMP4,CAPN5,CBR1,CCL2,CCN2,CCND1,CD14,CD36,CDKN1A,CDKN1B,CENPA,COL1A2,CRP,CXCL12,CYP7A1,DDR2,DPPA5,DUSP6,DYRK1A,EPHX1,FAS,FGFR1,FOSB,G6PC,GADD45A,GNAI1,GPAM,GREM2,GSR,HAO2,HIF1A,HMGCR,HSP90B1,HTATIP2,IFIT2,IL10,IL16,IL1R2,IL1RN,IRF7,ITGAX,JAK2,KLF6,LRRC75A,LSS,MLXIPL,MME,MMP2,MMP9,MPO,MSX2,MYC,MYCN,NAPEPLD,NQO1,NR1I2,NRIP1,NSDHL,OC…	874 (19)
CD3		complex		0.124	8.56e-10	AARS1,ACADS,AHR,ALAS1,ALKBH1,ANG,BAMBI,BATF,BCL2A1,BCL2L11,C1R,C2,CCND1,CCR1,CD44,CD53,CD83,CD86,CDK1,CDK2AP1,CDKN1B,CH25H,CHRNA5,CISH,CORO1A,COX5A,COX7A1,CXCL10,CYBA,CYCS,DOCK2,DPP4,DUSP22,DYRK1A,E2F4,EEF1A2,FAS,FBL,FTL,FUT7,FYN,GBP1,GGT5,GPR37,GPRC5A,GTF2IRD1,GUCY1B1,H2AC18/H2AC19,HIF1A,HMCN1,HMGN2,HNRNPF,HNRNPR,HSP90B1,HSPA1A/HSPA1B,HSPA8,ICAM2,IL10,IL16,IL1A,IRF4,ITGB5,ITGB7,ITPR1,JAK2,JAK3,K…	905 (18)
RUNX3		transcription regulator		-1.787	8.8e-10	ABCC1,ABCC2,ASPH,BAX,BCL2L11,CCN1,CCN2,CCND1,CCR7,CDKN1A,CHST3,EXT1,FBN1,FZD2,GLI2,GRK5,ITGAX,ITGB5,KHDRBS3,LOX,MID1,MMP2,MMP9,MYC,NUAK1,PARVA,PCDH7,PTPN21,RHOBTB1,RNF150,RUNX1,SCARA3,SNAI2,SPRED1,ST3GAL5,STC2,SVEP1,TEAD1,THY1,TIMP2,TLCD4,VIM	906 (20)
metformin		chemical drug		-0.935	9.11e-10	ABCB1,ACTA2,ADIPOR1,ADIPOR2,AGER,AHR,AHSG,APOB,ARG1,BAMBI,BAX,CCL2,CCN2,CCND1,CCR7,CDKN1B,CRP,CXCL12,CYP1B1,DICER1,DLX5,ENO3,FOXM1,G6PC,GADD45B,HIF1A,HMGB1,IFI44,IFIT1B,IFNAR1,IL10,IL1RN,INSR,ITGA6,ITGB4,JAK2,MMP9,MYC,NFKBIA,PCK1,PIM2,PLIN2,PPARGC1A,PTGS2,RARRES2,RTN4RL1,SERPINE1,SERPINF1,SIRT5,SLC22A1,SLC2A4,SOCS3,SOD2,SORT1,SPRED1,SPRED2,TP63,UCP2,VEGFA	898 (19)
PTH		other		1.013	9.13e-10	ALPL,ANGPT1,CCL2,CCN2,CCND1,CDKN1A,CDKN1B,COL1A1,COL1A2,CSF1,CXCL12,CYBA,CYP24A1,EFNB2,ESAM,FOSB,GJA1,IGFBP3,IL33,ITGAV,LEF1,LMNA,MGP,MME,MMP2,MSX2,NDRG2,PLAU,PLXDC2,POSTN,PPP1R1B,PTGS2,PTHLH,PXN,RAP1GAP,RGS2,RUNX1,SEC22B,SFRP4,SLC2A4,SLC43A2,SLC8A1,SOCS3,SORT1,SOST,ST14,STC1,TNFSF11,VDR,WIF1,WNT10B	794 (20)
tamoxifen		chemical drug		-1.003	9.42e-10	ACKR3,ACOX2,AMBP,ANG,APOA4,AQP1,AQP9,ATP5F1B,BAX,BMP4,CA2,CCDC80,CCN1,CCNA2,CCND1,CD36,CDKN1A,CDKN1B,CLIC3,COL1A1,COL1A2,CPE,CXCL12,CYCS,CYP7A1,DEPP1,E2F4,EPHX1,ERBB3,F2R,FADD,FAM83D,FOLR1,GAP43,GPER1,GSTA1,HAS2,HEXIM1,HGF,HIF1A,HMGCR,HMGCS1,HSP90B1,IGFBP3,IGFBP4,IL1RN,KIF2C,LIF,LSS,MET,MMP2,MYC,NCAPD2,NCAPH,NFATC4,NNMT,PCNA,POU5F1,PRSS23,PTGS2,RB1,SAMD11,SCUBE2,SERPINA3,SLC7A5,SMC4,SNAI1,SOD2,SO…	1067 (18)
EGF		growth factor		0.526	9.5e-10	AFP,AIDA,ANGPT1,ANGPTL4,ANPEP,APOA1,ARL14,AURKB,B4GALT1,B4GALT5,BTG2,CASP1,CAVIN2,CCL2,CCL27,CCN1,CCN2,CCND1,CD44,CDK1,CDKN1A,CDKN1B,CDKN2A,CISH,CLDN3,COL1A1,COL1A2,CPB2,CRABP2,CTCF,CXCL14,CYP1A1,DPP4,DUSP4,DUSP5,DUSP6,EFNB2,ELF3,EPCAM,EREG,EZR,FGF5,FGFR1,FLT1,FOSB,FOSL1,FOXJ1,GADD45A,GATA2,GDF2,GGT5,GJA1,GPER1,HAS2,HBEGF,HGF,HIF1A,HMGCS1,HNF4A,HPGD,ID2,IDH1,IER2,IGFBP2,IGFBP3,IGFBP4,IL10,IL1R2,I…	1209 (19)
mifepristone		chemical drug		-0.659	9.76e-10	ABCB1,ABCC2,ACE,AKR1C4,ALAS1,ALPL,AQP1,ARG1,BAX,BCAT1,CA2,CASP1,CBR1,CCL2,CCN2,CCND1,CD14,CDKN1A,CDKN1B,CISH,CLDN3,CLEC3B,COL5A2,CYBA,DKK3,DPP4,EFNB2,EPCAM,EPHB3,FAS,FCGR2B,FKBP5,GJA1,GSTM1,HAS2,HBEGF,HDAC7,HPGD,IGFBP3,IL10,IRS2,ITGB4,JAK3,LAMA2,LAMA5,LAMC2,LOX,LSR,MAD2L1,MME,MMP9,MYC,NDN,NFKBIA,P2RX7,PCNA,PGLYRP1,PLAT,POSTN,PTGS1,PTGS2,PTX3,RAP1GAP,RARA,RELA,RGS2,RHOB,S100A6,SERPINE1,SERPING1,SF…	1267 (21)
IL1A	-10.271	cytokine		-1.123	9.8e-10	ABCC2,ALDH1A1,ALDH1A3,ASIC1,BAX,C4A/C4B,CA2,CCL2,CCL27,CCN1,CD44,CD83,CD86,CDKN1A,CSF1,CXCL10,CXCL12,CYP1A1,DPP4,F2RL1,FAS,FGFR1,FOSB,FOSL1,GBP1,GCH1,HSPG2,IL10,IL1A,IL1R2,IL1RN,INHBA,IRAK1,ITGAV,LDHA,LGALS9,LIF,LOX,MCAM,MMP2,MMP9,MYC,NFKBIA,NFKBIZ,NGF,PDZK1IP1,PLAU,PTGES,PTGS2,PTX3,RELA,S100A10,S100A12,S100A8,S100A9,SERPINA3,SERPINE1,SOD2,SPARC,SSTR1,SSTR2,TLR2,TNFSF11,VEGFC,VIM	912 (15)
FGF1	5.429	growth factor		-0.019	1.09e-09	ACTA1,AFP,AHR,AKR1B1,CAVIN4,CCN1,CCN2,CCND1,CD68,CDKN1A,COX5A,DUSP6,FGFR1,FZD1,FZD2,FZD7,GADD45G,GCLC,GSTM1,HAS2,IKZF2,ITGAX,LRRC17,MYC,NQO1,NR1H3,PNLIPRP2,POSTN,PRICKLE1,PTGS2,PXYLP1,RFLNB,SNAI2,SOX2,SSTR2,TCF7L2,TEAD4,TGFB3,THBS1,VEGFA,VEGFC	871 (17)
TERT		enzyme		-1.643	1.24e-09	AFAP1L1,ALDH1A3,AMACR,BAX,BNIP3,CCN2,CCND1,CDKN1A,CDKN2A,COL5A2,DNER,DUSP6,EFEMP1,EREG,F2R,GSN,HMGB1,HTRA1,IFIT2,IGFBP4,IL10,ITGAV,LIPG,MFGE8,MMP2,MMP9,MYC,NFKBIA,PARP1,PCDHGA11,PCDHGC3,PDGFC,PLTP,POU5F1,PRSS23,PTGS1,PTGS2,PXN,RASA3,RB1,RRM2,SASH1,SOD2,UBASH3B,VIM	799 (19)
ID2	-2.057	transcription regulator	Inhibited	-2.629	1.24e-09	ACTA2,AURKB,BATF,BCL2L11,BTG2,CCND1,CCNE2,CCR1,CCR7,CD44,CD83,CDC25B,CDK1,CDKN1A,CDKN2A,CDKN2C,CSF1,DTX1,DUSP22,DUSP4,FAS,FGFR3,GADD45B,GADD45G,HIF1A,IGFBP4,IKZF2,IKZF4,IL10,IL1RL1,IRF4,ITGB5,JAK2,JDP2,KLF6,KLF7,LMO2,LRIG1,MAF,MMP2,MYC,NFATC1,NFKBIE,PIK3C2B,PIK3R1,PLK1,PTPN22,RAP1GAP,RELB,RORA,SEMA3F,SOCS3,TF,TGFBR3,TNFRSF25,TNFSF11,TRAF1,TRAF5,WNT11,WNT6	909 (25)
CASR		G-protein coupled receptor		1.063	1.53e-09	ABCC2,ANLN,APC,ARHGEF3,BAX,CCND1,CD44,CDC20,CDKN1B,CENPA,CHAF1B,CISH,CSF1,CXCL10,GADD45A,GADD45G,GATA4,IGFBP3,INCENP,ITGB7,LBH,LPL,MAD2L1,NCAPD2,NEDD9,NFATC1,PTGS2,PTHLH,RAD51AP1,RB1,RELA,S100A8,S100A9,SOCS3,SPAG5,THBD,TLR2,TPX2,TYMS,UCP2,VDR,VEGFA,ZYX	887 (18)
Lh		complex		-1.437	1.65e-09	ACP5,ACTA1,ACTA2,ADCY7,AKAP12,ALPL,ARL4C,BAG1,BTC,CAMK2G,CYFIP2,DHCR7,DHRS3,DUSP9,EEF1B2,EREG,EZR,FGFR2,FKBP5,GADD45B,GADD45G,GBP1,GEM,GJA1,GK,GRK5,HAS2,HK2,HMGCR,ITGB5,ITPR1,MAFB,MAP4K4,MAPK14,MMP2,MMP9,MYC,PDE4D,PDXK,PLAT,PPFIA4,PTGS1,PTGS2,PTP4A1,PTPN21,PTPRE,PTX3,RAB27A,RGS16,RGS2,RHOB,RPL13A,RPL23,RPL30,RPL37,RPL5,RPL7,RPLP2,RPS11,RPS16,RPS17,RPS20,RPS26,RPS6,RUNX1,SFRP4,SIGMAR1,SLC10A4,SLC3…	1042 (25)
epigallocatechin-gallate		chemical drug		0.669	1.66e-09	ACP5,ADAM10,AHR,ANGPT1,APC,APOB,AQP4,BAX,BHLHE41,CA2,CASP1,CCL2,CCN1,CCN2,CCND1,CDKN1A,CDKN1B,CDKN2A,CXCL10,DAPK2,FADD,FAS,FGF19,FOSB,FOSL1,G6PC,GADD45A,GADD45B,GBP4,GCLC,GJA1,GSR,HIF1A,HMGB1,IL10,IL1A,ITGAV,KDR,MMP2,MMP9,MYC,NFATC1,NFKBIA,OCLN,PCNA,PLAU,PTGS2,RELA,RELB,SEMA4D,SERPINE1,SLC2A4,SNAI1,SNAI2,TAP1,TIMP2,TLR4,TRAF1,VEGFA,VEGFC,VIM	832 (15)
4-hydroxytamoxifen		chemical drug		0.688	1.68e-09	ABCB1,AKAP1,BAX,BCL2L11,CA2,CCL15,CCN1,CCN2,CCND1,CDKN1A,CDKN1B,CDKN2A,CHST2,CYP1A1,CYP1B1,DECR1,DUSP4,DUSP5,DUSP9,EFEMP1,FADD,FGFR1,FOSB,FOXM1,HEBP1,IER2,IGFBP3,IL10,ITPRIP,MAPK14,MYC,NEDD9,NFKBIA,PPARGC1A,PRKCH,RAI2,RARA,RB1,RGS16,RGS19,RND1,RPS6KA4,S100A9,SERPINB9,SLC39A8,SNAI2,SPHK1,TGFA,THRB,TM4SF1,VDR,ZFP36	1000 (17)
KLF4		transcription regulator		0.484	1.72e-09	ACTA2,ADRB2,ALDH1A1,ALKBH1,ALPL,ANGPT1,APCDD1,ARG1,BAX,CCL2,CCND1,CD14,CD44,CDKN1A,CDKN1B,CHST15,COL1A1,COL8A1,CRABP2,CST6,CYP1A1,DLX3,DSP,DUSP4,DUSP5,EFEMP1,EMX2,EPCAM,ETV1,FGF5,FLT1,FOXM1,GADD45A,GATA4,GBP4,GLI2,GPER1,HBEGF,HEY2,HSPB1,IL10,INHBA,KDR,KRT17,KRT7,LGR5,MSX2,MXI1,MYC,NTF4,PECAM1,PFDN4,PFKP,PLAT,POU5F1,PPL,PRKG1,SEMA3F,SERPINE1,SERPINH1,SNAI2,SOD2,SOX2,SPHK1,SPRR1A,TEAD1,TEAD4,TF,TGF…	859 (20)
CKAP2L		other	Activated	4.491	1.78e-09	AURKB,CDC20,CDCA8,CDK1,CENPA,FBXO5,KIF23,KIF2C,LMNB1,MAD2L1,NCAPD2,NCAPG,NCAPH,NDC80,PLK1,PLK4,SGO1,SKA1,SPC24,SPC25,TMPO,TUBB4A,TUBB4B,ZWINT
AGN194204		chemical drug		0.748	1.8e-09	AHR,ANGPTL4,ARL4C,BCL2A1,CA2,CCNA2,CDK1,CDKN1A,CDKN2C,CHKA,COL6A2,COTL1,CRABP2,CRYBG1,DHCR7,ENO3,F2RL1,FNBP1,GADD45A,GGCT,GJA1,GNAI1,GNB2,GPRC5A,H2AX,HIC1,HK2,HTRA3,IL1R2,IL33,IRS2,ITGB7,KIF2C,KLF6,LMNA,LPL,LSS,MAD2L1,MMP9,MYC,NGEF,NRIP1,NSDHL,PARM1,PIM1,PLIN2,PLK1,PPARGC1A,PPL,PROS1,PTPN22,RCAN3,RGS10,SCIN,SH2D3C,SMC2,SMC4,STRA6,TAP1,ZNF423	962 (22)
SPP1		cytokine		1.115	1.96e-09	ANGPT1,ARG1,BAX,BCL2L11,CA2,CCL15,CCL2,CCND1,CD163,CD44,CD9,CDC20,CDKN1A,COL1A1,CXCL12,CYP7A1,DHCR7,DSP,FGFR2,HAS2,HMGCR,HTATIP2,IL10,IL1A,ITGAV,ITGB5,LIF,LOX,MET,MMP2,MMP7,MMP9,MYC,NDRG2,NDUFV1,OCLN,PIK3R1,PLAU,PLOD1,PTGS2,RB1,S100A6,SEMA6C,SERPINE1,SERPINF1,SNAI1,SNAI2,SOX8,SPARCL1,TGFBR2,TNFSF11,VEGFA,VIM	975 (19)
5-azacytidine		chemical drug		0.177	2.26e-09	ABCB1,ATP5F1B,BRCA2,CALR,CAVIN1,CD44,CDKN1A,CLDN1,COL1A1,CXCL12,ECH1,FANCE,FOSL1,FYN,GADD45A,HBEGF,HEXIM1,HK2,HSP90B1,HSPA8,INHBA,IRF7,IRS2,KDR,KLF6,KRT17,LOX,MGMT,MLH1,MYC,PAH,PCDHA11,PCDHA13,PCDHA5,PLAU,PNRC1,PTGS2,RHOB,RRM2,SERPINB8,SLC7A5,SOCS3,SPHK1,STK17A,TGFBR2,THBS1,TNNC1,TP73,UPP1,ZYX	766 (21)
AR		ligand-dependent nuclear receptor		1.134	2.35e-09	ACTA1,AKR1C3,ALDH1A1,ANKRD1,ARG1,ARMC12,ARMCX2,ATP8A1,AZGP1,B4GALNT1,BCL2L11,BMP4,BMPR2,BPGM,C4A/C4B,CA4,CA5B,CA7,CADM3,CCNA2,CCND1,CDC25B,CDCA5,CDKN1A,CDKN1B,CDKN2A,CERS6,CLDN3,COTL1,COX4I1,COX5A,CSRP3,CXCL12,DAB2IP,DAPL1,DHCR24,DHCR7,DMPK,DSC2,DSG2,DYRK1A,EDNRA,ELMO1,EMB,EPHX1,ERBB3,ETV1,EXTL2,FBXL14,FGFR2,FKBP4,FKBP5,FZD2,GADD45G,GDAP1,GJA1,GLCCI1,GSN,GSTM1,GUCY1A1,HGF,HIF1A,HMGCR,HOPX,HS6ST2,…	1116 (20)
succinic acid		chemical - endogenous mammalian		-0.728	2.73e-09	ADAMTSL5,ADCY5,AGT,CA4,CCDC80,CD44,CFB,CLEC3B,COL1A1,DPP4,GAP43,IGFBP4,PPARGC1A,SERPING1,SLC16A12,SPARCL1,SVOP
estrogen receptor		group	Inhibited	-2.084	2.77e-09	ACSS1,BAX,CA12,CCN2,CCND1,CCNE2,CD44,CD59,CD68,CDH16,CDH3,CLDN3,CNKSR1,COL6A2,CPM,CXCL12,CYP1A1,DICER1,DSC2,DSP,ERBB3,EREG,FGF1,FGF13,FGF5,FGFR1,FGFR2,FGFR3,HBEGF,HSPA1A/HSPA1B,ICAM2,IL1A,KRT7,KRT8,LAMC2,MGP,MMP15,MMP9,MYC,NEDD9,NRIP1,NT5E,OCLN,PCDH19,PCDH7,PCDHA5,PDGFC,PLAU,RGS2,SERPINB9,SERPINE1,SNAI1,SNAI2,SOST,SPARC,TGFA,TGFB3,TGFBR2,TGFBR3,TIMP2,TLR4,UGT8,VEGFA,VEGFC,VIM	1116 (21)
MAP2K1		kinase		0.665	2.77e-09	ABCB1,ABCC1,ACTA2,AHR,ANKRD1,BCL2A1,BCL2L11,CCL2,CCN1,CCN2,CCNA2,CCND1,CD44,CDKN1A,CDKN1B,CDKN2A,CKM,COL1A1,COL1A2,CRP,CTSB,DPP4,DUSP5,DUSP6,F2R,FOSL1,GLI2,HIF1A,IL1A,ITGB4,ITPR1,LEF1,LGALS3,MAOB,MMP2,MMP9,MYC,MYCN,NFKBIA,OLIG2,PCNA,PECAM1,PIM1,PTGS2,RAB38,RAP1GAP,RAP2B,RRAGD,RRM2,SERPINE2,SNAI2,THBS1,VEGFA,ZWINT	922 (18)
PRKCD		kinase	Inhibited	-2.577	2.95e-09	BCL2A1,BNIP3,CCL2,CCNA2,CCND1,CD68,CDKN1A,CDKN2A,COL1A1,COL1A2,CTSB,CXCL10,CXCL12,DUSP6,FBN1,FOSL1,FZD1,GEM,GPRC5A,IL10,IL1RN,JCAD,KIF2C,KLF6,LBH,LIF,LIPG,LYST,MMP2,MMP9,MYC,NEDD4,NFKB2,NFKBIA,NOCT,OAS1,PALMD,PLAGL2,PPP1R3D,PTGS2,PTPN6,RELB,SERPINE1,SLC22A1,SLITRK3,SOX2,SPHK1,TLR2,TPBG,TRAF1,TUBB2A,VEGFA,ZFP36	963 (17)
CSF1	1.406	cytokine	Activated	2.022	2.96e-09	ACP5,ARG1,BAX,BCL2L11,CAPN2,CCL2,CCND1,CCR1,CD163,CD68,CD9,CDKN1A,CDKN1B,CPM,CSF1,DHCR24,DHCR7,DICER1,DUSP4,DUSP5,DUSP9,F2R,F2RL1,FAS,GAS7,GLS,GRAP2,HIF1A,HK2,HMGCR,HMGCS1,HSP90B1,IL10,IL11RA,IL1A,IL1RL1,IRF4,IRF7,ITGAV,ITGAX,ITGB5,JDP2,LAG3,LDHA,LPL,LSS,MAFB,MMP9,MPO,MYC,NBN,NFATC1,NFKB2,NSDHL,PCNA,PLAU,RUNX1,SERPINE2,SLC29A1,SLC7A5,SPARC,SREBF2,THBS1,TLR2,VEGFA,ZNF705A	1018 (17)
E2F1		transcription regulator		1.475	2.97e-09	ABCB1,ADIPOR2,ALPL,ARHGAP4,ARID1A,AURKB,BAX,BCL2L11,BMP4,BNIP3,BUB3,CA2,CALR,CASP7,CCNA2,CCND1,CCNE2,CCNF,CD44,CD9,CDC20,CDC25B,CDCA4,CDK1,CDKN1A,CDKN1B,CDKN2A,CDKN2C,CDKN2D,COX4I1,COX5A,CRABP2,CTSB,DUSP4,DUT,E2F4,E2F8,ECT2,EYA3,FAS,FBXO5,FGFR1,FGFR2,FGFR3,FLT1,FOXM1,GINS1,GRAMD4,H2AC18/H2AC19,HMGB1,HNRNPR,HSP90B1,HSPA8,IRS2,KCNJ11,KDR,KIF23,LHX3,MAD2L1,MAF,MAPK14,MEIS1,MLH1,MOAP1,MTHFD1,MYC,MYCN…	800 (18)
TAZ		enzyme		-0.165	3.04e-09	ADRB2,ALDOC,ANKRD1,ARHGAP29,CCL2,CCN1,CCN2,CD44,COL1A1,COL5A2,COX7A1,CYP1B1,DICER1,F2RL1,FLT1,H2AX,HIF1A,IDH1,KLF6,LDHA,LOX,LUM,MET,MYC,PRSS23,PTGS2,PTX3,S1PR1,SERPINE1,SFTPC,SNAPC1,UGDH,UPP1,VEGFA,VLDLR,WNT11	692 (17)
N-acetyl-L-cysteine		chemical drug		0.879	3.36e-09	ABCB1,ACTA1,ACTA2,ADIPOR1,AKR7A3,AQP1,BAX,BCL2A1,BCL2L11,BNIP3,CASP1,CCL2,CCN1,CCN2,CCND1,CD36,CD86,CDKN1A,CDKN1B,COL1A1,CXCL10,CXCL12,CYBA,DICER1,DUSP6,FAS,GCLC,GJA1,HBEGF,HIF1A,HK2,IL10,IL1A,IRAK1,LPL,MAP1LC3A,MAPK14,MMP2,MMP9,MYC,NFATC1,NFKBIA,NFKBIZ,NQO1,OSGIN1,PARP1,PCNA,PIN1,PLAU,PPARGC1A,PTGS2,RELA,RHOB,SERPINE1,SLC2A2,SLC2A4,SNAI1,SOD2,TGFBR2,THBD,TLR4,VEGFA,VEGFC	856 (17)
hydrogen peroxide		chemical - endogenous mammalian		0.537	3.52e-09	ABCB1,ACE,ACTA2,AEBP1,AEN,AGT,ANKRD1,ATP6V1A,BAX,BCL2A1,BCL2L11,BTG2,C4BPA,CASP1,CCL2,CCN2,CCNA2,CCND1,CCNF,CD59,CD68,CD86,CDK1,CDKN1A,CDKN1B,CDKN2A,CDKN2C,CFD,COL1A1,COL1A2,CSF1,CTSB,CYCS,CYP1A1,DHCR7,DUSP4,DUSP8,DUT,E2F4,EEF1B2,ENC1,EZR,F2RL1,FAS,FOSL1,FOXM1,FZD2,GADD45A,GADD45B,GCLC,GLS2,GSTA1,H2AX,HBEGF,HIF1A,HMGB1,HMGCR,IFIT2,IL10,ITGA6,KDR,MAP1LC3A,MAPK14,MB,MCAM,MMP2,MMP9,MYC,NDC80,NGF,NQO…	977 (21)
5-N-ethylcarboxamido adenosine		chemical reagent		0.608	3.55e-09	ACKR3,ARG1,ARG2,BAG3,BTG2,CCL2,CCN2,CHAF1B,COL1A2,EPCAM,FZD1,GADD45A,GCLC,HIF1A,HK2,IER2,IFIT2,IL10,INHBA,KLF6,NKX2-2,NT5E,POU5F1,PROCR,RGS2,RGS3,SERPINE1,SNAI1,SOCS3,SOX2,SPINT1,THBD,THBS1,USP2,VCAN,VDR,VEGFA,VIM	774 (16)
arsenite		chemical toxicant		1.21	3.55e-09	ABCB1,ABCC1,AHR,CCND1,CDKN1A,COL8A1,CYP1A1,CYP1B1,EREG,FZD1,GADD45A,GCLC,GRM2,HAS2,HGF,HS6ST2,HSPA1A/HSPA1B,HSPB1,IKBKB,IL10,INHBA,INSR,MPO,MYC,NBEA,NQO1,PRKG1,PTGS2,SEMA5A,SERPINE1,SFRP4,SLC38A2,SNAI2,THBS1,TXNRD1,UGDH,VEGFA,VEGFD	901 (20)
methylselenic acid		chemical reagent	Inhibited	-2.137	3.62e-09	ACKR3,B4GALT1,BCL2A1,BLVRB,BMP4,BRCA2,CCNA2,CCND1,CD44,CDC20,CDC25B,CDK1,CDKN1A,CDKN2A,CDKN2D,CENPA,CORO1A,DHCR24,ELF3,EPHX1,FKBP5,FOXM1,GADD45A,GATA2,GPR37,GUCY1A1,HNRNPH3,HOXD8,HSP90B1,ID2,IGSF3,IPO8,ITGB4,ITGB5,KIF20B,MAPK14,MAPK3,MYC,NAT2,NKX3-1,NQO1,PATZ1,PCNA,PFDN5,PLK1,PTGES,RAB29,RABAC1,RB1,RGS10,RHOB,RRM2,SNAI2,TGFBR3,TLR2,TNFRSF25,TUBB4B,TYMS,UGDH,UXS1,VEGFA,VEGFC,WASF1,ZNF345	1086 (19)
INSR	-1.104	kinase		0.021	3.74e-09	ACADM,ACADS,ACTA1,ADIPOR2,ALDH1A1,ALDH2,ANKRD1,APOA1,AQP1,ATP1B1,ATP2A3,ATP5F1B,BAG1,BCL2A1,C2,CBR1,CCL2,CCN2,CCND1,CD36,CD83,CDK1,CDKN1A,CDKN2C,CEPT1,CERS6,CORO1A,COX4I1,CTSB,CYCS,CYP1B1,DAG1,DDR2,DECR1,DGAT2,DHCR7,EREG,FBLN1,FH,GADD45A,GCH1,GIP,GPAM,HBEGF,HMGCR,HMGCS1,HPGD,IDH1,IER2,IKZF2,IL10,IL1RL1,INSR,ITGB5,ITLN1,KCNJ15,LPIN3,LSS,MAOB,MKNK1,MMP2,MMP9,MXI1,MYC,NDN,NFKB2,NGF,NKX2-2,NR1H3,NSDH…	960 (22)
APOE		transporter		-0.575	4.13e-09	ACTA2,ADAM10,AGER,APOA1,APOB,BAX,BCAM,BEGAIN,BMP4,C2,CALR,CASP1,CCN1,CCN2,CCND1,CD36,CD44,CD68,CD86,COL1A1,CREB3L1,CSF1,CTSB,CYP7A1,DAPK3,DYRK1A,ECM1,F2R,F2RL1,FCGR2B,FKBP4,FKBP5,GAS7,HMGCR,HPCAL1,HSP90B1,HSPA1A/HSPA1B,HSPG2,IL10,IL1A,IL1RN,INSR,ITGAX,LARGE1,LIMS2,LIPG,LPL,MAPK14,MGP,MMP2,MMP9,MYLIP,NPAS3,NPNT,NR1H3,PHF21A,PLAU,PLPP3,PPFIBP2,PTGES,PTGS2,PTP4A3,PTX3,RELA,S100A8,S100A9,SERPINA3,SER…	994 (18)
VCAN	-4.388	other		-0.506	4.64e-09	ACTA1,ADAMTS9,AEBP1,ANG,ANGPTL4,C1R,C1S,C4A/C4B,CASP1,CCL2,CD59,CDKN1A,CDKN2A,CPE,CRISPLD2,CXCL12,CYBA,DAG1,FAS,GUCY1B1,HAS2,HYAL1,IFI44,IFIT2,IGFBP4,IL10,IL1RN,LBP,LGALS3,MMP9,MSLN,NFKBIA,OLFML2B,PLAU,PRELP,RGS2,RNASE4,ROCK1,SERPING1,SOD2,SORT1,TCF7L2,TGFA,TGFB3,THBD,VCAN,VEGFA,YBX3	890 (18)
PTGS2	-2.139	enzyme		0.078	4.67e-09	ADCY5,ANG,ANGPT1,AQP1,BAX,CCL2,CCND1,CCR7,CD163,CD44,CD68,CDKN1A,CDKN1B,CDKN2C,CXCL10,CXCL12,CXCL14,CYP1B1,DLX5,EDNRA,ERBB3,EZR,FLT1,GATA4,HBEGF,IGFBP3,IL10,ITGA6,ITGAV,ITGB4,KDR,LPL,MMP2,MMP7,MMP9,MYC,NBN,PCDH7,PCNA,PITPNM1,PTGER3,PTGS1,PTGS2,SNAI1,SOST,SSBP4,STC1,TNFSF11,TRAF1,VEGFA,VEGFC,VNN1	794 (20)
AKT1		kinase		-0.623	4.68e-09	ABCB1,ACTA2,ANKRD1,ATP6V1E1,AURKB,BAX,BCL2A1,BCL2L11,CCL2,CCND1,CD44,CD86,CDKN1A,CDKN1B,CISH,COL8A1,CXCL10,CYP7A1,DHCR7,DLX3,EP300,EZR,FAS,FOSB,G6PC,GATM,GCLC,GSR,GSS,HIF1A,HMGCR,HMGCS1,HNRNPM,IL10,IRS2,KDR,LSS,MMP2,MMP9,MYC,NDC80,NEXN,NFATC1,NFATC2,NFKB2,NQO1,PCK1,PCOLCE,PIK3R1,PPARGC1A,PPP1R1B,PTGS1,PTGS2,RFC4,RHOB,SEMA6D,SERPINE1,SERPINF1,SNAI1,SNAI2,SORT1,SREBF2,TGFBR3,THBS1,TNFSF11,TP63,TP73…	1014 (22)
Insulin		group		1.524	4.91e-09	ACADM,ACTA1,ADAM10,ADIPOR1,ADIPOR2,AEBP1,AGT,ALDOB,ANGPTL4,APOA1,AQP9,ARG2,BMPR2,CCL2,CCN2,CCND1,CCNE2,CD36,CDKN1A,CDKN1B,CIDEC,COL1A1,COL1A2,COX4I1,CRABP2,CYCS,CYP1A1,CYP7A1,DEFB1,DGAT2,DUSP4,FGB,FOSB,FTL,G6PC,GCLC,HIF1A,HMGCR,HNF1A,HNF4A,HPSE,HSP90B1,HSPA8,IDH1,IFIT2,IGFBP2,IGFBP3,IGFBP4,INHBA,INSR,IRF7,IRS2,JAK2,KCNJ11,LDHA,LPL,MAOB,MLXIPL,MMP2,MMP9,MTTP,MYC,NDUFV1,NFKBIA,NR1H3,NR1H4,OCLN,PCK1…	971 (20)
IL17A		cytokine		-0.117	5.13e-09	ACTA2,BCL2A1,BTC,CCL2,CCL27,CCN1,CCN2,CCND1,CD14,CD163,CD68,CD83,COL1A1,COTL1,CRP,CXCL10,CXCL12,ELF3,EREG,FAS,FOSL1,GADD45A,HBEGF,IFIT1B,IL10,IL16,IL1A,IL1RN,IL33,ITPR1,KRT17,LIF,LOX,LPL,LRRK2,MAPK14,MLXIPL,MMP2,MMP9,MPO,MSX2,MYC,NFKBIZ,OCLN,PECAM1,PGF,PLAU,PTGS2,REG3A,RGS16,S100A12,S100A8,S100A9,SOCS3,TGFA,TGFBR2,THBD,TIMP2,TLR2,TLR4,TNFSF11,TNNC1,TP63,VEGFA,VEGFC,VEGFD,VIM	734 (13)
TEAD1	1.241	transcription regulator		0.012	5.53e-09	ACTA1,ACTA2,ARID5B,CCN1,CCN2,CCND1,CDKN1A,CDKN1B,COL5A2,EDNRA,GPR37,KAZN,MB,MSLN,NFKBIZ,NUAK1,POSTN,PTGS2,RB1,RHOBTB1,SH3D19,SULF1,TGFA,THBS1,TLE1,TNNC1,TNNT2,TP63	925 (22)
Ins1		other		1.838	5.79e-09	ACADM,ADIPOR1,ADIPOR2,AGT,ALAS1,ANGPTL4,AP2M1,APOA1,AQP7,BCKDHA,BDH1,BPGM,CA14,CCND1,CDKN1A,CDKN1B,CFD,CKM,COL1A1,CYP1A1,CYP7A1,DGAT2,DLX5,E2F4,G6PC,HK2,HMGCR,HMGCS1,HP,IGFBP2,IGFBP3,IGFBP4,IL10,IMPDH2,INSR,IRS2,ITGA6,LDHA,LPL,MAPK3,MLXIPL,MMP2,MTTP,MYC,NGF,NR1H3,PCK1,PCNA,PDIA2,PIK3R1,PKLR,PLAT,PLIN2,PTGFRN,PTGS2,RRM2,SERPINE1,SLC27A1,SLC28A2,SLC2A2,SLC2A4,SLC37A4,SLC6A2,SOCS2,SOCS3,SOD2,SPARC,T…	1021 (19)
EP300	1.148	transcription regulator		-0.695	6.08e-09	ACADM,ACHE,ACTA1,ACTA2,AGT,AKAP12,ANGPT1,ANXA6,ARHGEF3,ARID5A,BAX,CA12,CA2,CARD6,CCL2,CCND1,CCR7,CD36,CD53,CD59,CDKN1A,CDKN1B,CDKN2A,CHKA,CKM,COL1A2,CRABP2,CRISPLD2,CYP1A1,CYP7A1,DGKE,DHRS3,DTX1,DUSP22,DUSP4,EP300,EVI2A,FNBP1,G6PC,GLCCI1,GRAMD2B,HMGCR,ID2,IFIT1B,ITGA6,ITGA9,ITGB7,KCTD1,KDR,KLHL4,LAMC2,LDHA,LMNA,MAF,MAP3K8,MDM1,MET,MFHAS1,MGMT,MME,MMP7,MYC,NFKBIA,NKX3-1,PARP1,PCK1,PDE10A,PDLIM4,PI…	981 (19)
NFKB1		transcription regulator		-1.109	6.12e-09	ABCB1,AKR1B1,ANKRD1,ARG1,ARNTL2,BAMBI,BAX,BCL2A1,BRCA2,BTG2,CCL2,CCN1,CCN2,CCND1,CD44,CD59,CD86,CDKN1A,CFB,COL1A1,COL1A2,CRP,CSF1,CTCF,CTSB,CXCL10,DICER1,DTX1,E2F7,ELF3,FAS,FCGRT,FOSB,FSCN1,GADD45A,GBP1,GJA1,GRK5,HAS2,HSP90B1,IFIT1B,IGFBP3,IKBKB,IL10,IL1RN,IRF4,ITPR1,MAP3K8,MMP7,MMP9,MYC,NFATC1,NFKB2,NFKBIA,NFKBIB,PIM1,PLAU,PTAFR,PTGS2,PTPN6,PTX3,PXN,RELA,RELB,SNAI2,SOD2,TANK,TLR2,TRAF1,VEGFA,VEG…	891 (11)
benzo(a)pyrene		chemical toxicant		-1.258	6.34e-09	ABCB1,ABCB6,AHR,APOA1,BAX,BCL2L11,CCN1,CDC25B,CDK5R1,CDKN1A,COL8A1,CYP1A1,CYP1B1,DOK5,ECT2,ELF3,EPHX1,EREG,FGFR3,FYN,FZD1,GCLC,GNAI1,GSTA1,GSTM1,HAS2,HK2,HP,HS6ST2,HSPA1A/HSPA1B,HSPB1,INHBA,INSR,ITPR1,MAD2L1,MAF,MPO,MXD3,NBEA,NQO1,PCNA,PDLIM1,PRKCG,PRKG1,PTGS2,RAP1GAP,SEMA5A,SERPINE1,SFRP4,SFTPC,SNAI2,TF,THBS1,TXNRD1,VEGFA,VEGFD,ZKSCAN3,ZWINT	957 (19)
SMARCB1		transcription regulator		-1.062	6.42e-09	ABCB1,ARHGAP4,ATP1B1,BAG3,BCL2L11,BNIP3,C4A/C4B,CCNA2,CCND1,CD44,CDK1,CDKN1A,CDKN2A,CDKN2C,CENPA,CIDEB,COL1A1,COL5A2,CRP,CSF1,DSC2,DSG2,FAS,FASTK,FZD7,G6PC,GJA1,GJB1,GSN,HBEGF,HP,IGFBP2,IL1A,KIF23,KLHL4,LBP,MYC,MYOM1,OAS1,PCK1,PGLYRP1,PLK4,POSTN,POU5F1,PRKAB2,RAD51AP1,SKP2,SLC37A4,SMC4,SPARC	899 (22)
IL5		cytokine		1.936	6.86e-09	ACP5,ALDOC,ANXA6,ATP1B1,BNIP3,CA4,CCL2,CCR1,CCR7,CD9,CDKN1A,CISH,DNTTIP2,DUSP5,DUSP6,ELL2,FAS,FCGR2B,GADD45A,GADD45G,GBP4,GK,GLIPR2,GPAM,HBEGF,HIF1A,HMGCR,HSP90B1,HSPA6,IER2,IFI30,IL10,IL1R2,IL1RL1,IRF7,ITGAV,ITGB6,ITGB7,KLHDC2,LFNG,LMNB1,LMO7,LUM,MKNK1,MMP9,MYC,NABP1,NACA,NFE2,PDE4B,PDLIM1,PFKP,PIM1,PMP22,RAP1GAP,RBM3,S100A6,SDF2L1,SFPQ,SKA1,SLC39A8,SLC7A5,SOCS2,THY1,TNFRSF9,TUBB2B,UCHL3,UPP1,VI…	1042 (18)
carbon tetrachloride		chemical toxicant		-0.063	7.57e-09	ABCC1,ABCC2,ACTA2,AFP,AK4,APOA1,APOB,BAX,BCKDHA,CASP7,CCN2,CCR1,CDKN1A,CDKN1B,COL1A1,COL1A2,CXCL10,CYP1A1,DCLK1,FOXM1,GADD45A,GADD45B,GC,GCLC,GIP,GSTM1,HGF,HSPB1,INHBE,KDR,MAPK14,MAPK3,MMP2,MMP9,MYC,NAPEPLD,NDRG2,NQO1,NR1H4,PCNA,PDGFC,PECAM1,PRKCH,PTAFR,PTGS2,PTP4A1,RB1,RELA,S100A6,S1PR2,SLC8A1,SOD2,SORD,SPHK1,TF,TGFA,TGFBR2,TIMP2	1136 (20)
docosahexaenoic acid		chemical drug		1.387	7.86e-09	ARG1,BAX,BCL2A1,CCL2,CCN2,CD44,CD83,CD86,CDKN1A,CDKN1B,COL1A1,CSF1,CYCS,EIF2A,FAS,G6PC,GDF2,HDAC7,HK2,HPGD,IL10,LDHA,LOX,MLXIPL,MMP2,MMP9,MYC,PCK1,PIK3R1,PKLR,PLAT,PLTP,POU5F1,PSEN1,PTAFR,PTGES,PTGS1,PTGS2,RELA,SERPINE1,SERPINH1,SLC2A4,SOCS3,SORL1,SPHK1,TGFB3,TGFBR2,THBS1,TIMP2,UCP2	732 (16)
E2F4	1.754	transcription regulator		0.57	8.24e-09	ANAPC15,ANLN,ASF1B,AURKB,BCL2L11,BNIP3,BUB3,CCDC77,CCNA2,CCND1,CCNE2,CDCA4,CDK1,CDKN1A,CDKN2C,CENPA,DUT,E2F8,ECT2,FAS,FOXM1,GINS1,H2AC18/H2AC19,H2AX,H2BC21,HMGB1,HMGB3,HP,HSP90B1,MAD2L1,MLH1,MTHFD1,MYC,MYCN,NDC80,OIP5,PCLAF,PCNA,PLK1,PPARGC1A,RAD51AP1,RB1,RBBP5,RFC3,RFC4,RRM2,SERPINE1,SFPQ,SMC2,SMC4,TEAD4,TMEM126A,TMPO,TP53BP2,TP73,TPX2,TRMT13,UHRF1,WDR76	768 (11)
triptolide		chemical drug		-1.432	8.3e-09	ABLIM3,ACVRL1,AFAP1L1,AHR,AKAP12,BAX,CDKN1A,CDKN1B,CXCL12,DPP4,EFNB2,F2RL1,FAS,FBN1,FLT1,GCLC,HBEGF,HGF,HPGD,IGFBP2,IGFBP3,IL10,IL17RD,IL1A,ITGA6,KDR,LEF1,MCAM,MMP7,MYC,OCLN,PCNA,PECAM1,PMP22,POLR2A,POSTN,PTGS2,RECK,RELA,SERPINB9,SOCS3,TLR2,TLR4	828 (19)
RB1	1.683	transcription regulator	Inhibited	-3.011	8.3e-09	ADAM10,ALPL,ASF1B,ATP1B1,AURKB,BAX,BCKDHA,BCL2L11,BNIP3,CASP7,CCN2,CCNA2,CCND1,CCNE2,CD44,CD83,CDCA4,CDCA5,CDK1,CDK5R1,CDKN1A,CDKN1B,CDKN2A,CKM,CLDN3,COX4I1,DMPK,DONSON,E2F4,E2F7,EDNRA,EZR,FAS,FBXO5,FLT1,FOSB,FOSL1,FXYD1,GADD45A,GADD45B,GEM,GLI2,GMPS,GNAI1,GPR4,GPRC5A,GPT2,H2AX,H2BC21,HAUS1,HIF1A,ID2,IL16,IRS2,ITGAV,KANK2,KCNK1,KDR,LAMC1,LGR5,MAF,MAPK3,MAPK4,MEIS1,MET,MMP2,MRPL53,MRPL9,MYBPC1,MYC…	874 (20)
IL33	2.805	cytokine		-1.754	8.64e-09	ALDH1A3,APOLD1,ARG1,ARHGAP30,ARHGAP9,BATF,BCL2A1,BCL2L11,CASP1,CCL2,CCND1,CCR1,CD36,CD53,CD83,CD86,CDK5R1,CHST11,CISH,CXCL10,DGAT2,DOCK2,ELMO1,EPHX2,FA2H,FAS,FBXL21P,FER1L6,FLT1,GADD45B,GCHFR,HCAR2,HIF1A,ID2,IKZF4,IL10,IL1A,IL1RL1,IL1RN,ITGAX,ITGB4,JAK2,LAMA5,MYC,NABP1,NCF4,NFATC1,NFKB2,NFKBIA,NFKBIB,NFKBIE,NFKBIZ,NT5E,PDLIM1,PIM2,PLAT,PLIN2,RASSF4,RELA,RELB,RIPK2,S100A8,S100A9,SERPINB9,SERPINE1,…	982 (16)
KDM1A		enzyme		-0.514	8.66e-09	ADCY5,AFP,AGT,APC,ARNTL2,ASF1B,AZGP1,B4GALT1,BCL7A,BRCA2,C4A/C4B,CCL2,CCNA2,CD84,CD9,CDKN1A,CHAF1B,COL1A1,COL1A2,CXCL10,CYP7A1,DAPP1,DDR2,DOCK2,E2F8,EBF1,ELF4,ELL2,ELOVL7,ENDOU,EPHX1,FCGR2B,FOXM1,GAP43,GATA4,GBP4,HFE,HIF1A,ID2,IFI44,IFIT1B,IGFBP2,IGFBP4,IL1RN,IRF7,ITGAX,KHDRBS3,KRT8,LAG3,LGR5,MPC2,MSX2,MYC,NKX3-1,OAS1,ONECUT2,POU5F1,PRICKLE1,PTX3,RARG,RARRES2,RNF213,S100A6,SERPINE1,SFRP4,SHROOM3,…	1068 (24)
SMAD4		transcription regulator		1.097	8.97e-09	ACKR1,AFP,AIM2,ALPL,ANGPT1,ANGPTL4,APOA1,APOA4,APOB,BMP4,CCL2,CCN2,CCND1,CDH3,CDKN1A,CDKN1B,CDKN2A,COL1A2,CSF1,CYB561,DLX3,EREG,ETV6,FGFR3,FSCN1,FUT7,GADD45A,GADD45B,GCNT1,GJA1,HAS2,HEBP1,HHEX,HMCN1,HNF4A,HP,ID2,IHH,IL10,IL37,INHBA,INPP5D,ITGA6,ITGB5,ITGB7,LEF1,LHX1,LOC102724788/PRODH,MET,MSX2,MYC,MYCN,NFKBIA,PLAU,PTGS2,PTHLH,PTX3,RUNX1,SERPINE1,SERPINE2,SNAI1,SNAI2,SOX2,SPHK1,SSTR2,THBS1,VEGFA,V…	1090 (21)
NRAS		enzyme		1.615	9.8e-09	ACADM,AKAP12,ANKRD1,BAX,BUB3,CCND1,CD68,CD86,CDC20,CDKN1A,CDKN2A,CDKN3,CENPA,CKM,CLEC11A,COL1A2,CRABP2,CRYBG1,DLX5,DUSP6,ENPEP,EPHX1,FOXM1,GJA1,HIF1A,HTRA1,IFIT1B,IL1A,IL1RN,KDR,KIF2C,LBP,MEST,MGP,NQO1,OIP5,PLAU,PLTP,POMP,PSMB8,PTGS2,PTP4A3,PTX3,RHOB,SERPINE2,SESN1,SESN3,SKP2,SLC2A4,SPC25,TAP1,TUBB2A,VEGFA,VNN1,ZNF703	858 (18)
KLF2		transcription regulator		1.136	1.1e-08	ACE,ACKR3,BMP4,CCL2,CCN2,CCR7,CD36,CD44,CD86,CDKN1A,CRP,CYP1B1,DOCK2,ECM1,F2RL1,FBLN1,FGF5,FLT1,GADD45A,GATA4,HIF1A,HPSE,IL1RL1,ITGB4,ITGB5,ITGB7,KCNN4,KDR,LBP,LGALS9,MYC,NFKBIA,NQO1,PECAM1,PGF,PLPP3,PROS1,PTGS2,PTHLH,RALA,RELA,RGS3,S1PR1,S1PR5,SEMA3F,SERPINB9,SERPINE1,TFPI,THBD,THBS1,UGDH	867 (20)
PI3K (complex)		complex		1.134	1.11e-08	ADIPOR1,ADRB2,ALOX5AP,AQP7,BCL2A1,BCL2L11,CCL2,CCN2,CCND1,CCR1,CD44,CD86,CDK5R1,CDKN1A,CDKN1B,COL1A1,CTCF,CXCL10,CYP7A1,DAPP1,E2F4,FOSL1,FUT7,GAP43,GATA2,GCLC,GJA1,GLI2,GSTA1,HBEGF,HIF1A,HK2,HMGCR,IGFBP2,IL10,IL1RN,IL33,ITGA6,KDR,LEF1,MCAM,MMP2,MMP9,MTHFD2,MYC,NFATC1,NFKB2,NFKBIA,NQO1,PIM1,PIN1,POSTN,PPP1R1B,PRKAR2B,PTGS2,RASA3,RELA,RGS2,RHOB,RPL23,RPS6,SEMA6D,SERPINE1,SLC12A7,SNAI1,SOAT1,SOCS3,T…	1024 (19)
nitrofurantoin		chemical drug		1.674	1.13e-08	ABCC2,ACADM,ACTG1,AMACR,AMBP,BAX,BTG2,C4A/C4B,C4BPA,CAPN2,CASP7,CCND1,CRP,CTSB,CXCL10,FAS,FETUB,FGA,FGB,GADD45A,GJB1,GSR,GSS,GSTM1,HMGCR,HMGCS1,HNF4A,IGFBP3,IL10,ITGB4,ITIH4,LBP,LGALS3,LOX,MAPK3,MET,MYC,NFKBIA,NQO1,NR1H4,PCNA,PLAT,RPL13A,S100A10,SLC27A2,TYMS,VEGFA
TWIST2		transcription regulator		1.582	1.14e-08	BIN1,CCND1,CD44,CD7,CDKN1A,CDKN2D,CKM,DUSP5,DUSP6,KLF6,MAF,MMP9,MYCN,OSGIN1,POSTN,SNAI1,SNAI2,SOX2,VIM	634 (18)
SIRT1		transcription regulator		-0.591	1.31e-08	ABCB1,ABCC2,ACADM,ACAP1,AFP,AGT,ARG1,ATP2A3,ATXN10,AURKB,BAX,BNIP3,CA12,CCND1,CD36,CD83,CD9,CDKN1A,CDKN1B,CDKN2A,CDKN2C,CMPK2,CORO1A,COX4I1,CYCS,CYP1A1,DBP,EIF2A,EP300,FAS,FGF5,FGFR1,FGFR3,G6PC,GADD45A,GATA4,GBP6,GSTM1,HELZ2,HGF,HIF1A,HK2,HMGCR,HOXA5,IFI44,IFIT1B,IL10,IRF7,LAMA2,LAPTM5,LGALS3,MGAT2,MLH1,MMP2,MMP9,MYC,NEURL1,NFKBIE,NPNT,NR1D1,NR1H4,OAS1,PARP1,PCK1,PCNA,PHKB,PLAGL2,POU5F1,PPARGC1A,…	1063 (21)
ITGB1		transmembrane receptor		-1.555	1.33e-08	ABCC1,ACTA1,ACTA2,ADAMTS12,ADAMTS2,CCL2,CDKN1A,CDKN1B,CDKN2A,COL1A1,COL1A2,COL5A2,DAG1,FGF1,FGFR3,HSPG2,IHH,IL1RN,ITGA7,ITGA9,ITGAV,ITGB4,ITGB7,LAMC1,LOX,MMP15,MMP2,MMP9,MYC,OLFML3,PLAU,PTGS2,RORC,SEMA5B,SERPINE1,SNAI1,TCF7L2,THBS1,TIMP2,TNFSF11,VEGFA,VIM	578 (18)
AREG		growth factor		0.204	1.39e-08	ARHGAP11A,AURKB,CCNA2,CCND1,CCNF,CDC20,CDCA8,CENPA,ELF3,EREG,FOXM1,GBP1,H2AC18/H2AC19,H2BC12,H2BC21,HAS2,HCAR2,IFIT2,IQGAP3,MMP15,MMP9,PCDHGA11,PCDHGA7,PLAU,PLK1,PTAFR,PTGS2,PTX3,RRM2,RUNX1,TXNRD1	976 (19)
CD44	2.56	other		0.114	1.41e-08	ABCB1,ACKR3,ACTA1,ACTA2,ADAM8,ADRB2,BCAM,CALR,CCND1,CCR7,CD36,CD44,CDKN1A,CDKN1B,CIDEC,COL1A1,COL5A2,CRABP2,ECM1,EP300,FAS,FKBP4,FKBP5,GADD45A,IL10,IL1A,IL1R2,IL1RN,ITGAV,ITGAX,LAMC1,LGALS3,LHX6,LIMS2,MET,MMP2,MMP7,MMP9,MYC,NFKB2,NPNT,PECAM1,PLAU,PLPP3,POU5F1,PTHLH,PTP4A3,SMARCD1,SOX2,THBS1,THY1,TIAM1,VIM,WAS,ZYX	1087 (20)
LMO2	6.962	transcription regulator		1.166	1.41e-08	ACOX2,ACVR1B,ADAMTS9,AHR,AIM2,ANGPT1,ARID2,ARID3A,BMPR2,C8orf44-SGK3/SGK3,CASP1,CD53,CDKN1A,CDKN2A,CDKN2C,CPEB1,CYFIP2,DAB2IP,DPP4,DUSP22,EPHB4,F2R,FBLN1,FES,FGFR3,GJA1,GSDME,GSN,HEXIM1,HHEX,HOXA5,IL34,IRAK1,IRS2,ITGB7,LEF1,MAP3K8,MFGE8,MPO,NDN,NFE2,NKX3-1,NOVA1,NT5E,OXCT1,P2RX1,PAG1,PATZ1,PCBP3,PDZD2,PIM2,RAB11FIP4,RERE,RIPK2,RPS6KL1,RRAD,SERPINE2,SERPINF1,SLC5A9,SOBP,SOD2,SPRED1,TAP1,TBKBP1,THY…	320 (7)
NUPR1		transcription regulator	Inhibited	-2.557	1.52e-08	ABHD15,ACSS1,ADRB2,AEN,AKAP12,ALDOC,ARHGAP11A,ASIC1,ATP8B1,BNIP3,CCDC77,CCN1,CCNA2,CCNF,CD68,CDCA8,CDKN1B,CENPC,CERK,COL1A2,CREB5,DEPTOR,DHCR24,DUSP5,DUSP8,E2F8,ELL2,EREG,ETV1,ETV6,EXTL2,FGF1,GADD45A,GCH1,GINS1,GK,GNE,GPCPD1,GRAMD2B,HBEGF,HFE,HK2,HNRNPM,IFIT2,IRS2,KANK2,KIF23,KIF2C,KIFC1,KLF6,LIF,LMNB1,MMS22L,MYC,MYO18A,NAPEPLD,NFIB,NR1D1,NR1D2,NSF,PARP1,PCTP,PER3,PIK3R1,PIM1,PLK1,PM20D2,PMP22,PP…	772 (13)
ERK1/2		group		0.09	1.53e-08	AKR1C3,ALPL,BAX,BCL2A1,BCL2L11,CALR,CCL2,CCL27,CCN2,CCND1,CCR7,CD44,CD86,CDK1,CDKN1A,CDKN1B,CLEC11A,COL1A1,CTSB,CXCL10,CYP7A1,DUSP4,EFNB2,EZR,FGFR2,FKBP5,FLT1,FOSB,FOSL1,FZD1,GJA1,GRK5,HAS2,HBEGF,HK2,HPGD,IGFBP3,IL10,IL17RD,IL1A,IRS2,KIF2C,KRT17,MAP3K11,MAPK3,MKNK1,MMP2,MMP9,MYC,MYCN,OLIG2,PCNA,PLAU,POSTN,PSMB8,PTGES,PTGS2,PTPRE,RB1,S100A6,SERPINE1,SLC12A7,SNAI1,SNAI2,SOCS3,SOX2,TAP1,TAP2,TIMP2,V…	998 (18)
S100A9	1.448	other		-0.94	1.62e-08	ACSS1,AKAP12,ALDH1A1,ALPL,BACE2,BCHE,C1S,CASP1,CCND1,CCNE2,CDH3,CHDH,CORO1A,CPM,CXCL10,CXCL14,EPCAM,FAS,FBLIM1,FOSL1,FXYD1,GPR37L1,GPRC5A,HEY2,IL1RL1,IL33,ITGB4,LOC102724788/PRODH,MGMT,MMP2,MMP7,MMP9,MYC,NR1H4,PDGFC,PLAU,PLXNB3,POSTN,PTGES,S100A8,S100A9,SIX1,SLC26A1,SLC6A12,SOCS3,TNFRSF9,VCAN,VGF	918 (19)
CDK19		kinase		1.187	1.7e-08	ACVR1B,AEN,ALDOC,BAX,BTG2,CDKN1A,CDKN2A,CYFIP2,DHCR7,DNTTIP2,DRAM1,EPCAM,EPHX1,FAS,FGF5,GADD45A,HBEGF,HMGCS1,IL1A,ITGB4,LIF,LSS,MYC,OSGIN1,POU5F1,PROCR,RAP2B,RB1,RHBDF2,RPS12,SESN1,SFN,SPHK1,STOM,TCN2,TGFA,UPP1,VDR	548 (7)
Tgf beta		group	Activated	2.716	1.72e-08	ACTA2,ANGPTL4,BAMBI,CASP1,CCL2,CCN1,CCN2,CCND1,CCR7,CDKN1A,CDKN1B,CDKN2A,CHST11,COL1A1,COL1A2,COL6A2,CSF1,CXCL10,DICER1,FSCN1,GADD45B,GCLC,GLI2,HSPG2,HTATIP2,IGFBP3,IGFBP4,IL10,IL16,IL1A,IL1RN,INPP5D,ITGA6,ITGAV,LIF,LOX,MAF,MET,MMP15,MMP2,MMP7,MMP9,MYC,MYCN,NEDD9,PLAT,PLAU,PLPP3,POSTN,PPARGC1A,PTGS2,PTHLH,RHOB,RORA,RORC,RUNX1,SEC14L2,SERPINE1,SMTN,SNAI1,SNAI2,SOCS3,SPARC,SSBP3,TGFA,THBS1,TIMP2,TL…	1107 (21)
S100A8	1.864	other		-1.826	1.73e-08	ACSS1,AKAP12,ALDH1A1,ALPL,ARG2,BCHE,C1S,CASP1,CCL2,CCND1,CCNE2,CDH3,CHDH,CORO1A,CPM,CXCL10,CXCL14,EPCAM,FAS,FBLIM1,FOSL1,FXYD1,GPR37L1,GPRC5A,HEY2,IL10,IL1A,IL1RL1,IL33,ITGB4,LOC102724788/PRODH,MGMT,MMP2,MMP7,MMP9,MYC,NFKBIA,NR1H4,PDGFC,PLAU,PLXNB3,POSTN,PTGES,S100A8,SIX1,SLC26A1,SLC6A12,SOCS3,VCAN,VGF	932 (17)
etoposide		chemical drug	Inhibited	-2.045	1.84e-08	ABCB1,ACHE,ADAM10,BAX,BCL2A1,BCL2L10,BCL2L11,BCL2L14,BIN1,CA2,CCL2,CCND1,CD86,CDC25B,CDK1,CDKN1A,CDKN1B,CDKN2A,COL1A2,CROCC,CXCL10,CYCS,DUSP4,EEF1B2,FAS,GADD45A,GADD45G,GLS2,H2AX,HK2,ID2,IFIT2,IL10,IL1A,IRF7,JAK2,KCNK1,MME,MYC,NFKB2,PCNA,POU5F1,RELA,RELB,RNF144B,S100A2,SFN,SOD2,SPHK1,TP53I3,TP63,TP73,UHRF1,ZNF281	947 (18)
pirinixic acid		chemical toxicant		-0.651	2.01e-08	ABCC1,ACADM,ACADS,ADIPOR1,ADIPOR2,AFP,AHSG,AKR1C3,ALAS1,ALDOC,ANGPTL4,APOA1,APOA4,AQP9,BAX,BNIP3,BPGM,C5,CCL2,CCNA2,CCND1,CD200,CD36,CDK1,CDKN1A,CDKN1B,CDKN2A,CHAF1B,CIDEC,COL1A1,CRP,CTSB,CXCL12,CYP1A1,CYP7A1,DECR1,DECR2,DPP4,ECH1,EIF3E,FAS,FGB,G6PC,GADD45A,GADD45B,GOT1,GPAM,GRHPR,HGF,HIF1A,HMGCR,HMGCS1,HNF4A,HOXC6,HSPB1,ID2,IL1RN,ITGB5,KDR,KPNA1,KRT8,LGALS3,LPL,MAP3K8,MEST,MET,MMP9,MTTP,MYC,NBN,…	849 (19)
indomethacin		chemical drug		-1.466	2.18e-08	ADAM8,ANGPT1,ARG2,BAX,BTG2,C4A/C4B,CAPN2,CBX4,CCL2,CCND1,CD14,CD44,CDKN1A,CDKN1B,CLDN1,ELF3,FBLIM1,FGA,FGB,FLT1,HAS2,HGF,HIF1A,IL10,IL1A,IL1RL1,INSR,ITGB4,KRT8,LAMC2,LGALS3,LPL,MMP2,MPO,MYC,NR1I2,OCLN,PCNA,PIM1,PLA1A,PLIN2,PRTFDC1,PSMB8,PTGES,PTGS1,PTGS2,RBM3,RCN1,RFTN1,S100A10,S100A8,SLC7A5,STRN4,TNFSF11,TP73,UCP2,UPP1,VCAN,VDR,VEGFA,VIM	927 (17)
butyric acid		chemical - endogenous mammalian		-1.88	2.46e-08	ABCB1,ABCC2,ACHE,ALDH1A1,AQP1,ATP2A3,ATP2B4,BAG1,BAX,BCL2A1,CAPN7,CBS/CBSL,CCNA2,CCND1,CCR1,CD14,CD44,CD83,CD86,CDC20,CDK1,CDKN1A,CDKN1B,CDKN2A,CLDN1,COL5A2,CSF1,CYCS,CYP1A1,DAG1,DHCR24,E2F4,EP300,FES,FFAR2,FOXM1,FYN,G6PC,GADD45A,GATA2,GATA4,GC,GCLC,GGT1,GLI3,GMPS,GPRC5A,GSN,HMGB1,HSPG2,IFI30,IGFBP3,IL10,IL1RL1,INPP5D,ITGB5,ITGB7,KDM5A,MAPK4,MMP7,MMP9,MYC,MYCN,MYH14,MYL4,NEU3,NFATC1,NFATC2,NFATC4…	1055 (20)
RAF1		kinase		0.721	2.6e-08	ACOT7,AKAP12,ANKRD1,ATP6V1B1,BCL2L11,CA2,CCND1,CD37,CD44,CDKN1A,CDKN1B,CDKN2A,CDON,CLDN1,CRP,DCBLD2,DHRS3,DUSP4,DUSP5,DUSP6,FAS,HBEGF,HIF1A,HMGB3,HPCAL1,HSPB1,IER2,IGFBP3,IL10,ITGB4,ITGB5,LDHA,LIF,MAOB,MET,MMP9,MYC,NGF,NQO1,OCLN,PCK1,PLAT,PLAU,PLD1,PTGS2,PTHLH,RPS6KA5,RRM2,SCNN1A,SEC14L2,SLC26A2,TIAM1,TRAF1,TUBB2A,VEGFA,YPEL5	1026 (20)
CD40LG		cytokine		-1.217	2.63e-08	A4GALT,AHR,ANXA6,APRT,ARSB,BATF,BATF3,BAX,BCL2A1,BNIP3,CA2,CASP1,CCL15,CCL2,CCN2,CCR1,CCR7,CD44,CD83,CD86,CDC25B,CDKN1A,CDKN1B,CLUH,CSF1,CXCL10,CYP1B1,CYTIP,DAPP1,DDX42,DECR1,DUSP4,DUSP5,EIF2A,FAS,FBL,FCGR2B,FLT1,FOSB,FSCN1,GADD45A,GCH1,HIF1A,HK2,HSPA1A/HSPA1B,ID2,IFI44,IFIT2,IL10,IL1A,INHBA,IPO8,IRF4,ITGB7,JAK2,LIG3,MAPK4,MYC,NFKB2,NFKBIA,NFKBIB,NFKBIE,PIM1,PLAU,PSMB8,PTGS2,PTPN7,PVR,RASA1,RB1,R…	866 (15)
trans-hydroxytamoxifen		chemical drug		-1.249	2.73e-08	BLNK,BMP4,CCNA2,COL1A1,COL1A2,CXCL12,CYBA,CYP1B1,DUSP4,ECH1,ENC1,EPB41L3,ERBB3,FMO5,GCLC,GNE,GPRC5A,H2AC18/H2AC19,H2BC21,HIF1A,IFI30,IGFBP4,KLF6,KRT7,L1CAM,LDHA,LMNA,LOX,MB,MEIS1,MMP2,PLAU,PLOD1,PRSS23,PTGER3,RAB30,RAP1GAP,RFC4,RSPO3,RUNX1,S1PR1,SERPINB9,SERPINF1,STC1,STXBP3,TGFB3,TGFBR2,TM4SF1,VEGFC	940 (13)
L-triiodothyronine		chemical - endogenous mammalian		-0.013	2.76e-08	AADAT,ACHE,ACTA1,ADRB2,AFP,AGT,AHSG,AKR1C3,ALDH1A1,APOA1,APOA4,APOB,ARSA,ATP1B1,ATP1B2,BAG1,BAX,BCL2L11,BMP4,C1S,C4A/C4B,CASP7,CBR1,CCN2,CCND1,CD36,CD44,CDCA4,CDKN1A,CDKN1B,CDKN2A,COX4I1,COX5A,CXCL12,CXCL14,CYP7A1,DAB2IP,DBP,DUSP5,F2,FAS,FGA,FGFR1,FH,FNDC5,G6PC,GBP4,GLI2,GLS2,GPCPD1,H2AC18/H2AC19,HCN2,HIF1A,HP,HR,ID2,IGFBP3,IGFBP4,ITGA7,ITGAV,ITPR1,KCNK1,KRT17,LGALS3,LMNA,MLXIPL,MMP9,MYC,NFIB,NID…	957 (20)
LDB1		transcription regulator		1.455	2.86e-08	ACOX2,ACVR1B,ADAMTS9,AHR,AIM2,ANGPT1,ARID2,ARID3A,BMPR2,C8orf44-SGK3/SGK3,CASP1,CD53,CDKN1A,CDKN2A,CDKN2C,CPEB1,CYFIP2,DAB2IP,DPP4,DUSP22,EPHB4,F2R,FBLN1,FES,FGFR3,GJA1,GSDME,GSN,HEXIM1,HHEX,HOXA5,IL34,IRAK1,IRS2,ITGB7,LEF1,MAP3K8,MFGE8,MPO,NFE2,NKX3-1,NOVA1,NT5E,OXCT1,P2RX1,PAG1,PATZ1,PCBP3,PDZD2,PIM2,RAB11FIP4,RERE,RIPK2,RPS6KL1,RRAD,SERPINE2,SERPINF1,SLC5A9,SOBP,SOD2,SPRED1,TAP1,TBKBP1,THY1,TL…
CREBBP		transcription regulator		-1.019	3.01e-08	AGT,AKAP12,ALAS1,ANGPT1,ANXA6,ARHGEF3,ARID5A,CA2,CAMK2G,CARD6,CCN1,CCND1,CCR7,CD44,CD53,CD59,CDKN1A,CDKN1B,CKM,COL1A2,CRISPLD2,CSF1,CXCL10,CXCL12,CYP24A1,CYP7A1,DGKE,DHRS3,DTX1,DUSP22,DUSP4,ESAM,EVI2A,FGFR3,FGL1,FNBP1,FOSB,FUT7,G6PC,GLCCI1,GRAMD2B,HAS2,HMGCS1,IFIT1B,IL10,ITGA6,ITGA9,ITGB7,KCTD1,KLHL4,LPL,MAF,MAP3K8,MDM1,MFHAS1,MGMT,MMP9,MPO,MYC,NFKBIA,PCK1,PCNA,PDE10A,PDLIM4,PIPOX,PITPNM1,PKLR,PP…	879 (21)
CCN1	-1.186	other		0.019	3.06e-08	BAX,BCL2L11,CCL2,CCN1,CCND1,CDKN1A,COL1A1,COL1A2,CXCL10,FZD7,HIF1A,IL1A,ITGAV,KDR,MMP2,MMP9,MSX2,MYC,PECAM1,PLAU,PTGS2,SERPINE1,TIE1,TIMP2,TLE1,TLR4,TLR7,VEGFA,VEGFC,WIF1	750 (17)
cerivastatin		chemical drug		-0.066	3.12e-08	APOA1,CCL2,CCN2,CD36,CDKN1A,COL1A1,CYP1B1,ENPP3,ETV6,GCH1,HMGCR,HMGCS1,HSPB1,INSR,ITGB4,MMP9,MYC,NFYA,PLAT,PLAU,PTGS2,S100A8,S100A9,SERPINE1,TGFBR3,THBD,TIE1,VEGFA	704 (15)
wortmannin		chemical - kinase inhibitor		-1.154	3.13e-08	ACTA2,AGT,ANPEP,BAX,BCL2L11,CCL2,CCN2,CCND1,CD14,CD36,CD44,CDKN1A,CDKN1B,CDKN2A,CDKN2D,CIDEC,COL1A1,COL1A2,CRP,CSF1,CXCL10,ERBB3,EZR,F2R,G6PC,GAP43,GCLC,HAS2,HIF1A,IL10,INSR,IRS2,ITGB5,MAF,MMP2,MMP9,MYC,NFKBIA,NT5E,PCNA,PLAU,POSTN,PTGS2,PXN,RB1,SERPINE1,SLC6A12,SLC6A2,SOCS2,SOCS3,TNFSF11,TP63,VEGFA,VIM	945 (17)
halofuginone		chemical drug		1.29	3.15e-08	AACS,ACP5,AKAP12,C4A/C4B,CCN2,CD200,CD44,CDH17,CHRND,COL1A1,COL1A2,CTHRC1,CXCL10,DKK3,EPHX1,F2R,FBN1,FGFR3,FXYD6,GATM,GOT1,IGFBP3,IL33,ITGA7,LOX,MLXIPL,MMP2,MMP9,NAB2,PCOLCE,PLPP3,PMP22,PRELP,PTGFRN,REG3A,SLC13A3,SLC39A8,SPARC,SPARCL1,TGFB3,TGFBR2,TIMP2,USP2	762 (19)
diethylnitrosamine		chemical toxicant		0.585	3.46e-08	ACTA2,AFP,BAAT,CCND1,CDKN1A,CDKN1B,CES3,COL1A2,CXCL12,DCLK1,EPCAM,H2AX,HGF,HIF1A,HNF4A,IGFBP2,IL1A,ITLN1,KRT8,LHPP,LPL,MYC,NQO1,NR1H3,OAT,PAH,PCNA,PECAM1,PPARGC1A,RELA,SESN2,SLC37A4,THY1,TIMP2,TRPV2,VEGFA	991 (17)
NKX2-3		transcription regulator		0.315	3.65e-08	ACTA2,ADAP1,AIF1L,ALPL,ANGPTL4,ANLN,BATF2,BCHE,BMP4,BMPR2,CASP1,CAVIN2,CBS/CBSL,CD300LG,CD36,CD68,CDKN1A,CDKN3,CEP55,CERK,CHST7,CMPK2,DCLK1,EIF4EBP3,F2RL1,FAR2,FLRT2,GBP1,GCH1,GJD3,H2AC18/H2AC19,HELZ2,HEY2,HFE,MMP7,NETO2,PLA1A,PLD1,POSTN,PSMB8,PTGS2,PTPRE,RNF213,RPL23,RPS29,SAMD9L,SERPINE2,SOX2,SRPX,SYT11,TAP1,TAP2,TCIM,TENT5A,UBA7,UBE2L6	552 (7)
MACROH2A1		other		1.06	3.65e-08	ALDH1A3,ASB2,BRCA2,CD36,CDK5R1,CDKN1A,CDKN2C,CTHRC1,FGF1,G6PC,GADD45A,HERC5,IL16,IRF7,LPL,MAGEL2,NBN,NDUFB6,PARP1,PLAU,POU5F1,SERPINA7,SERPINE1,SLC2A2,SLC2A4,SNAI1,SOCS2,SOX2,SPARC	780 (16)
TCF		group		0.057	4.57e-08	ABCB1,ALDH1A1,BMP4,CCND1,CD44,CRYBG1,CYP24A1,DPEP1,ECM1,EPCAM,EPHB3,GJA1,HTRA1,IHH,LEF1,LGALS3,LGR5,LMO2,MME,MMP2,MMP7,MSX2,MYC,PCCA,PTGS2,RCN1,SERPINA3,SERPINE1,SFN,SLC26A2,SLC6A2	1040 (19)
E. coli serotype 0127B8 lipopolysaccharide		chemical - endogenous non-mammalian		-1.88	4.81e-08	ACSS1,AIF1L,AQP1,AQP9,CCL2,CCN2,CD14,CELSR2,CHST11,CHST7,CXCL10,CXCL12,DOK1,EDNRA,F2R,F2RL1,FGF1,FZD1,FZD2,GJA1,GNB5,GNG7,GPER1,HAS2,HCAR2,IL10,JAK2,LAMC1,LAMC2,LGALS3,LIF,LOX,MAP3K8,NCALD,NFKBIA,NGF,PCK1,PPP1R1B,PTGES,PTGS2,PTX3,SLC7A5,SOCS3,SOD2,TGFBR2,TGFBR3,TLR2,TLR4,VEGFA	933 (16)
HDAC1		transcription regulator		0.923	4.98e-08	ABCB1,AKAP12,AMPD3,APOA1,BAMBI,BAX,BRCA2,CAVIN2,CCNA2,CCND1,CCNE2,CD44,CDK1,CDKN1A,CDKN1B,CDKN2A,COL1A1,COL1A2,DAB2IP,FAS,FLT1,FOXM1,H2AX,IL10,IL1A,ITGB4,KDR,LGR5,LMO2,MME,MMP9,MYC,NEXN,NFATC1,NFKBIA,NKX3-1,PCK1,PLAU,PLK1,POLD2,POU5F1,PPARGC1A,PRAG1,PREX1,PTGS2,PTPN6,RECK,RELB,RGS10,RHOB,RORC,RRM2,S100A9,SATB1,SERPINE1,SLC35D1,SLC8A1,SNAI1,SNAI2,SOX2,TBX2,TDRKH,TGFBR2,TP73,TYMS,UHRF1,VDR	1067 (23)
SREBF1		transcription regulator		1.541	5e-08	AACS,AARS1,ACADS,AK4,ALDOC,ARF4,ASPHD1,BAX,BEST1,BHLHE41,CAMK1D,CD14,CDKN1A,CFD,CHMP2A,CXCL10,CYCS,CYP7A1,DEPP1,DHCR7,ELOVL7,FAS,G6PC,GPAM,GSR,HFE,HK2,HMGCR,HMGCS1,HNF4A,HSPA13,HSPA1A/HSPA1B,IDH1,IFI30,IL10,IL1A,IL1R2,IRS2,KCNJ11,LGALS3,LPL,LSS,MTTP,NR1H3,NSDHL,OAT,PCK1,PKLR,PLA2G3,PLTP,PMP22,PTGS2,SERPINA3,SERPINE1,SEZ6L2,SLC20A1,SLC2A2,SREBF2,TF,UCP2,VEGFA,VGF	944 (20)
troglitazone		chemical drug		-1.131	5.02e-08	ACADM,ACADS,ACTA1,ACTA2,ADIPOR1,AGER,AGT,ALAS1,ANGPTL4,APC,AQP7,ARF4,BAX,BCKDHA,CCL2,CCND1,CD36,CD59,CD86,CDKN1A,CDKN1B,CDKN2A,CDKN2C,CEP135,CFD,CIDEC,CKM,COL1A1,COL1A2,COX7A1,CXCL10,CYP1A1,CYP7A1,DGAT2,DHRS3,E2F4,ECH1,ECT2,FOSL1,GADD45A,GPAM,GSTA1,HGF,HMGB1,HMGB3,HMGN2,HP,ITGA6,LOC102724788/PRODH,LPL,MAOB,MGMT,MLXIPL,MME,MMP9,MPO,MYC,NCAPH,NFKBIA,NNMT,NR1H3,NRIP1,PCK1,PCNA,PLIN2,PPARGC1A,PTGES,P…	1037 (21)
MYCN	-1.901	transcription regulator	Inhibited	-3.472	5.75e-08	ABCB1,ABCB9,ABCC1,ABCF2,ABCF3,ACTG1,ALDH1A1,BAX,CCN2,CCND1,CDKL5,CDKN1A,CDKN1B,COL1A1,COL5A2,COL8A1,DKK3,DUSP7,FBN1,FGF5,FGFR2,FKBP9,GATA4,HK2,ID2,IGFBP7,INHBA,LDHA,MMP2,MRC2,MSX2,MXI1,MYCN,NACA,NBN,OLIG1,PA2G4,PTDSS1,RFC3,RPL13A,RPL19,RPL23,RPL23A,RPL30,RPL37,RPL5,RPL7,RPLP1,RPLP2,RPS12,RPS16,RPS17,RPS20,RPS26,RPS4X,RPS6,RUSC2,S100A10,SERPINE1,SLC38A2,SORD,SPARC,TIMP2,TRAP1,VIM,WAC,ZYX	1035 (26)
ZEB1		transcription regulator		0.84	6.07e-08	ALDH1A1,ANKRD1,CCN1,CCN2,CD163,CDKN2A,COL1A1,COL1A2,ESRP2,IL10,ITGB4,LAMC2,LOX,MMP2,MMP9,NRP2,OAS1,PLAU,PTGS2,RAB25,RELA,RPL30,S100A10,SERPINE1,SFTPC,ST14,TF,THBS1,TP63,TP73,VIM	989 (22)
LDLR		transporter		1.492	6.7e-08	A1CF,ANLN,APOB,AURKB,CCL2,CCNA2,CCND1,CCNE2,CCR1,CD36,CD47,CD68,CDC25B,CDK1,CDKN1A,CENPA,CFB,CYP7A1,CYTIP,E2F7,ENPP4,FOXM1,G6PC,GADD45G,GATM,GJA1,GPAM,GRAP2,HK2,HMGCR,HSPG2,IL10,IL1A,IL1RN,IRF7,KIF23,KIF2C,LAG3,LPL,MFGE8,MMP2,MMP9,MPO,MSX2,MYC,NOD1,NR1H3,PCK1,PGM2,PKLR,PLAU,PLK1,PLTP,PPARGC1A,TAP1,UHRF1,VCAN,VLDLR	979 (20)
miR-141-3p (and other miRNAs w/seed AACACUG)		mature microRNA		-0.448	6.98e-08	BAP1,BAX,BCL2L11,BST1,CDKN1B,COL1A2,CTBP2,CYP1B1,DICER1,DLX5,EPCAM,FOXF2,GADD45A,ITGAV,KCNK1,LEF1,LHX6,LSR,MMP2,MSLN,PITX1,SATB1,SNAI1,SOX2,TP73,VIM,ZFPM2	666 (13)
MTOR		kinase		-0.477	7.72e-08	ACADM,AKR1B1,ALDH1A3,AMACR,ARL4C,BCL2A1,BCL2L11,BNIP3,CACTIN,CASP1,CCL2,CCND1,CCR7,CD86,CDKN1A,CHKA,COX4I1,CTCF,CYCS,DAG1,DEFB1,DMD,ERICH5,FADD,FGB,FGFR3,GAP43,HIF1A,HK2,HNF1A,HSP90B1,HSPB1,IL10,IL1A,IRAK1,IRS2,JAK2,LDHA,MB,MICAL1,MLXIPL,MMP9,MYC,NAB2,OAS1,PCNA,PDE4A,PECAM1,PFKFB2,PFKP,PIM1,PIM2,PPARGC1A,PRKAR2B,PRX,PTPN6,RAB11B,RELA,RORC,RPL23,RPS11,RPS6,S1PR1,SEC22B,SGCB,SKP2,SLC12A2,SLC2A4,SNA…	847 (16)
SIRT6		enzyme		-1.319	8.15e-08	AACS,ACTA2,CD68,CIDEC,COL1A1,CSF1,DBP,G6PC,HMGCR,IL1A,IL1RL1,IRS2,LIPH,LSS,MAPK3,NAPEPLD,NPNT,PCK1,PIGA,PLPP3,PPARGC1A,PTGS2,RPL23,SOD2,SREBF2,TGFBR2	928 (19)
Ap1		complex		-0.548	8.18e-08	ACE,ADH7,BCL2A1,BCL2L11,CCL2,CCN2,CCNA2,CCND1,CD44,CDKN2A,CXCL12,DLX5,DUSP6,EZR,F2RL1,FAS,FOSL1,GSS,HPGD,HSP90B1,IGFBP3,IL10,IL1A,KCNN4,LPL,MET,MMP2,MMP7,MMP9,MYC,NGF,NOG,NQO1,PCK1,PLAU,PTGS2,RELB,RSPO3,SERPINE1,SLC8A1,SNAI2,SOCS3,SPARC,TLR4,VDR,VEGFA,XYLT1	874 (15)
PRKAA2	-3.054	kinase		-1.35	8.66e-08	ACOT7,ACTA1,ACTA2,ALAS1,BAX,CA2,CAMKK1,CDKN1A,CDKN1B,COX4I1,CXCL12,DUSP4,FGFR2,IFI44,IFIT1B,IFNAR1,IGFBP4,JAK2,LDHA,MMP9,NDRG2,NFIB,NFKBIA,OAT,PCOLCE,PKLR,PPARGC1A,PRDM16,RTN4RL1,SERPINI1,SNAI1,SOCS3,SORL1,SPRED1,SPRED2,VIM,ZDHHC9,ZNF462,ZYX	858 (21)
NOX4		enzyme		0.519	8.82e-08	ACTA1,ACTA2,AGT,BCL2L11,CCL2,CD44,CDKN1A,COL1A1,COX4I1,CYBA,GCLC,GSTA1,H2AX,HAS2,HIF1A,KDR,MMP2,POU5F1,SERPINE1,TGFA,VEGFA,VIM	809 (18)
APP		other		-1.984	8.9e-08	ACHE,ACTA1,ACTA2,ACTG1,ADAM10,ADAP1,AGER,ALDOC,ANKS4B,ANXA6,APBB1,APC,ARF4,ARG1,ATP1B1,ATP5F1B,ATP6V1A,ATP6V1E1,BACE2,BAX,BCL2L11,BIN1,BMP4,C1R,C1S,C4A/C4B,CA12,CALML4,CALR,CCL2,CCN2,CCND1,CD44,CD59,CD68,CD86,CDH3,CDK1,CDK5R1,CDKN1A,CDKN2A,CH25H,CHRM4,CLDN1,CMPK2,COX4I1,COX5A,CRABP2,CRLF1,CSF1,CTSB,CXCL10,CXCL12,CYCS,CYFIP2,DYRK1A,ECH1,ELOVL4,EXT1,F2RL1,FBL,FCGR2B,FGFR1,FOLR1,FOSB,FXYD1,FYN,FZD1,…	884 (18)
TMPRSS2-ERG		fusion gene/product		1.197	8.91e-08	ADAMTS12,ARRDC4,CARD6,CHAC1,CREB3L1,CYBA,DHRS3,DUSP8,EREG,FAM133A,FOXP2,FSCN1,IFI44,IL1A,INHBA,KLK8,LFNG,LPL,LURAP1L,MAPK11,MME,MMP9,MSLN,MYC,P2RY2,PIM1,PLAT,PLXNA2,PRSS23,RNF144B,SAMD9L,STC2,TCEA3,THBS1,TLR2,TNNC1,VEGFC,VIM	1021 (15)
RXRA		ligand-dependent nuclear receptor		0.11	9.03e-08	ABCB1,ABCC2,ACADM,ALDH1A1,APOA1,AQP7,ARG2,ARL4C,BAAT,CCNA2,CCND1,CD109,CD36,CDKN1A,CDKN2A,COL1A1,COLEC12,CRABP2,CTSB,CXCL10,CYP24A1,CYP7A1,ECM1,EPHX1,FGF19,FTL,GCLC,HAS2,HBEGF,HIF1A,HNF4A,IL10,IL1A,LPL,MAOB,MGP,MLXIPL,MMP2,MPO,MYCN,NEDD9,NR1D1,NR1H3,NRGN,ONECUT1,PCK1,PKLR,PLD1,PLTP,PMP22,POU5F1,RARA,RARG,RORA,RORC,S100A8,SEMA4D,SLC16A2,SLC27A1,SLC2A2,SLC2A4,SORBS1,SREBF2,STRA6,TCF7,THBD,VCAN,VDR,…	1118 (22)
valproic acid		chemical drug		-0.59	9.45e-08	AACS,ACSS1,AKR1B1,AKR1C3,AKR1C4,AMPD3,APOA1,APOA4,ATP2A3,ATP2B4,AVPR2,B4GALT1,BAG1,BAG2,BCL2L11,BSPRY,C8orf44-SGK3/SGK3,CA12,CACYBP,CALR,CAVIN2,CCL2,CCN1,CCND1,CCR1,CD44,CD83,CDKN1A,CDKN1B,CENPM,CH25H,CHAF1B,CHKA,CRLF1,CTSB,CYP1A1,CYP1B1,CYP24A1,DAG1,DAPK3,DHCR7,DICER1,ETV6,FAS,FNBP1,FOXC1,FSCN1,GADD45B,GAP43,GPAM,HDAC7,HIF1A,HMGCS1,HOXA2,HOXB4,ID2,IL1A,IL1RL1,MGAT2,MGMT,MME,MTTP,MYCN,NFYA,NQO1,N…	1165 (20)
methotrexate		chemical drug		0.719	9.56e-08	ACADM,ACTG1,ADIPOR1,ADIPOR2,AK4,AMACR,BTG2,C1R,C2,C4BPA,C5,C8A,CCL2,CCND1,CDKN1A,CFB,CLEC11A,CRP,CSF1,CXCL10,CXCL12,CYCS,CYP7A1,DGAT2,ECH1,ENO3,FA2H,FAS,FGA,GAP43,GPAM,GSN,GSR,GSTA1,HMGCS1,IGFBP3,IL1A,INSR,ITIH4,LBP,LPL,MAPK14,MAPKAPK2,MET,MYC,NQO1,NR1H4,NXN,OCLN,PCK1,PTGS2,SERPING1,SFTPC,SLC27A2,SOCS3,TEF,THBS1,TNFSF11,TYMS	692 (13)
ETS1		transcription regulator		-0.787	9.76e-08	ABCB1,ANPEP,ARL4C,ATP2A3,B4GALT5,BAX,BMP4,CASP1,CCL2,CCN2,CCND1,CD14,CD44,CDKN1A,CDKN2A,COL1A2,CYP24A1,FLT1,HGF,HPGD,HPSE,HSPA1A/HSPA1B,HSPA1L,HSPA6,HSPA8,ID2,IKZF2,IL10,ITGA10,ITGB6,KRT8,MCAM,MET,MMP2,MMP7,MMP9,MRPL9,MYC,NKX3-1,NQO1,PARP1,PLAA,PLAU,PSEN1,PTHLH,PVR,RUNX1,SCAMP1,SERPINE1,SNAI1,TGFA,TGFBR2,THY1,TYMS,VEGFA,WAS	920 (23)
LEP		growth factor		-0.372	1.01e-07	ACADM,ACE,ACTA2,ADAM8,ADIPOR1,ALDOB,ANGPTL4,APOA1,APOA4,APOH,AQP7,AQP9,BAX,BCL2A1,BMP4,CASP1,CASP7,CCL2,CCN1,CCNA2,CCND1,CD14,CD36,CD68,CDKN1A,CDKN1B,CFD,COL1A1,CRP,CXCL10,CYBA,CYP24A1,CYP7A1,DUSP6,ECH1,EPHX2,FADD,FAS,FGFR1,FGFR2,FLT1,FMO5,G6PC,GADD45A,GAP43,GCLC,GPAM,HEY2,HMGCR,IDH1,IGFBP2,IGFBP3,IL10,IL1R2,IL1RN,IRS2,ITGAX,JAK2,KCNB1,KLB,LIF,LPL,MLX,MLXIPL,MMP2,MMP7,MTTP,MYC,PCK1,PCNA,PECAM1,PL…	865 (19)
LDL		complex		0.099	1.1e-07	AKAP1,ARG2,BCL2A1,BCL2L11,CAPN2,CASP1,CASP7,CBS/CBSL,CCL2,CCN2,CCND1,CCR7,CD36,CD68,CDK1,CDKN1A,CDKN2A,CXCL10,EMB,FAS,FCGR2B,FOSB,GCLC,GNAI1,HAS2,HIF1A,HMGCR,HSP90B1,HSPA6,IFIT2,IGFBP2,IGFBP3,IGFBP4,IL1A,IL1RN,IRF7,ITGAV,ITPR1,JAK2,MLH1,MMP2,MMP9,NR1H3,PARP1,PECAM1,PLAT,PLAU,PLIN2,PTAFR,PTGS2,RARA,S100A8,SERPINE1,SOCS3,SOD2,SPHK1,SREBF2,TANK,TGFBR2,TGFBR3,TLR2,TLR4,VEGFA,VNN1	962 (14)
STAT6		transcription regulator		0.247	1.17e-07	ACP5,ADAP1,ALDH2,APOLD1,ARG1,ARID5A,ARNTL2,BAG2,BAX,CA2,CAMK1D,CCL2,CCR7,CDK1,CDKN1A,CDKN1B,CDKN3,CHST1,CIDEB,CIDEC,CISH,CMPK2,COL1A1,COL1A2,CTSB,CXCL10,EPHX1,EXT1,FKBP5,FLRT2,FSCN1,GADD45B,GADD45G,GATM,GBP6,HLA-DMA,HMGCR,HNRNPH3,IER2,IFI44,IFIT1B,IL10,IL1A,IL1RN,IL33,INPP1,IRF4,IRF7,IRS2,ITGB7,JAK2,LDLRAD3,LIF,LMO7,MAF,MMP2,MMP28,MMP9,NEDD9,NFATC1,NFATC2,NFKBIA,PARM1,PDGFC,PIM2,PLCD1,PLD1,PPARGC…	904 (14)
Jnk		group		-1.286	1.21e-07	ACTA2,AGER,AGT,BAX,BCL2L11,BRMS1L,CCL2,CCN2,CCND1,CCR7,CD44,CD83,CD86,COL1A1,CXCL12,E2F4,F2RL1,FAS,FOSB,GADD45A,GAP43,GJA1,HNF4A,IL10,IL1A,ITGB7,KLF6,MAP3K11,MMP2,MMP9,MRC2,MYC,NQO1,OCLN,PLAT,PLAU,POSTN,POU5F1,PTGES,PTGS2,RARA,RARG,S100A12,SERPINE1,SESN2,SNAI2,SOCS3,SOD2,STRA6,TGFBR2,TNN,TRPC3,VCAN,ZFP36	709 (14)
FSH		complex		0.44	1.23e-07	ACP5,ACTA1,ACTA2,ADCY7,AHR,AKAP12,ALPL,ARL4C,BAG1,BMPR2,BTC,BTG2,CAMK2G,CCN2,CCND1,CH25H,CLEC11A,CPE,CYFIP2,DHCR7,DHRS3,DLX5,DUSP9,ELL2,ENC1,EREG,EZR,FGFR1,FKBP5,FOSB,FOSL1,GATA4,GBP1,GCLC,GEM,GK,GOT1,GPER1,GPRC5A,GRK5,HK2,IGFBP3,IGFBP4,IL1RN,INHBA,ITGB5,ITPR1,LOX,MAP4K4,MAPK14,MMP2,MMP9,MYC,PCK1,PCNA,PDXK,PLA1A,PLAT,PPFIA4,PTGS1,PTGS2,PTP4A1,PTPN21,PTPRE,RAB27A,RAP1GAP,RARA,RGS16,RHOB,SERPINE1,S…	1136 (19)
fluticasone propionate		chemical drug		0.303	1.28e-07	ABLIM3,ANGPTL4,AQP9,C8orf44-SGK3/SGK3,CCL2,CD163,CD36,CD83,CD86,CFB,CRP,CXCL10,FKBP5,FSCN1,GADD45B,GSTM1,HLA-DMA,HPGD,HTRA1,IL10,IL1A,IL1R2,IL1RN,IRS2,ITGB7,LPL,MFGE8,MMP7,MMP9,OLFML2B,OLFML3,PCOLCE2,PLAU,PLIN2,PPARGC1A,PTGS1,S100A8,SERPINE1,SERPINF1,SESN1,SLC29A1,SRPX,TAP1,TCN2,TFPI,THBS1	906 (15)
JAG1		growth factor		0.67	1.3e-07	ACTA2,CCND1,CD86,CDKN1A,COL1A1,DTX1,DUSP5,DUSP6,DUSP8,GATA2,GLI2,HEY2,HEYL,ITGAV,MMP9,MYC,PCNA,SNAI1,SNAI2,SOX2,TGFB3,VIM	804 (19)
phytohemagglutinin		chemical drug		0.063	1.34e-07	AGT,AHSG,ALDH2,AQP4,ARSB,BCHE,C5,CACNB2,CCL2,CCR7,CD44,CD46,CD47,CD83,CHAF1B,COL1A2,CPM,CSF1,CXCL10,CXCL12,ENPEP,FAS,FBN1,FGFR3,FKBP9,GATA2,GCLC,GGT1,GNAI1,GPR55,GSTT1,GUCY1B1,HPGD,IL10,IL1R2,INPP1,ITIH4,JAK2,JAK3,KCNN4,KIF23,LAMA2,LBP,MASP1,MET,MMP9,NRIP1,NT5E,PCNA,PGF,PLCD1,PLD1,PLK1,PTGER3,PTPN22,RASA1,RB1,RPA1,RPS16,SLC16A2,SLC2A2,SPHK1,TEAD1,TFPI,TK2,TMPO,TRAF1,TRAF5,TYMS	731 (13)
curcumin		chemical drug		1.545	1.34e-07	A4GALT,ABCB1,ABCC1,ACTA2,AQP1,AQP4,ATP1B2,BAX,BCL2L11,BTN1A1,CCL2,CCN2,CCND1,CD36,CD44,CD86,CDK1,CDKN1A,CDKN1B,CDKN2A,COL1A1,COL1A2,CRP,CYP1A1,E2F4,EP300,FAS,FASTK,FGFR1,FOSB,FOSL1,FTL,FYN,GSR,HGF,HIF1A,HMGB1,HSP90B1,HSPA1A/HSPA1B,HSPA8,IGFBP4,IKBKB,IL10,ITGA6,ITGB4,KCNB1,KLB,LPL,MAPK3,MLH1,MMP2,MMP9,MTHFD1,MYC,NFKBIA,NQO1,OCLN,PGF,PIM1,PLAU,PPARGC1A,PTGES,PTGS2,RELA,SERPINE1,SLC2A4,SLC37A4,SNAI1…	944 (16)
TEAD2		transcription regulator		0.5	1.39e-07	ARID5B,CCN1,CCN2,CCND1,CCNF,CDK1,COL5A2,EDNRA,GPR37,KAZN,NFKBIZ,NUAK1,POSTN,RHOBTB1,SH3D19,SULF1,THBS1,TLE1,TNNT2,TP63,UHRF1	361 (7)
NOS2		enzyme		1.948	1.42e-07	ACTA1,AZGP1,BAX,BCL2A1,BNIP3,CCL2,CD14,CD44,CD53,CD86,CDKN1A,CFD,COX4I1,COX7A1,CYCS,FAS,G6PC,GJA1,HIF1A,IFIT1B,IL10,IL1RN,IRAK1,IRS2,ITIH4,KDR,KLF6,MB,MMP9,NFKBIA,PCNA,PIGR,PPARGC1A,PRDX6,PTGS1,PTGS2,RELA,S100A8,SERPINA3,SERPINH1,SLC2A4,SPR,THY1,TLR4,TNK2,TNNC1,TNNT2,TYROBP,VEGFA	937 (15)
Z-LLL-CHO		chemical - protease inhibitor		0.731	1.48e-07	AHR,AKR1B1,BAX,BCL2L11,CCL2,CCN2,CCND1,CDKN1A,CDKN1B,CDKN2A,CFB,CISH,CRP,CTSB,CXCL10,CYP1A1,DAG1,DDR2,DMD,DOCK2,DOK1,DUSP8,EP300,FADD,FAS,FKBP4,FOXM1,GCH1,GNAI1,HAS2,HIF1A,HNF1A,HSP90B1,HSPA8,HSPB1,IKBKB,IRF7,IRS2,MET,MLH1,MMP2,MMP9,MYC,MYCN,NCOR1,NFKB2,NFKBIA,NQO1,NR1I2,OCLN,PARP1,PIN1,PRKAA2,PSMD2,PSMD6,PTGS2,PTPN6,PXN,RARG,RB1,RPLP2,SKP2,SLC27A1,SLC2A4,SNAI1,SOD2,SORT1,THBS1,TNK2,TP53BP2,TP73,…	999 (16)
l-asparaginase		biologic drug	Inhibited	-4.902	1.48e-07	AURKB,BTG2,CCNA2,CCNE2,CDCA5,CDK1,CDKN1A,CENPA,CENPM,DHCR7,E2F7,GINS2,HMGCR,HMGCS1,INCENP,KIF15,KIF20B,KIF2C,KIFC1,LIPG,MAD2L1,MTHFD2,NCAPD2,NCAPG,NCAPH,NDC80,NIBAN1,NSDHL,OIP5,PLK1,PLK4,RAD51AP1,SGO1,SMC2,SPC25
BMP2		growth factor		0.316	1.5e-07	ACP5,ACTA2,ADAMTS7,ALPL,BMP4,BMPR2,BTC,CCND1,CDKN1A,CDKN1B,CLDN3,COL1A1,COL1A2,CREB3L1,CSF1,CXCL12,DLX3,DLX5,EPHX2,ESRRG,FGFR1,FGFR2,FOSB,FZD1,GADD45B,HAS2,ID2,IHH,INHBA,L1CAM,LRP5,MMP9,MSX2,MYC,NFATC1,NFYA,NFYC,NOG,PLXNA2,POSTN,POU5F1,PTGS2,PTX3,RAD1,SLC26A2,SOST,SOX2,SPARC,SPINT1,TBX2,TNFSF11,TNN,VCAN,VDR,VEGFA	1030 (21)
GPS2		transcription regulator		0.305	1.52e-07	ADIPOR2,BIN1,BLNK,CCND1,CD14,CDKN1A,CXCL10,CYP7A1,DHRS3,FAM20C,FZD1,HEBP1,HIVEP2,HP,IDH1,LHPP,MYC,NFKBIA,PLA2G3,RGL1,RHOB,RNF144B,XYLT1,ZNF703	841 (24)
ADRB		group		-1.724	1.58e-07	AACS,ACSS1,ADCY4,ANGPTL4,ANKRD1,ARG1,ARHGEF3,BAX,BCL10,BNIP3,BRCA2,CAVIN2,CCNA2,CCND1,CD68,CDKN1A,CDKN1B,CDKN2A,CXCL10,E2F4,FAS,GADD45A,GATA4,HMGCS1,IDH1,LBH,LSS,MMP9,NBN,NFKBIA,NOD1,NQO1,NSDHL,PCNA,PPARGC1A,PTGS2,SLC8A1,SLC9A3R2,SMC1A,TRAF1	842 (18)
ITGAV	-1.924	transmembrane receptor		0.98	1.65e-07	BAX,CD36,CDK1,CDKN1A,CDKN1B,COL1A1,COL1A2,HAS2,ITGAV,MMP2,MMP9,PCNA,PLAU,PTHLH,SERPINE1,SOST	844 (23)
Salmonella enterica serotype abortus equi lipopolysaccharide		chemical toxicant		1.258	1.68e-07	ACKR3,ADRB2,ARRDC4,ATP1B1,CCR7,CDK1,CFB,E2F7,ELOVL7,EREG,FFAR2,FLT1,FOSL1,GADD45A,GADD45B,GBP1,GEM,GPRC5A,HS3ST3B1,ID2,IFIT2,IL10,IL1A,INHBA,KANK1,MAP3K8,MCOLN2,NFKBIZ,NOCT,OSGIN1,PIM2,PLA1A,PLAU,PLD1,PTGS2,PTX3,RIPK2,SFMBT2,SGPP2,SLAMF7,SOCS3,SYNJ2,THBS1,TMPO,TRAF1	851 (16)
BRCA1		transcription regulator		-0.225	1.7e-07	ALDH1A3,ANGPT1,BAX,BRCA2,CCND1,CDH3,CDKN1A,CDKN1B,CYP1A1,CYP1B1,EP300,EZR,FAS,FKBP5,GADD45A,GADD45B,H2AX,H3-3A/H3-3B,HSPB1,IFIT2,IFNAR1,IRF7,KRT17,LHX1,MAD2L1,MLH1,MYC,NEDD9,NQO1,PCNA,PIN1,PLK1,PLTP,RB1,S100A2,SERPINE2,SFN,SFPQ,SNAI1,SNAI2,STC1,TAP1,TP53I3,TP63,VCAN,VEGFA,VIM	913 (20)
THRB	1.112	ligand-dependent nuclear receptor		0.627	1.71e-07	ACHE,ACTA1,AMPD3,APOA1,BCL2L14,BTG2,CASP1,CCL2,CCND1,CCR1,CDKN1B,CDKN2D,CFD,COX7A1,CXCL10,CYP7A1,ERBB3,FGFR1,FGFR3,FOSL1,FZD1,FZD4,FZD7,G6PC,GCH1,GSN,HEXIM1,HIF1A,IFIT1B,IGFBP2,IGFBP3,LEF1,LPL,MACC1,MAPK14,MAPK3,MET,MLXIPL,MMP2,MMP7,MMP9,MYC,NR1H3,NRGN,NUDT7,PCK1,PORCN,PTAFR,PTGS2,SERPINE1,SFRP4,SH2D4A,SKP2,SLC25A45,SLC2A4,SREBF2,STRA6,TCEA3,THRB,TLR2,TNFSF11,TP63,VSTM5,WIF1,WNT11	1003 (24)
ADIPOQ		other		0.098	1.75e-07	ACTA1,ACTA2,ADIPOR1,ADIPOR2,APOA1,APOB,APOH,ARG1,BAX,CCL2,CCN2,CCND1,CD163,CD36,CDKN1A,CDKN1B,CDKN2A,CXCL10,CYBA,CYP1B1,CYP7A1,FGFR1,FGFR2,FGFR3,FZD1,FZD2,FZD4,FZD7,G6PC,HBEGF,HNF4A,IGFBP4,IL10,KLB,LPL,MLXIPL,MMP2,MMP9,NCF4,NFKBIA,NR1H3,PCK1,PCNA,PPARGC1A,PRKAA2,PTGS2,ROCK1,SLC27A1,SLC27A2,SLC2A4,SOAT1,SOCS3,SOD2,TRAF1,UCP2,VEGFC,WNT10B,WNT11,WNT6	842 (20)
Notch		group		0.183	1.83e-07	ACTA2,ADAP1,AFP,AGT,ANKRD1,CDKN1A,CTBP2,DTX1,EPCAM,FCGR2B,FGF5,GADD45B,GATM,GUCY1A1,GUCY1B1,HEY2,HEYL,HPSE,ID2,IDH1,IL10,LRRK2,MET,MEX3B,MMP2,MYC,NFATC1,PATZ1,PLAU,PLD4,POU5F1,RELA,REPIN1,SORL1,SOX2,SSTR2,ST8SIA4,SVIP,TMEM121,TP63,VEGFA	925 (22)
MITF		transcription regulator		1.386	1.84e-07	ACHE,ACP5,ALDH16A1,APC,APOLD1,AURKB,BEST1,C8orf44-SGK3/SGK3,CA14,CCNF,CD44,CDC25B,CDCA8,CDK5R1,CDKN1A,CDKN2A,CENPM,CEP55,CHKA,COL1A1,COX4I1,CRYBG1,DSTYK,ECT2,FAM53B,FMOD,GPR137B,HIF1A,HPGD,HPS1,IRF4,KAZN,KIFC1,LGALS3,LYST,MET,MGP,MICAL1,MMS19,MYL4,NCAPD2,NDST2,PLA1A,PLK1,POU5F1,PPARGC1A,RAB27A,RRAGD,SEMA6A,SERPINE1,SERPINF1,SLC19A2,SNAI1,SORT1,SPAG5,SPC24,SPC25,TBX2,TDG,TPX2,UPP1	960 (25)
CRNDE		other		0.093	1.97e-07	CDKN1A,DUSP4,DUSP5,DUSP6,DUSP8,FGFR3,GADD45B,HSPA6,MAP3K8,NTF4,PGF,RASA3,RASA4,RRAS,SMC1A,TIAM1,VEGFA
estrogen		chemical drug		1.198	1.97e-07	ABI2,AGT,APOA1,APOB,CCL2,CCN1,CCN2,CCND1,CCNE2,CDKN1A,CDKN1B,COL1A1,COL6A2,CXCL12,DPEP1,ERBB3,FAS,FBLN1,FLT1,GAP43,GJA1,HBEGF,HGF,HIF1A,HMGCR,IGFBP2,IGFBP4,IHH,IL10,IL1A,IL1RL1,KDR,LIF,LPL,MYC,NRIP1,OAT,PCNA,PIM1,PLAT,PTAFR,PTGS2,PTX3,RAB11B,RARA,RFC3,RPS6KA5,RRM2,S1PR1,SERPINA3,SERPINB9,SERPINE2,SKP2,SMC2,SPARC,SSTR1,SSTR2,TGFA,TGFB3,TNFSF11,TSPAN4,TYMS,UHRF1,VDR,VEGFA,ZFP36	1086 (19)
triamcinolone acetonide		chemical drug		-0.683	2.07e-07	ADCY7,ANGPTL4,AQP1,ARL4C,B4GALNT1,BAX,BCL2A1,BCL2L11,BMP4,BTG2,CBX4,CD44,CHKA,CRYBG1,CYTIP,DCBLD2,DGKE,EDNRA,EFNB2,FGFR2,FKBP5,HFE,IER2,IGFBP3,IGFBP4,IRF7,ITGA10,KCNB1,KCND1,MARVELD2,MYC,NFKBIA,PCDH19,PDIA5,PER3,PLAU,PTPN7,RGS16,RGS2,RUNX1,SEMA6A,SERPINA3,SOAT1,SOCS2,SOD2,ST3GAL5,ST8SIA4,STC2,TCF7L2,TREH,UGT8,VLDLR	742 (19)
ERBB4		kinase		-0.243	2.12e-07	ACTA1,ACTA2,BTG2,CCL2,CCND1,CDKN1A,COL5A2,CXCL12,EFNB2,GADD45A,GAP43,GJA1,HBEGF,HIF1A,IGFBP4,MXI1,MYC,NID1,PCDHA11,PIM2,PTGS2,RASA3,SERPINA3,SERPINE2,SOCS3,SPARCL1,THBS1,VEGFD,WNT10B	917 (20)
fenofibrate		chemical drug		-0.176	2.16e-07	ACADM,ADIPOR1,ADIPOR2,ANGPTL4,APOA1,APOB,BCL2L11,CCL2,CCND1,CD200,CD36,CD68,COL1A1,CRP,CYP7A1,DECR1,DGAT2,ECH1,EIF3E,FGA,FGB,G6PC,GADD45A,GOT1,GPAM,HDGFL3,HIF1A,HOXC6,HP,ID2,KDR,KPNA1,LPL,MEST,MGMT,MLH1,MPO,MTTP,NACC1,NBN,NR1H3,NUDT7,PCNA,PLTP,PPARGC1A,PTAFR,PTGS2,PTPN21,RELA,RORA,SERPINE1,SLC27A1,SLC27A2,SLC2A2,SLC2A4,SOD2,SREBF2,THRA,THRB,TIAM1,UCP2,VLDLR	741 (20)
DLL4		other		-0.245	2.18e-07	ACTA2,DTX1,EFNB2,EGFL7,EPHB4,ESAM,FLT1,HEY2,IL10,KDR,MAF,MYC,NFKB2,NRARP,PECAM1,RELA,RELB,RORC,TCF7L2,VEGFA	824 (18)
NRG1		growth factor		0.679	2.19e-07	ACHE,ANGPT1,ANKRD1,BIN1,BNIP3,CAVIN1,CAVIN2,CCN1,CCN2,CCND1,CDC20,CDKN1A,CDKN1B,CDKN2C,CHRND,COL1A1,DAG1,DUSP4,DUSP6,ELF3,ENO3,ERBB3,FGF1,FOSB,FSCN1,GATA2,GATA4,GLS,GPER1,HIF1A,HK2,HMGCR,IER2,IL10,ITGAV,ITGB5,L1CAM,MAF,MMP9,MYC,PKLR,PLAU,PMP22,POU5F1,PTGS2,PXN,RUNX1,SCHIP1,SERPINE1,SH2D4A,SHCBP1,SLC2A4,SNAI1,SOX2,TF,THBS1,TNFRSF25,TNNT2,TSPAN3,VEGFA,VEGFC,VIM,ZFP36	972 (19)
ATP		chemical - endogenous mammalian		1.523	2.35e-07	ADAMTS9,AHR,ARG1,BAX,BCL2L11,CAPN2,CASP1,CCND1,CCR7,CD14,CD200,CD83,CD86,CDKN1B,CLDN1,CXCL10,GCLC,H2AX,HBEGF,HIF1A,IL10,IL1RN,IL33,MYC,NFATC1,P2RX7,P2RY2,PTGS2,SERPINE1,SPHK1,SREBF2,THBS1,TLR4,TNFSF11,TRPC3	529 (15)
mir-223		microRNA		-0.628	2.38e-07	ABCB1,ACTA2,AMPD3,BST1,CA4,CAMKK1,CARD11,CCND1,CD36,CDKN1B,CSF1,DNAJC6,FAM20C,HMGCS1,ID2,IL1A,IL1RN,LEF1,LMO2,LPL,MCTP2,MLKL,MMP25,MREG,NDRG2,NQO1,PARP1,PGAP1,POSTN,RAB38,RIPK3,S100A6,S100A9,SLC29A1,SLC2A2,SLC2A4,SMARCD1,SOAT1,TLR4,TLR7	935 (21)
let-7a-5p (and other miRNAs w/seed GAGGUAG)		mature microRNA		0.16	2.38e-07	ACTA2,ADAMTS2,AURKB,BCL7A,CALCOCO2,CARHSP1,CASP1,CCND1,CDKN2A,CHMP2A,CIAO2A,COL1A1,COL1A2,COL5A2,COL8A1,DICER1,DSP,F2,IGF2BP1,IGF2BP2,KCNJ16,LAMC1,MARS2,MMP9,MTPN,MYC,NEDD4,NID1,NXN,POLD2,PTGS2,RDH10,RHOB,RPP38,SIGMAR1,SLC25A1,SLC38A1,SMC1A,SPARC,TGFBR2,TGFBR3,THBS1,TLR4,TYMS,UGT8,UHRF1,USP44,VCAN,VIM	467 (7)
IRS1		enzyme		0.4	2.64e-07	ATP2A3,CCND1,CDKN2C,COX7A1,CRABP2,EFNB2,G6PC,GJA1,HMGCR,ID2,IGFBP4,INSR,IRS2,LPL,MPO,MYC,MYL4,NDN,NFKBIA,PCK1,PIK3R1,PLPP3,PPARGC1A,PRDM16,RELA,SLC2A4,SNAI1,SNAI2,SPARCL1,SREBF2,THRA,TNNC1,TNNT2,TRPC3,UCK1,UCP2,VEGFA,WNT6	936 (23)
VDR	5.282	transcription regulator	Activated	2.061	2.64e-07	ACE,ACTA2,AGT,ANLN,APC,ARHGEF3,BAX,CCND1,CD14,CD44,CDC20,CDKN1A,CENPA,CHAF1B,CISH,COL1A1,CSF1,CXCL10,CYP24A1,DOK1,GADD45A,GADD45G,HK2,IGFBP3,IL1A,IL1RN,INCENP,ITGB7,LBH,LPL,MAD2L1,MYC,NCAPD2,NEDD9,NFATC1,NGF,NR1H4,PLD1,PLIN2,PTGS2,RAD51AP1,RB1,RELA,RELB,S100A8,S100A9,SERPINC1,SOCS3,SPAG5,THBD,TLR2,TNFSF11,TP63,TPX2,UCP2,VDR,VEGFA,ZYX	704 (17)
tacrolimus		chemical drug		0.282	2.71e-07	ACTA1,ANGPT1,ATP2B4,BATF,BAX,BCL2L11,CASP7,CCL2,CCND1,CD200,CD36,CISH,COL1A1,CXCL10,DAB2IP,DUSP4,ELL2,ENC1,ETV1,FKBP5,FOSB,GAP43,GNPDA1,IGFBP4,IKZF2,IKZF4,IL10,IL16,IL1R2,IL1RL1,IL33,IRF4,ITGB7,ITPR1,KCNK3,LBH,MAF,MYC,MYO1E,NFATC1,NFATC4,NFKBIA,NT5E,OCLN,PA2G4,PDLIM4,PLIN2,PPP3CB,PRICKLE1,PRKACB,PTGS2,RCN1,SOD2,TGFBR3,TIAM1,TLE1,TNFRSF25,TNFSF11,VEGFC	1064 (17)
NCOA2		transcription regulator		0.444	2.9e-07	AHR,APC,APOA4,C1R,CCND1,CCR7,CDKN1A,CFD,CXCL10,CYP1A1,CYP7A1,FGB,G6PC,HCAR2,HMGCR,HMGCS1,HNF1A,IFIT1B,IFIT2,IL1A,IRF4,IRF7,KHK,LIPG,LPL,NFKBIA,NR1D1,NR1H3,NSDHL,PCK1,PLIN2,PLTP,PTGS2,RARA,RARG,RORA,SLC2A2,SLC3A1,THRA,VDR	980 (21)
ETV6-RUNX1		fusion gene/product		-0.855	2.91e-07	ABR,ACVR1B,ADCY7,AIM2,ALOX5AP,APOLD1,ARHGAP4,ARRB2,BSPRY,CARD11,CD44,CD83,CDKN2D,CORO1A,CYBA,CYFIP2,ELF4,FAM43A,FCGRT,FGFR1,GCH1,GPSM3,HFE,ID2,IFI30,IFNAR1,IRF4,IRF7,JAK2,JAK3,KLC3,KLF6,MAD2L1,MAP3K11,MGMT,MME,MMP2,MMP9,MPO,MYC,NCK2,OAS1,P2RX1,PAG1,PDE4B,PECAM1,PIK3C2B,PIM1,PPP3CB,RAB29,RABEP2,RAP1GAP2,RBCK1,RELB,RGL1,RGS16,RGS19,ROCK1,RPS6,RRAS,SEMA6A,STK17B,TCF7L2,TLR4,TNK2,TP53I3,TREX1,TRIM7,U…
RARA	1.156	ligand-dependent nuclear receptor		0.582	2.93e-07	ABCC2,ADAM10,ALDH1A1,APOA1,C5,CA12,CCNA2,CCND1,CD14,CD44,CD53,CD7,CD84,CD9,CDK1,CDKN1A,CDKN1B,CDKN3,CENPA,CENPM,CRABP2,CYP7A1,DHRS3,E2F7,E2F8,ELL2,FGFR1,FOXC1,GAP43,GATA4,GDF2,GJB4,HOXA2,HOXA3,HOXA5,HOXB4,IFI44,IFIT1B,IL16,IL1A,KIF23,MAD2L1,MAFB,MAOB,MGP,MYC,MYCN,NCAPG,NCAPH,NEDD9,OAS1,ONECUT2,PCK1,PIMREG,PLK4,PLXNA2,POU5F1,PTGS2,PVR,RARA,RARG,RGS3,RORC,RUNX1,SESN1,SFPQ,SHROOM1,SLC16A2,SLC17A9,SL…	903 (21)
simvastatin		chemical drug		1.406	2.99e-07	ACP5,ACTA2,ADAMTS13,ADRB2,AHSG,APOA1,APOB,BAX,CCL2,CCN1,CCN2,CCND1,CD14,CD9,CDKN1A,CDKN1B,COTL1,CRP,ENC1,F2R,FGA,GJA1,HMGCR,IGFBP3,IL10,ITGB4,LPL,MMP2,MMP9,MYC,NFATC1,NFIX,NFKBIA,NRIP1,PECAM1,PGLYRP1,PLAT,PTGS2,RELA,RHOB,RORC,S100A6,SERPINE1,SLC2A4,SOAT1,SOCS3,THBD,TLR2,TLR4,TYMS,VEGFA,VIM,ZIK1	879 (20)
BMP6		growth factor		1.161	3.04e-07	ACADM,ACTA2,ADGRL2,BMP4,CAVIN2,CCN2,CD44,CDKN1A,CDKN2C,CDKN2D,CHD3,CYP1B1,DLX5,EPHX1,FOSL1,HBEGF,ID2,IL1A,INHBA,MSX2,MYCN,NOG,PCOLCE2,PMP22,PTGS2,SERPINE1,SLC20A1,SNAI1,SORD,TEF,TXNRD1,VEGFA	723 (19)
molybdenum disulfide		chemical reagent		-0.48	3.08e-07	ACTA2,ADAMTS7,AKR1C3,APLP1,BST1,CCL2,CD248,CFB,CLIC3,COL1A1,COL5A2,DAG1,DCBLD2,DMPK,DUSP6,EFHD1,FBN1,FZD7,GPC4,HAPLN3,IFI44,ITGA7,L1CAM,LAMA5,LBH,LIMS2,LRRC17,MAP3K7CL,MASP1,NQO1,NXPH3,OSBPL10,PLTP,PVR,SORT1,SPARC,THBS1,TMEM171,TP53I11
cyclic AMP		chemical - endogenous mammalian		0.03	3.28e-07	ACHE,ACTA2,AFAP1L2,ARG1,ARG2,CA2,CCL2,CCN2,CCND1,CD86,CDKN1A,CDKN1B,CYCS,EPCAM,FLT1,G6PC,GAP43,GATA4,GCH1,GJA1,GOT1,HBEGF,HIF1A,IGFBP3,IGFBP4,IL10,IL1RN,IL33,INHBA,INSR,KDR,KIF23,MEST,MME,MMP9,MYC,NFATC1,NGF,NTF4,OAT,PAH,PCK1,PDE4B,PDE4D,PPARGC1A,PPP1R1B,PRKAR2B,PTGS2,PTHLH,RARA,RORC,RPS6KA5,SERPINE1,SLC37A4,SOCS3,SOD2,TF,TGFA,THBD,VGF,VLDLR,WNT10B	805 (16)
CAV1		transmembrane receptor		0.981	3.31e-07	ACVRL1,AFP,ARG1,BCL2L11,CAVIN1,CCND1,CD14,CD36,CDKN1A,CDKN2A,FAS,FGB,FOLR1,GIPC2,HGF,HK2,HSPA8,IL10,INHBA,INSR,KDR,KRT7,KRT8,NFATC1,NQO1,OCLN,PCNA,POU5F1,RALA,SERPINE1,SLC12A2,SLC20A1,SNAI1,SNAI2,SOX2,SPRR1A,TFPI,THBS1,VIM,WFDC2,WNT6	952 (22)
GATA1		transcription regulator		-0.415	3.35e-07	AFF3,ALOX5AP,AQP1,ARHGAP4,BATF3,BCL2L11,BLVRB,BTG2,CA2,CALR,CAVIN1,CCND1,CCR1,CD36,CDKN1B,CDKN2A,CDKN2C,CDKN2D,CIR1,DICER1,DUT,ENPP1,FOSB,GART,GATA2,GUCY1B1,HHEX,HPSE,IKZF4,IL1RL1,ITGA6,ITGAX,JDP2,KDR,LMO2,MSX2,MTHFD1,MYC,MYCN,NAB2,NFE2,NRARP,PCNA,PECAM1,PIM1,PIM2,PLXNA2,PRKG1,PSTPIP2,PTPN6,RANGRF,RFC3,RFC4,RPS11,SASH1,SATB1,SCIN,SLC50A1,SPTB,SSBP3,TFR2,UHRF1,USP16,USP25,VDR,ZBTB42	786 (22)
HMGA1		transcription regulator	Inhibited	-2.512	3.43e-07	ACTA2,AGT,ALPL,APOL6,CCN1,CCND1,CD44,CNDP2,COL1A1,COL1A2,CPE,CYP7A1,DHCR7,GRAMD2B,GSN,HMGCR,IER2,IGFBP3,IGFBP4,IGFBP7,INSR,IPMK,KCNJ11,MAPKAPK2,MMP9,MYC,NECTIN1,NFIB,NFIX,NFYC,PIGO,PIM2,PORCN,PTGS2,RARA,RHOB,SERPINH1,SLC26A2,SLC27A2,SNAI1,SPARC,SRPX,SYK,TFAP2C,VIM,WNT6,ZYX	1045 (25)
TGFB3	3.123	growth factor		1.145	3.69e-07	ACTA1,ACTA2,CCN1,CCN2,CD46,CD59,CDKN1A,CDKN1B,CDKN2A,COL1A1,COL1A2,F2RL1,FOSB,GJA1,HOXA2,HTRA1,ITGAV,LEF1,MAPK11,MGP,MMP2,MMP9,OCLN,PLK1,PPARGC1A,PTAFR,PTHLH,SERPINE1,SERPINE2,SNAI1,SNAI2,TGFB3,TGFBR3,THBS1,VEGFA	866 (16)
GFI1		transcription regulator		1.05	4.01e-07	ANXA6,BAX,CARD6,CASP1,CCR7,CD53,CD7,CDKN1A,CDKN1B,CSF1,F2R,GADD45G,GJA1,ID2,IKBKB,IL10,IL1A,ITGB7,JAK3,MAFB,MAPK3,MMP7,MYC,NFKB2,NFKBIA,NOD1,NT5E,PER3,RB1,RELA,RELB,RIPK2,S1PR1,SERPINA3,SESN3,SLFN13,TNFRSF25,TNFSF11,TNK2,TRAF5,VDR	653 (11)
thyroid hormone		chemical - endogenous mammalian		0.058	4.07e-07	ACE,ACTA1,AFP,AGT,AK4,ALDOB,APOA4,BTG2,CCNA2,CCND1,CDKN1A,CDKN1B,CDKN2A,COX7A1,CPE,CYP7A1,DAG1,ECH1,G6PC,GABPB2,GCH1,HMGCR,HR,IGFBP2,IGFBP3,IGFBP4,LPL,MAPK14,MAPK3,MYC,NUDT7,OAT,PCK1,PIP4K2A,PKLR,S100A10,SEMA5B,SERPINE2,SLC6A2,SREBF2,ST14,SYT12,TCEA3,THRB,UCP2,UGP2,VIM	952 (21)
cardiotoxin		chemical - other	Activated	2.267	4.08e-07	ADAM10,ANG,ANGPTL4,APRT,ATP6V1A,CASP1,CCL2,CCNA2,CCND1,CCNE2,CCR1,COL1A1,COL1A2,COL6A2,CSF1,CTSB,CXCL10,DPP4,EZR,FBL,FGFR1,FLT3,FNDC5,GDF2,GSN,HBEGF,HGF,HP,IGFBP3,IGFBP7,IL10,IL16,IL1A,IL1RN,IL33,INHBA,ITGA6,ITGB5,ITGB7,LIF,LRG1,MEST,MMP15,MMP2,MMP7,PCNA,PIGR,S100A8,S100A9,SERPINE1,SERPINF1,THBS1,TNNC1,TSHZ3,TXNRD1,UCP2,VEGFA,VEGFC
IL15		cytokine		0.524	4.21e-07	ACADS,AHR,ALDOC,BAMBI,BCL2L11,BPGM,CAMK2G,CCL2,CCN2,CCND1,CCR1,CD44,CD46,CD53,CD59,CD83,CD84,CD86,CDK2AP1,CDKN1A,CDKN1B,CISH,CORO1A,CSF1,CXCL10,CXCL12,DPP4,DUSP5,DYRK1A,ENO3,FAS,FYN,GCNT1,GGT5,GPRC5A,H2AC18/H2AC19,HIF1A,HK2,HMCN1,HNRNPF,HSPA8,ICAM2,IL10,ITGAX,ITGB5,ITGB7,LDHA,LEF1,LIF,MAF,MAPK3,MKNK1,MLLT3,MSLN,MYC,NFKBIA,NUDT1,P2RX1,PA2G4,PAFAH1B3,PCNA,PDE4B,PFDN4,PFKFB2,PFKP,PGM2,PIK3R1,PIM1,PL…	980 (16)
HNRNPA2B1		other			4.3e-07	ABCB1,CA12,CACNB2,CIDEC,CLDN1,DCLK1,DNER,DSE,ELOVL7,ERBB3,FSCN1,GJA1,GJC1,GSN,HMGB3,HYAL1,IGFBP2,MEST,MFHAS1,MOCOS,MYC,NOVA1,OAS1,PDGFC,PGM2L1,PHACTR2,PPARGC1A,SLC2A4,SNAI1,SNAI2,SRPX,ST8SIA4,STOM,SULT1A1,SVEP1,TLE1,TM4SF18,UBASH3B,UBXN10,VCAN	392 (7)
YY1		transcription regulator		0.807	4.31e-07	ACTA1,ACTA2,ANKRD1,ARID3A,AURKB,BCL2L11,BLNK,BMP4,BTG2,CALR,CASP7,CCL2,CCNA2,CDKN1A,CDKN1B,CDKN2A,CDKN2C,CENPA,COL1A1,CXCL12,CYP24A1,DLX3,DMD,DMPK,EEF1B2,EFNA3,FAS,FBXO8,FOXM1,GADD45G,GBP1,H2AX,HAS2,HIF1A,HMGCR,HOXB4,ID2,IL1R2,INCENP,KCNB1,KDR,KIF23,KIF2C,LHX1,LMNB1,MAD2L1,MMP2,MSX2,MXD3,MYC,MYOM1,NCAPD2,NFKBIZ,PCNA,PLK1,RAD18,RAD51AP1,RELA,RPL30,SFPQ,SIM1,STC1,TBC1D14,TNNC1,UHRF1,VEGFA,VEGFC,VIM	952 (26)
genistein		chemical drug		-0.262	4.37e-07	ABCB9,ACE,ACP5,AGA,AKR1C3,ALAS1,ANGPTL4,APOA1,APOB,ARG1,ARSA,ATP6V1A,ATP6V1B1,BAX,CCL2,CCN2,CCND1,CD44,CD68,CD86,CDK1,CDKN1A,CFD,CHST7,CKLF,COL1A1,CTSA,CTSB,CXCL10,CXCL12,CYP1A1,EREG,EVI2A,EXT1,EXTL2,FCGR2B,FOLR1,GALNS,GCLC,GUCY1B1,HIF1A,HMGCR,HPGD,HSPA1A/HSPA1B,ID2,IFIT2,IKBKB,IL10,IRF7,LAPTM5,LBP,LPL,MMP2,MMP9,MTTP,MYC,NCOR1,NDST2,NR1H3,PCNA,PIK3R1,PIM1,PLAT,PLK1,PLTP,POLR2A,PTAFR,PTGS2,PTPN6,P…	1172 (17)
RBPJ		transcription regulator	Inhibited	-2.02	4.48e-07	ARHGEF4,CCL27,CCND1,CD44,CDKN1A,CDKN1B,CDKN2A,CRP,CSF1,CXCL12,DTX1,ECT2,FGF1,FGF13,FGF5,GLS,GNAI1,HAS2,HEY2,HGF,IKBKB,IL10,INHBA,KDR,LEF1,LFNG,LIF,MAPK14,MYC,NFATC1,NGF,NRARP,NTF4,OAT,PGF,RORC,SOX2,TGFB3,VEGFA,VEGFC,VEGFD,WASF1	921 (21)
Interferon alpha		group		1.19	4.48e-07	A4GALT,AFP,AIM2,ANKRD10,BCL2A1,BMP4,BTG2,CASP1,CCL2,CCND1,CCR1,CCR7,CD83,CD86,CDKN1A,CDKN1B,CDKN2D,CH25H,CISH,COX7A1,CXCL10,CYB561,DAG1,DEFB1,DUSP6,E2F4,FAS,FCGR2B,GBP1,GBP6,GLS,GPR180,GVINP1,HELZ2,HERC5,HSPA1A/HSPA1B,IFI44,IFIT1B,IFIT2,IFNAR1,IGFBP4,IL10,IL1RN,INSR,IRF4,IRF7,ITPR1,LARGE1,LGALS9,LIF,MMP28,MYC,MYLIP,NABP1,NFKBIA,NT5E,OAS1,PIM1,PIM2,PLAT,PSMB8,PTGES,PTGS2,PTHLH,RB1,RBCK1,RBX1,RELA,…	813 (16)
TCR		complex		0.729	4.52e-07	AIM2,APOA4,ATP5F1B,BATF,BCAT1,BCL2A1,BCL2L11,BIN1,CBLB,CCND1,CCR1,CCR7,CD200,CD44,CDKN1B,CISH,CTSB,CXCL10,CYTIP,ECH1,ELL2,FAS,FBL,FYN,GADD45B,GADD45G,GBP4,GNPDA1,HERC5,HIF1A,HSP90B1,IFI44,IFIT2,IFNAR1,IL10,IL16,IL1RL1,IRF4,IRF7,ITGB7,LMNB1,MAF,MAP3K8,MYC,MYCN,NAB2,NFATC1,NFATC2,NFKB2,NFKBIA,OAS1,P2RX7,PA2G4,PIK3R1,PIM1,PRDX6,PRKACB,PXN,RELA,RELB,RPL13A,RPL23A,RPL30,RPL5,RPL7,RPS16,RPS17,RPS4X,RUN…	925 (17)
Alpha catenin		group		0.169	4.59e-07	ADAM8,ADAMTS12,ADAMTS2,CDKN1B,COL1A1,COL1A2,COL5A2,COL6A2,CTSB,CXCL10,CXCL12,EREG,GAP43,ICAM2,IGFBP2,IGFBP4,IGFBP7,LAMA2,LEF1,LUM,MMP2,MMP9,MYC,NFKBIA,NFKBIZ,PLAU,PTGS2,PTX3,RELB,S100A8,S100A9,SNAI1,SOCS3,VIM,ZYX	952 (18)
3-deoxy-2-octulosonic acid(2)-lipid A		chemical - endogenous non-mammalian		-0.905	4.62e-07	CH25H,CXCL10,DHCR24,DHCR7,HMGCR,IFIT1B,LSS,PTGES,PTGS1,PTGS2,SOAT1	866 (14)
TIMP1		cytokine		0	4.78e-07	A4GALT,CD44,CDKN1A,FLT1,HGF,IGFBP3,IL33,MET,MME,MMP2,MMP9,PLAT,PLAU,PLTP,ST14,TIMP2	714 (19)
EHF		transcription regulator		-1.899	4.86e-07	ANGPTL4,ANPEP,BLNK,BMP4,CDH3,CDK1,CDKN1B,CDKN2A,CRABP2,CYP1A1,EREG,GATA2,HOPX,IL1RN,KDR,KLK8,MET,PGLYRP4,PLAT,S100A12,S100A8,S100A9,SERPINA3,SERPINE1,TFPI,THBD,THY1,VEGFA,VEGFC,VNN1	559 (7)
MEX3A		other	Activated	2.668	5.19e-07	ACOX2,ANGPTL4,APOA1,AQP7,CCND1,CD36,CD44,CENPA,CIDEC,DCLK1,FZD2,FZD7,PCK1,PLK1,PPARGC1A,PRELP,SLC27A2
PLG		peptidase		-1.278	5.2e-07	AGER,APOH,ARG1,BAX,CCL2,CCN1,COL1A1,COLEC12,CSF1,ELMO1,FCGR2B,FYN,IL1A,IL1RL1,MFGE8,MMP9,MXI1,NOD1,PECAM1,PLAU,PRKAR2B,PTGS2,RALA,SERPINE1,SYK,TNFSF11	708 (20)
MED1		transcription regulator		0.976	5.38e-07	APOB,ARID1A,AURKB,BAX,BCL7A,CCND1,CDC20,CDK1,CDKN1A,CENPA,CFD,CYP1A1,CYP24A1,CYP7A1,DPPA5,EBF1,FOXM1,GADD45A,HAS2,HDAC7,ID2,IGFBP3,IRF4,LEF1,LIF,MAD2L1,MB,MET,MYC,MYCN,NFKBIA,PIM1,PLK1,POU5F1,PPP3CB,SLC2A4,SOX2,STC2,TET2,THBS1,TNNC1,VDR	965 (22)
oleic acid		chemical - endogenous mammalian	Inhibited	-2.246	5.45e-07	ACADM,ANGPTL4,APOB,AQP9,ARG1,BAX,CD36,CD68,CERS6,DGAT2,G6PC,GADD45A,GADD45B,GCLC,HK2,HMGCR,IGFBP3,IL10,LPL,MLXIPL,MTTP,NFKBIA,NR1H3,PCK1,PLIN2,PPARGC1A,PSEN1,PTGS2,RARRES2,SERPINE1,SLC2A4,SOAT1,SPHK1,TLR2,TLR4,UCP2	821 (19)
heparin		chemical - endogenous mammalian		-1.302	5.61e-07	ACADM,ACTA2,ALAS1,APOB,ARG1,CCND1,CD83,CD86,CDKN1B,COL1A1,FAS,FLT1,HAS2,HPSE,IGFBP3,IL10,IL1A,LPL,MMP2,MMP9,PLAT,PROCR,TFPI,THBD,TNFSF11,VEGFA,VIM	804 (17)
PTHLH	2.674	other		-0.027	5.61e-07	ADAMTS7,ANGPT1,CCND1,CDC25B,CDK1,CDKN1A,CDKN1B,CDKN2A,CDKN2D,ECM1,EFNB2,HSPA1A/HSPA1B,IHH,ITGA6,LEF1,MMP9,MSX2,PLAU,PTGS2,RGS2,RUNX1,SERPINE1,SOD2,SUFU,TNFSF11,VDR,VEGFA	939 (21)
hydrocortisone		chemical - endogenous mammalian		0.945	5.84e-07	ACHE,ANKRD1,AQP4,BMPR2,BRCA2,CBR1,CCL2,CCN2,CCND1,CD163,CD86,CDK1,CFD,COL1A1,COL1A2,EP300,EZR,FAS,GADD45B,GAP43,GBP1,HGF,IGFBP3,IGFBP4,IGFBP7,IL10,INHBA,LOX,LPL,NFKBIA,PLAT,PTGS1,PTGS2,S100A8,SEMA6A,SERPINE1,STC2,TEAD4,TLR2,TP53I11,VIM	1108 (18)
mir-8		microRNA	Inhibited	-2.183	6.04e-07	ACTA2,AFP,APOA1,BAX,BST1,CCND1,CCNE2,CD47,CDC25B,CDKN1A,CLDN1,CLDN3,DDIT4L,DLX5,DUSP26,EP300,EPCAM,FGFR2,FOXF2,GATA4,HIF1A,HMGB1,HOXA5,ITGAV,ITGB6,KCNK1,KDR,LOX,LSR,MET,MSLN,MYC,OCLN,PLAG1,PTHLH,RNF2,SERPINE2,SKP2,SNAI1,SNAI2,SOX2,SULF2,TIAM1,TIMP2,TSPAN1,VIM,ZFP36,ZFPM2	1000 (27)
IL1		group		-0.286	6.25e-07	ADRB2,AHR,BAX,C2,CASP1,CCL2,CCR7,CD59,CDKN1A,CFB,COL1A1,CRP,CSF1,CTSB,CXCL10,CYP1A1,CYP7A1,ELF3,FAS,GGT1,GJA1,GLS,HGF,HIF1A,HMGB1,HMGCR,HP,IL10,IL17RD,IL1R2,IL1RL1,IL1RN,IL33,INHBA,IRF4,KLF6,LIF,LOX,MMP2,MMP7,MMP9,MTTP,MYC,NFATC2,NGF,NR1H3,NR1H4,NR1I2,NRP2,PIGR,PLD1,PPARGC1A,PTGS1,PTGS2,RELA,RELB,RORA,RORC,S100A3,S100A9,SERPINE1,SFTPC,SOCS3,SOD2,SPARC,SPHK1,TGFB3,THBD,THY1,TLR2,TLR4,TLR7,TNFSF11,…	1017 (17)
Pkc(s)		group		-0.319	6.43e-07	ACTA2,AHR,APOA1,AQP4,ARG2,BCL2L11,CCL2,CCN1,CCN2,CD36,CDKN1A,CDKN1B,CLDN1,COL1A1,CTSB,CYP1A1,CYP24A1,DBP,DMD,EP300,FAS,FOSL1,GADD45A,GADD45B,GAP43,GPER1,HIF1A,HMGCR,HPGD,HSP90B1,ID2,IL10,KLF6,KRT8,MAOB,MAPK3,MMP2,MMP9,NQO1,NR1D1,PTGS2,PTPRE,RARA,RB1,RGS2,S100A8,SERPINE1,SLC6A2,STC1,STC2,TP73,VDR,VEGFA	1174 (20)
Tcf7		transcription regulator		-1.497	6.43e-07	ARHGAP20,ARRDC4,BATF,BMPR2,CD200,CD83,CDK1,CEPT1,CERK,CHDH,CISH,CPE,DHCR24,DTX1,ECM1,EPHX1,FYN,GEM,GGT1,GPR15,HIF1A,ID2,IKZF4,IL34,INPP5D,IRF4,KLF6,LAG3,LEF1,LRIG1,LYSMD2,MAF,MAPKAPK2,MMP25,NRN1,NTN4,PARP1,PECAM1,PLAG1,PLTP,RARG,RORC,RRAGD,SCAMP1,SH3BGRL2,SLC35D1,SOAT1,SOCS2,SOCS3,SREBF2,TGFB3,TIAM1,TOX	711 (7)
TSC2		other		-0.988	6.46e-07	ATP6V1A,BAX,CASP1,CCND1,CD68,CDKN1A,CDKN1B,CST6,CXCL10,CXCL12,GAP43,GSN,HIF1A,HK2,HSPB1,IFI44,IFIT1B,IFNAR1,IRS2,JAK2,LGALS3,LGR5,MAOB,METRN,MGP,NIBAN1,NSDHL,PGM2L1,PLAU,PLP2,PRELP,RASSF4,RELA,RTN4RL1,S100A6,SMPDL3A,SOCS3,SOD2,SPRED1,SPRED2,UCP2,ZFP36	651 (18)
aspirin		chemical drug		-1.646	6.95e-07	ABLIM3,ACVRL1,ADRB2,AFAP1L1,AHR,AKAP12,APOA1,CCL2,CCND1,CD86,CDKN1A,CRP,CSF1,CXCL10,DPP4,EFNB2,F2RL1,FBN1,FLT1,HBEGF,HGF,HPGD,IGFBP2,IGFBP3,IL17RD,IL1A,ITGA6,KDR,LAMP2,MCAM,MMP2,MMP9,MPO,OCLN,PECAM1,PMP22,POSTN,PTGER3,PTGS1,PTGS2,RECK,RELA,SERPINB9,THBS1,TRPC3	1003 (18)
TRPS1		transcription regulator	Inhibited	-2.693	7.05e-07	ALPL,AURKB,CCNA2,CDC20,CDK1,ENPP1,FOXM1,GABRA3,MMP2,PACSIN1,RANBP3L,RUNX1,SEMA6A,SERPING1,SNAI1,SNAI2,SOX2,SPC25,TPX2,VDR	894 (12)
vancomycin		biologic drug		0.249	7.11e-07	BLNK,BMP4,C4A/C4B,CCND1,CD14,CD44,CD9,CDCP1,CSF1,CTSB,ELF3,FBLIM1,FGA,FGB,FMO2,GOLGA3,IL10,ITGB4,ITGB5,KHDRBS3,LAG3,LAMC2,LAMP2,LGALS3,MMP2,MYC,NPNT,NRIP1,NUAK1,PLA1A,PPP1R9A,PRTFDC1,PSMB8,RBM3,RCN1,RFTN1,RTN4RL1,S100A10,SEC22B,SOCS2,SOD2,STING1,SYNJ1,TCIM,TMC7,UPP1,USP2,VIM	382 (7)
SRF		transcription regulator		-0.903	7.17e-07	ACTA1,ACTA2,ACTG1,AKAP12,ANAPC15,ANKRD1,APOLD1,ARHGAP20,BATF,BCL2L11,BPGM,CCN2,CDKN1A,CKM,CLDN1,CLDN3,CPM,CSRP2,DMD,DUSP5,ETV1,EXTL2,EYA3,EZR,FGF1,FLT1,FOSB,FOSL1,GADD45A,GADD45G,GATA4,GCH1,GSN,HSPG2,IER2,ITGA6,ITGA9,KDR,LBH,LPL,LRP4,MAP4K4,MEIS1,MGAT4A,MMP9,MYL4,MYL9,MYO1E,MYOM1,NECTIN1,NFATC2,P2RX1,PGLYRP1,PTGS2,RAB27B,RAI2,RFC4,S100A8,S100A9,SEMA6D,SLC37A1,SLC8A1,SMTN,SREBF2,TCF7,TMEM40,TNIP2,…	1001 (20)
isobutylmethylxanthine		chemical toxicant		0.354	7.23e-07	ACE,AEBP1,AGT,ALDH3B1,ANGPTL4,BMPR2,CCN2,CCND1,CCNE2,CD14,CD36,CD44,CDKN1A,CDKN1B,CIDEC,COL1A1,COL1A2,COX4I1,CRABP2,CYCS,DGAT2,DHRS3,E2F4,ENC1,IDH1,IFIT2,IL10,INHBA,INSR,IRF7,LDHA,LPL,MAPK3,MMP2,MYC,NDUFV1,NR1H3,PCNA,PDE4D,PLAAT3,PLAT,PLIN2,PPARGC1A,PTGFRN,RB1,SERPINE1,SNAI1,SOD2,SYK,THBS1,TIMP2,WNT10B	870 (20)
VHL		transcription regulator	Inhibited	-3.079	7.29e-07	ALDH1A1,BCL2L11,BNIP3,CA12,CA9,CCN2,CCND1,CDCP1,CDKN1A,CDKN1B,CXCL12,DECR1,FTL,H2AX,HIF1A,HNF1A,HYAL1,LMNA,LOX,MAD2L1,MAF,MXI1,NEDD9,NFE2,PCNA,PTHLH,QPRT,RPS6,RUNX1,SKP2,SOD2,SPARC,TGFA,TRAF1,TYMS,VEGFA,VEGFC,VIM	968 (24)
bisindolylmaleimide I		chemical - kinase inhibitor		-0.079	7.61e-07	ACE,AGT,ALPL,APOA1,BCL2A1,CCN2,CD44,CDKN1A,CLDN1,GAP43,GATA4,HAS2,KCNC1,KCNJ11,LPL,MAPK3,MET,MMP2,MMP7,MMP9,NFKBIA,OCLN,PCNA,PLD1,PTGS2,S1PR1,SERPINE1,SNAI1,SOD2,TGFB3,TNNT2,TRAF1,VEGFA	561 (13)
F3		transmembrane receptor		-0.129	7.63e-07	ANGPT1,ARG1,CASP7,CCL2,CCN1,CCN2,DUSP6,DUSP9,EFEMP1,F2,FGF13,GJA1,IL10,LEF1,MMP2,MMP7,MMP9,MSLN,PLPP3,SERPINC1,SERPINE1,TGFBR2,UBASH3B,VEGFA	659 (18)
COLQ		other		0.596	7.63e-07	ACHE,ADAMTS2,BMP4,CHRND,COL5A2,COL8A1,DAG1,DMD,ECM1,EXT1,GPC4,HSPG2,ITGA7,LARGE1,LRP4,LTBP4,MMP2,MMP9,NID1,PRELP,SNTA1,SSPN,TGFB3,VCAN
THPO		cytokine		0.805	7.93e-07	ACHE,AURKB,BAX,CCNA2,CCND1,CD44,CISH,CMPK2,E2F4,GATA2,GCH1,HNF1A,HOXB4,INHBA,JAK2,KDR,KMT2A,MYC,MYCN,NFKB2,NFKBIA,NFKBIZ,PIM1,RARA,RUNX1,SOCS3,SOD2,SOX2,TAP1,VDR,VEGFA	809 (16)
F2R	1.422	G-protein coupled receptor	Activated	2.535	7.93e-07	ANGPT1,BCL2L11,CCL2,CCN1,CCN2,CCND1,CD44,CLDN3,CXCL12,DSP,F2R,FGFR2,FLT1,GJA1,IGFBP7,ITGA6,KDR,KRT8,MCAM,MMP2,MMP9,PLAT,PLAU,PTAFR,PTGS2,TFPI,THBS1,TRPC3,VEGFA,VEGFC,VIM	952 (18)
NS-398		chemical reagent		-0.737	7.93e-07	ALPL,ANGPT1,ARG1,BAX,BCL2L11,BTG2,CAPN2,CCND1,CDKN1A,CDKN1B,CDKN2A,COL1A2,F2R,GDF2,HGF,HIF1A,IL10,IL1A,MMP2,MMP9,PCDH7,PCNA,PSMB8,PTGES,PTGS1,PTGS2,RECK,S100A8,S100A9,VEGFA,WNT10B	840 (20)
erlotinib		chemical drug		0.235	7.95e-07	BAX,BCL2L11,BTC,CCL2,CCL27,CD14,CD36,COL8A1,FAS,FBN1,IGFBP4,IGFBP7,IKBKB,IL1A,LIF,MME,NFATC1,NFKB2,NFKBIA,OCLN,PLAU,RELB,SERPINE1,SNAI1,SNAI2,TAB1,TGFA,TLR2,TLR4,TYMS	976 (18)
ACOX1		enzyme		-0.973	8.23e-07	ACADM,ACER2,AKR1C4,BAAT,CBR1,CD36,CDKN1A,CES3,CHRNB2,CXCL12,DPP4,FAH,G6PC,GADD45A,GOT1,H2AX,IGFBP2,ITLN1,KLF6,KRT8,LGALS3,LHPP,LPL,MFGE8,NR1H3,OAT,PAH,PALMD,PIPOX,PLIN2,RBM3,RGS2,SLC20A1,SLC27A2,SLC37A4,SLC4A4,TRPV2,UCP2,UGT8	844 (15)
pioglitazone		chemical drug		-0.501	8.74e-07	ACTA1,ACTA2,ADIPOR2,AGER,AHSG,ANGPTL4,APOA1,APOA4,APOB,AQP1,AQP7,ATP2A3,BAX,CCN2,CCND1,CD36,CD86,CDKN1A,CDKN1B,CFD,CKM,COX4I1,CXCL10,CYP7A1,FOSL1,GSTA1,HAS2,HMGB1,HPGD,IL1RN,IRS2,LPL,MMP9,PCNA,PLIN2,PPARGC1A,PTGS1,PTGS2,RB1,RORA,SERPINE1,SLC27A1,SLC2A2,SLC2A4,SOAT1,SOD2,SOST,UCP2,VLDLR	868 (19)
IL10	-3.373	cytokine		1.9	8.95e-07	ABCB1,ABLIM3,ACTA2,AGER,ALOX5AP,ARG1,ARG2,BAX,BCL2A1,BCL2L11,BRCA2,CCL2,CCR1,CCR7,CD14,CD163,CD44,CD68,CD83,CD86,CDKN1A,CDKN1B,CDKN2D,CENPA,COL1A1,CSF1,CTSA,CTSB,CXCL10,CXCL12,DEPP1,E2F8,FAS,FCGR2B,FKBP5,FLRT2,HGF,HIF1A,HLA-DMA,HPGD,HTATIP2,IFI30,IFIT2,IGFBP4,IKBKB,IL10,IL1A,IL1R2,IL1RN,IL33,INCENP,INHBA,INPP5D,IRAK1,ITGB7,KIF20B,LAG3,LAMP2,LIF,MAF,MAP3K8,MMP2,MMP7,MMP9,NCAPD2,NDC80,NEDD9,NFATC1,…	915 (16)
tributyrin		chemical drug		0.339	9.12e-07	ADRB2,AKAP12,ATP2A3,AZGP1,BCL2A1,CCL2,CCN1,CCN2,CD46,CDKN1A,CLDN1,DAPP1,GBP1,HBEGF,ID2,INHBA,KRT17,MME,NFKB2,OCLN,PTGS2,SNAPC1,SOD2	581 (7)
F2RL1	9.085	G-protein coupled receptor		0.84	9.12e-07	ACTA2,CASP7,CCL2,CCN1,CCN2,DUSP6,F2RL1,FAS,FGF5,GBP4,GBP6,HBEGF,IL10,IL1A,ITGB4,LIF,MMP9,PSEN1,PTGS2,RARG,TGFA,VEGFA,VEGFC	707 (17)
lomustine		chemical drug		1.043	9.12e-07	ABCC2,C4A/C4B,CD14,CD44,CDCP1,ELF3,FBLIM1,FGA,FGB,ITGB4,LAMC2,LGALS3,MYC,PLA1A,PRTFDC1,PSMB8,RBM3,RCN1,RFTN1,S100A10,STING1,UPP1,VIM
SFTPA1		transporter		-0.555	9.12e-07	ADRB2,ANGPTL4,ANPEP,ARRB2,CCN1,CCN2,COL1A1,CRLF1,CXCL10,CYP1B1,ECM1,FOSB,GUCY1A1,HBEGF,HSPA6,IL10,IL1A,IL1RL1,KCNMB4,LOX,LRIG1,MYC,PLIN2,RELA,SERPINE1,TCEA3	1012 (17)
WT1		transcription regulator		0.53	9.48e-07	ANPEP,APC,APRT,BCL2A1,BTG2,CBS/CBSL,CCL2,CCN2,CCND1,CDKN1A,CDKN2C,CHAF1B,CIRBP,CKM,CSF1,CXCL10,DYRK1A,EREG,EZR,FGF1,FGFR1,FOSB,GSN,GSR,HBEGF,HSP90B1,HSPG2,IL10,IL1RN,INSR,ITGB1BP1,KPNA1,LGALS3,LSS,MMP2,MMP9,MSLN,MYC,MYCN,PECAM1,RARA,ROCK1,RPL19,SALL2,SERPINE1,SLC20A1,SLC35G2,SMC1A,SNAI2,SREBF2,TGFB3,THBS1,TM4SF1,TRAP1,TYROBP,VDR,VEGFA,VLDLR,ZDHHC9	875 (16)
testosterone		chemical - endogenous mammalian		-1.36	9.75e-07	AGER,ANGPT1,ANKRD1,ANPEP,ARG2,ARRB2,ATP1B1,BAX,BMP4,BMPR2,CCND1,CDKN1A,CDKN1B,CIZ1,COX5A,CRP,CYCS,DHCR24,FADD,FAS,FGFR1,FGFR2,FGFR3,FOSB,FOSL1,GADD45A,GGT1,GIP,HIF1A,HMGCR,HSPA1A/HSPA1B,IGFBP3,IL10,IL33,INHBA,IRS2,MMP7,MTTP,NFKB2,NFKBIA,NGF,NKX3-1,NPVF,OAT,OCLN,P2RX1,PARP1,PCNA,PIK3R1,PLAU,PMP22,PSEN1,PTGS2,PTP4A1,PXN,RALA,RARA,RARG,RELA,RPS11,SCNN1A,SLC35A3,SLC39A8,SNRNP25,SOD2,SSTR1,SSTR2,SYK,S…	1229 (19)
lysophosphatidic acid		chemical - other		1.621	1.01e-06	ACTA2,ANKRD1,CCL2,CCN1,CCN2,CCND1,CD14,CD36,CSF1,CXCL10,FKBP5,HIF1A,KDR,LIF,LIPG,LPL,MMP9,MYC,PCK1,PLAU,PRKCG,PTGS2,RALA,SERPINE1,SNAI1,SPHK1,TF,VEGFA,VEGFC,VIM	764 (19)
TEAD3	3.308	transcription regulator		-0.136	1.02e-06	ACTA1,ACTA2,ARID5B,CCN1,CCN2,COL5A2,EDNRA,GPR37,KAZN,NFKBIZ,NUAK1,POSTN,RHOBTB1,SH3D19,SULF1,THBS1,TLE1,TNNC1,TNNT2,TP63
DKK1		growth factor		-0.85	1.03e-06	ACTA2,BAX,BMP4,CCND1,CD44,CDKN1A,CDKN2A,COL1A1,EPCAM,F2RL1,HNF4A,IL10,LBH,LEF1,MMP9,MYC,SNAI2,SOST,SPARC,TCF7L2,TNNC1,TNNT2,WNT10B,WNT11	932 (21)
ITGB3		transmembrane receptor		0.669	1.03e-06	CD36,CDK1,COL1A1,COL1A2,CSF1,HAS2,HSP90B1,IL10,ITGAV,ITGB5,KDR,KMT2A,MMP2,MMP9,NDUFV1,PCNA,PLAU,PTGS2,RUNX1,SERPINE1,SNAI2,SOST,SPARC,TGFBR2	863 (22)
IGFBP7	3.108	transporter		-1.093	1.06e-06	CCND1,CDKN1A,CDKN1B,CDKN2A,MMP2,MMP9,MYC,PCNA,PTGS2,SOD2	847 (20)
zinc protoporphyrin IX		chemical - endogenous mammalian		-0.659	1.06e-06	ANGPT1,CCND1,CDKN1A,FGFR2,FLT1,GCLC,HGF,MET,PTGS2,SOD2	881 (23)
MIR17HG		other		0.295	1.07e-06	ACTA2,ALPL,APCDD1,BCL2L11,BLNK,BMP4,BMPR2,CCND1,CDKN1A,CPE,DAB2IP,FZD1,FZD2,FZD4,HIF1A,HOPX,HOXA5,HOXA6,HOXB4,HSPG2,IKZF4,KCP,LAMA5,LRP4,MYCN,PITX1,PTK7,RECK,RELA,SEMA3E,SORT1,TBX20,TGFBR2,TMEM64,ZNF703	387 (7)
LIPE		enzyme		0.785	1.07e-06	ADH7,ALDH1A1,AMACR,ANGPT1,ANKRD1,AQP1,AQP4,CA2,CD36,COL1A1,COL1A2,CSRP3,DMPK,FKBP5,FMOD,GJA1,H3-3A/H3-3B,HSPA1A/HSPA1B,ID2,IL1RL1,ITGA6,MAPKAPK2,NFKBIB,NRIP1,PCK1,PLIN2,POSTN,PPARGC1A,PTGS2,RARA,RB1,RRAD,SLC2A4,ST3GAL5,ST8SIA4	872 (20)
FOXC2		transcription regulator		0.393	1.08e-06	ACTA2,ADRB2,BAX,CDKN1B,CFD,EFNB2,INSR,IRS2,ITGB5,KDR,LEF1,LFNG,LPL,MET,MMP2,MMP9,PPARGC1A,PRDM16,PTGS2,SLC2A4,SNAI1,VIM	875 (23)
miR-199a-5p (and other miRNAs w/seed CCAGUGU)		mature microRNA		-0.366	1.12e-06	ACTA1,ALOX5AP,BCAM,CDKN1A,CMPK2,COL1A1,DYRK1A,GPRC5A,HIF1A,ITGB4,KRT17,LAMC2,MMP7,MYL9,NECTIN1,NEDD9,PIGR,PTGS2,RELA,RND1,SAMD9L,SMTN,TGFBR2,TGFBR3,WNT6
BMP7		growth factor		0.29	1.15e-06	ACTA2,BMP4,BMPR2,CCL2,CD44,CDKN1A,COL1A1,COL1A2,COL5A2,COX7A1,CYCS,DLX5,DSC2,DSP,EPCAM,ERBB3,EREG,FZD7,GJA1,ID2,IGFBP3,IGFBP4,IL1RN,ITGAV,MAPK3,MMP2,MMP9,MSX2,NOG,OCLN,PIK3R1,PPARGC1A,PRDM16,RGS2,SERPINE1,SLC2A4,SOCS3,SOST,SULF1,TGFB3,VCAN,VEGFA,VIM,WNT11,ZIC2	709 (18)
MET	-1.889	kinase	Activated	2.091	1.15e-06	ARID5A,AURKB,BNIPL,CCND1,CD44,CDK1,CDKN1A,CDKN1B,CLDN1,COL5A2,GCLC,HBEGF,HGF,HSPB1,IFIT1B,INHBA,LEF1,MAD2L1,MMP2,MYC,NFKBIZ,ONECUT2,PIM1,PLK1,POU5F1,PPARGC1A,PTGS2,RUNX1,SNAI1,SOCS3,SOD2,SOX2,TCHP,TGFA,VEGFA,VEGFC,VIM	680 (16)
Stat3-Stat3		complex		-0.637	1.17e-06	CDKN1A,CRP,FGA,FGB,FTL,HIF1A,LBP,MYC,RORA,RORC,SERPINA3,SOCS3,SOD2,TNFSF11,VEGFA	892 (17)
mycophenolic acid		chemical drug		0	1.25e-06	ACTA2,ADRB2,AKAP12,ANPEP,AZGP1,CCL2,CCN1,CCN2,CD46,CD59,CDKN1A,CDKN1B,CLDN1,DAPP1,GBP1,HBEGF,ID2,INHBA,KRT17,MME,NFKB2,OCLN,PCNA,PTGS2,SERPINE1,SNAPC1,SOD2	850 (16)
SS18	1.157	transcription regulator		1.291	1.25e-06	BCL2L11,CBX4,CRLF1,DUSP9,EPHB3,FAM43A,FGFR2,GADD45B,GCH1,GPR137B,NFATC1,RRAD,SOCS3,SOX2,SOX8,TENT5C
RUNX2		transcription regulator		1.183	1.31e-06	ABCB1,ACTA2,ALPL,BAX,C4A/C4B,CCND1,CDKN1A,CDKN1B,COL1A1,COL1A2,FGFR2,FLRT2,GADD45B,HIF1A,HTRA1,IHH,ITGB4,LEF1,LGALS3,LUM,MMP2,MSX2,NEXN,OLIG1,PLAU,RUNX1,SERPINE1,SNAI1,SNAI2,SOST,ST3GAL5,TCF7,TNFSF11,VEGFA,WNT10B	1048 (22)
tributyltin		chemical reagent		-0.286	1.31e-06	AHR,ANGPTL4,BMPR2,CA2,CCN2,CCNE2,CIDEC,COL1A1,COL1A2,COL6A2,COX4I1,CYCS,DGAT2,F2RL1,GGCT,GPRC5A,GSTM2,HTRA3,IDH1,IFIT2,IL33,INHBA,IRF7,ITGB7,LDHA,LPL,NDUFV1,NGEF,PARM1,PCNA,PPL,PTPN22,SH2D3C,THBS1,ZNF423	700 (17)
tazemetostat		chemical drug	Inhibited	-3.353	1.33e-06	AFP,ANKRD1,BCAT1,CCND1,CD44,CDK5R1,CNTN1,CRABP2,CTBP2,DDR2,DHRS3,DSG2,DYRK1A,E2F8,EFNA3,EFNB2,EIF4G1,ELF4,EMX2,EPHB3,EZR,FES,FGFR1,FOXC1,FRYL,GAP43,GDPD5,GLI2,GLI3,HDGFL3,HMGB1,IGF2BP1,IGF2BP2,IRAK1,KLK8,L1CAM,LEF1,LGR5,LIN9,LMNB1,LOX,LRIG1,MAP4K4,MET,METRN,MYC,NCOR1,NFATC1,NFIB,NPNT,NQO1,NSD1,OLFM1,PCNA,PREX1,RBX1,RGS19,SATB1,SERPINI1,SLC38A1,SLC7A1,STC2,TAP2,TIAM1,VCAN,ZIC2
Smad		complex		1.737	1.37e-06	ANGPTL4,CCN2,CDKN1A,CDKN2A,COL1A1,COL1A2,GLI2,ID2,INPP5D,MYC,PTHLH,SERPINE1,VEGFA	794 (13)
PLAU	2.963	peptidase		1.549	1.38e-06	ACTA2,ANG,ARG1,CCL2,CCN1,CCND1,FLT1,GJA1,HGF,HLA-DMA,IGFBP2,ITGAV,ITGB5,KDR,MMP9,OAS1,PLAU,RELB,S100A8,S100A9,SERPINE1,SLFN13,SNAI1,VIM	757 (19)
IGF2		growth factor		0.064	1.41e-06	CCN2,CCND1,CD36,CDK1,CDKN1A,CKM,CYP1B1,DHCR7,EREG,GADD45A,GCH1,HBEGF,HIF1A,IDH1,IER2,IGFBP2,IGFBP3,IGFBP4,IL10,ITGB5,MXI1,MYC,NFKBIA,NGF,PIK3R1,PIM1,PRDM16,PTGS2,RAD51AP1,RGS16,RHOB,RRM2,SATB1,SERPINE1,SEZ6L2,SFTPC,SLC20A1,SLC2A4,SLC38A2,SOCS3,THRA,UHRF1,VEGFA	956 (21)
CCN5		growth factor		-1.157	1.45e-06	ACTA2,CCN2,CCND1,CD44,CLDN1,DSP,HIF1A,IGFBP7,KRT8,LAMC2,LPL,PROCR,SERPINE1,SLC2A4,SNAI2,SPARC,TGFBR2,TGFBR3,VIM,ZNF423	909 (21)
deferoxamine		chemical drug		1.544	1.47e-06	ANGPTL4,BNIP3,CA9,CCND1,CCR7,CD14,CD47,CD59,CDKN1A,CDKN2A,CYP24A1,DUSP5,ECM1,ESRRG,FAM20C,FGF5,FLT1,GADD45A,GADD45B,GAS7,GEM,HIF1A,HK2,HSPA13,HSPA1A/HSPA1B,IGFBP2,IGFBP3,IGFBP4,ITGB7,LDHA,LPL,MAPK14,MMP2,MYC,MYCN,NFATC2,NFATC4,NFKB2,PLA2G3,PLAGL2,PLAT,PLD4,RB1,SERPINB8,SERPINE1,SERPINE2,SOST,SULF2,TEC,VDR,VEGFA	1010 (23)
RPTOR		other		0.23	1.5e-06	ACADM,CASP1,CCND1,CCR7,CD86,COX4I1,CXCL12,DHCR24,DHCR7,DUSP6,G6PC,HIF1A,HK2,HMGCR,HMGCS1,IFI44,IFIT1B,IFNAR1,IL10,ITGAX,JAK2,LDHA,LSS,MYC,NSDHL,OLIG1,PCK1,RPS6,RTN4RL1,SLC2A4,SNAI1,SOCS3,SPRED1,SPRED2,SPTLC3,SREBF2	1011 (26)
plicamycin		chemical drug		-0.105	1.52e-06	AFAP1L1,AHR,B4GALT5,CA9,CCL2,CCN2,CDKN1A,COL1A1,COL1A2,FOXM1,FYN,GFRA2,GLTP,HIF1A,HMGCR,IGFBP4,KDR,MAPK11,MET,MYH14,OLFM1,PPP1R1B,PTDSS1,SERPINE1,SERPINE2,SOCS3,STARD10,TGFBR2,TP73,VDR,WWC1,XYLT1	908 (23)
glucocorticoid		chemical drug		-0.326	1.53e-06	ACHE,ADRB2,AFP,AGT,AHR,BAX,BCL2L11,CCL2,CCN2,CD163,CD44,CDKN1A,CLEC11A,COL1A1,CSF1,CYP24A1,CYP7A1,DBP,FAS,FBLN1,G6PC,GBP1,GCH1,GOT1,GSTA1,HAS2,IGFBP3,IL10,IL16,IL1A,IL1R2,IL1RN,IL37,INPP5D,INSR,JAK3,KCNJ11,KRT17,LAG3,LPL,MMP9,MYC,NFKBIA,NGF,NOD1,OAS1,PAH,PCK1,PER3,PIGR,PLAT,PPARGC1A,PTGS2,PTHLH,SCNN1A,SERPINA3,SERPINA7,SERPINE1,SOCS3,SOST,STC1,TLR2,TNFSF11,VDR,VEGFA	932 (18)
TGM2		enzyme		1.26	1.54e-06	ACTA1,ALPL,AQP9,BCL2A1,BNIP3,BTG2,CA2,CCL2,CCND1,CD36,CD86,CXCL10,DAPK2,FFAR2,GJA1,HIF1A,IFIT2,ITGA6,ITGAX,ITGB4,KCNQ5,LGALS9,LRRK2,MAFB,MGP,MMP2,MMP9,MSX2,MYC,OAS1,PIM1,PNRC1,PTGES,PTGS1,RARA,RFLNB,RNF213,S100A8,SAMD9L,SLAMF7,SLC20A1,SLC27A2,SLC9B2,SWT1,TAP1,THBS1,TIMM8A,TNIP1,TP63,TRMT13,TSPAN14,TYROBP,UBA7	704 (18)
ID3		transcription regulator		-1.596	1.56e-06	BATF,BCL2L11,BTG2,CCNE2,CCR1,CCR7,CD44,CD83,CDC25B,CDK1,CDKN1A,CDKN1B,CDKN2A,CDKN2C,CSF1,DTX1,DUSP22,DUSP4,GADD45B,GADD45G,HIF1A,IGFBP4,IKZF2,IKZF4,IL10,IRF4,JAK2,JDP2,KLF6,KLF7,LMO2,MAF,MMP2,MMP9,MYC,NFATC1,PIK3C2B,PIK3R1,PTPN22,RAP1GAP,RELB,RORA,SOCS3,TGFBR3,TNFRSF25,TNFSF11,TRAF1,TRAF5	784 (20)
INHA		growth factor		-0.083	1.57e-06	ACTA2,BAX,BOC,CCN1,CCN2,CDKN1B,COL1A2,CYP1B1,EMILIN2,EPHX1,EREG,FGFR1,GJC1,HAS2,IGFBP4,INHBA,ITGA9,KRT8,LMNA,LRP11,MMP2,MYC,MYL9,MYO18A,PCDH7,PIK3R1,PRSS23,PTGS2,PTX3,SERPINE1,SFRP4	461 (11)
SB-431542		chemical reagent		-1.291	1.6e-06	ACTA2,BMP4,CCN2,CCND1,CD14,CD44,CDKN2A,COL1A1,CYP1A1,DHCR24,DHCR7,ECSCR,G6PC,GADD45B,GATA2,GJA1,GJB6,HMGCS1,ID2,IGFBP7,IL10,IL1R2,MAFB,MMP2,MSX2,MYC,NSDHL,PECAM1,POSTN,POU5F1,PTX3,SERPINE1,SNAI2,VEGFA,XYLT1	1101 (18)
KITLG		growth factor		-1.349	1.61e-06	ACHE,ALOX5AP,BCL2L11,BLVRB,CA2,CASP1,CAVIN2,CCL2,CCN2,CCNA2,CD14,CD68,CDKN1A,CDKN1B,CISH,CSF1,CXCL12,DHCR24,EFNB2,EPHB4,F2R,FGFR1,FRK,GCC2,GJA1,HNRNPF,HOXB4,ID2,IGFBP3,IL10,IL16,IL1A,IL1RL1,IL1RN,ITGAV,KDR,LAPTM5,MAPK11,MME,MMP2,MPO,MYOM1,N4BP2L1,NFKBIA,PIM1,PTGER3,PTGES3,PTGS2,RHAG,RPL7,RPS6,SEC22B,SLC20A2,SNAI2,SYK,TXNL1,UCP2,WDR1	723 (16)
TFAP4		transcription regulator		1.374	1.63e-06	CD44,CDKN1A,CDKN2A,CLDN1,CXCL14,DYRK1A,ESRP2,ETV1,GLI2,LEF1,LGR5,LIF,OCLN,PKP3,RPS6KA5,SALL2,SNAI1,TEAD4,VIM	680 (7)
TXN		enzyme		0.504	1.63e-06	ACADM,APOA1,C5,CD86,CDKN1A,CDKN2A,CYP1A1,CYP1B1,HIF1A,IL1A,LEF1,MAPK14,MMP9,NFKBIA,NSF,POU5F1,RELA,SOD2,VEGFA	911 (17)
ARNT		transcription regulator		-0.621	1.7e-06	AHR,ALDOC,ANGPTL4,BHLHE41,BNIP3,CA9,CCR7,CDCP1,CLDN1,CYP1A1,CYP1B1,ESRRG,FLT1,G6PC,GSTA1,HGF,HIF1A,HK2,HNF1A,HNF4A,ID2,IL10,INSR,IRS2,ITGAV,LDHA,NQO1,PGM2,S1PR1,SERPINE1,SIM1,SOCS3,VEGFA,VIM	938 (20)
staurosporine		chemical - kinase inhibitor		0.209	1.7e-06	ABCB1,BTG2,CA2,CCND1,CD53,CDKN1A,CDKN1B,CKM,COL1A1,COL1A2,CYP1A1,ERBB3,FAS,FOSL1,GATA2,IFIT2,MME,MMP9,MPO,MYC,NEDD9,NQO1,PCK1,PIM1,PLAT,PLAU,PTGS2,RPS11,S1PR1,SERPINA3,SERPINE1,TGFBR3,VDR,VEGFA	1027 (20)
LEF1	5.883	transcription regulator		-1.035	1.71e-06	ACTA2,ARHGAP20,ARRDC4,BMPR2,CASP7,CCDC80,CCND1,CD200,CD44,CD83,CDK1,CDKN1A,CDKN2A,CPE,DLX3,ECM1,EPHX1,FAS,GEM,GPR15,HAS2,ID2,IKZF4,LEF1,LHX6,LRIG1,LYSMD2,MMP2,MMP7,MSX2,MYC,NRN1,NTN4,PLAG1,PTGS2,RRAGD,SCAMP1,SH3BGRL2,SLC35D1,TIAM1,VIM	914 (19)
nitric oxide		chemical - endogenous mammalian		-0.648	1.71e-06	ACE,AHR,BAX,BNIP3,CASP7,CCN2,CCND1,CD44,CDKN1A,CDKN1B,CDKN2A,CXCL10,CXCL12,DAG1,DUSP6,FAS,FLT1,GADD45A,GCLC,GSTM1,HSPG2,IL10,MMP2,MMP9,MYC,NID1,NQO1,PECAM1,PGF,PPARGC1A,PRKG1,PTGS1,PTGS2,RHBDF2,SFN,SLC16A4,THBS1,TIMP2,TP53I3,TXNRD1,VEGFA	885 (16)
PDX1		transcription regulator		-0.707	1.75e-06	ACTG1,AKR1B1,ALDOB,ARRDC4,ATP2A3,CCND1,CD44,COL1A1,DAPK3,DUSP5,DUSP6,ECH1,ERO1B,FGF1,FGF5,FGFR1,FH,G6PC,GAP43,GCH1,GIP,GOT1,HNF4A,ID2,IDH1,IGFBP3,IRS2,KCNJ11,KLF6,KRT8,MAOB,MYC,NKX2-2,NQO1,PCNA,PDE4B,PDZK1IP1,PRSS23,PTGER3,PTP4A1,RHOBTB1,SLC2A2,SSBP3,TCF7L2,TGFBR3,TRPC3,WFS1	751 (19)
RARB		ligand-dependent nuclear receptor		-1.187	1.77e-06	ACADM,ADAM10,AIM2,APOA1,APOA4,ARHGAP4,BCL2A1,CASP7,CDKN1A,CDKN2A,CXCL12,DHRS3,EZR,GADD45A,GAP43,GATA4,GBP6,GJB4,GSDME,HOXA2,HOXA3,HOXA5,HOXB4,HP,IFIT1B,IGFBP3,ITGAV,MMP7,POU5F1,PTGER3,PTGS2,RARA,REG3A,SATB1,SLC16A2,SLC17A9,SOX2,SSR4,STRA6,THBD,UBA7,VEGFA,VEGFC,ZNF703	962 (22)
resiquimod		chemical drug	Inhibited	-2.243	1.77e-06	ACADS,ADAM8,AIM2,BATF,BCL2A1,C4A/C4B,CCL2,CCR1,CCR7,CD44,CD83,CD86,CHST2,CHST9,CREB5,CXCL10,CXCL12,DENND4C,ELF3,F2R,FAS,FCGR2B,FH,GBP1,HERC5,HHEX,HIVEP2,HSPB1,IFIT2,IGFBP4,IL10,IL16,IL1A,IL33,INHBA,IRAK1,IRF4,IRF7,ITGAX,LIF,LMNA,LYST,MMP25,NFKB2,NFKBIA,NFKBIZ,OAS1,PLAT,PLAU,PRDX6,PTGS2,PTX3,RELB,RIPK2,SFPQ,SOD2,TLR2,TLR4,TLR7,TMEM154,TNFRSF9,TNIP1,VEGFA	912 (14)
NFYB		transcription regulator		0.179	1.82e-06	ACTA2,APC,ARHGAP11A,ATP5F1B,BCL2L11,CBS/CBSL,CDCA8,CDK1,CDKN2A,COL1A1,COL1A2,CYTIP,DPP4,DZIP3,EMX2,FAM214B,FAS,FGFR2,FLRT2,FRYL,G6PC,GADD45A,GART,GPAM,HSPA13,KCTD1,KHDRBS3,KLHL3,L2HGDH,LIG3,MED21,MLH1,MSRA,MSX2,MTPN,OAT,PAQR5,PCK1,PCLAF,PCNA,PLK1,PRRG2,PTPN6,PXMP4,RFC3,RHOB,RRM2,SESN1,SLC39A8,SNAI1,SNAPC1,ST8SIA4,SYNJ2,TGFBR2,TYMS,UHRF1,USP13,VIM,YBX3,ZNF345	60 (2)
PRDM1		transcription regulator		-0.67	1.83e-06	ACOX2,ADAM8,AFF3,AFP,AIM2,ALPL,ANGPTL4,ARG2,BCL2A1,BCL2L11,CA9,CCR7,CD44,CD53,CD86,CLDN1,CRISPLD2,CRP,ECM1,FAR2,FGA,FGB,FNDC5,FOSL1,FZD2,H2AC18/H2AC19,HHEX,HOXB4,ID2,IL10,IL1A,IRF4,IRF7,ITPR1,KHDRBS3,LAG3,LHX3,MAF,MAFB,MAPK11,MMP25,MTMR11,MYC,NFATC1,PRKCG,PSMB8,PTPN6,RASL10A,RGS16,S100A8,S100A9,SERPINA3,SLC6A12,SNAI1,SOCS2,SOX8,ST14,TREH	862 (20)
MUC1		other		0.508	1.83e-06	ABCC1,ALDH1A1,ARG1,ARID1A,CCND1,CD83,CD86,CDKN1B,GCLC,HGF,HIF1A,IFIT1B,IKBKB,IL10,MYC,NFKBIA,PLAU,POLD2,RELA,SMARCD1,SNAI1,SNAI2,SOD2,VIM	816 (16)
silibinin		chemical drug		-1.383	1.83e-06	BAX,CCN2,CCND1,CD44,CDK1,CDKN1A,CDKN1B,FLT1,HIF1A,IGFBP3,MMP2,MMP9,MYC,NFATC1,NFKBIA,PCNA,PECAM1,PLAU,PTGS2,SNAI1,SNAI2,TIMP2,VEGFA,VIM	632 (18)
entinostat		chemical drug		-0.45	1.83e-06	BAX,BCL2L11,CCND1,CD83,CDKN1A,CDKN1B,CERS1,CXCL10,ERBB3,GSN,GUCY1B1,H2AX,HDAC7,HIF1A,IGFBP3,ITGAX,LGR5,MMP2,MMP9,PCNA,RB1,RORC,SERPINE1,TGFBR2	918 (21)
PRKAG3		other			1.84e-06	ACKR3,ALAS1,ANGPTL4,ANKRD1,AQP1,ASPH,ATP1B1,ATP6V1A,BTG2,CD36,CIDEC,DDIT4L,ELL2,FGFR1,FTL,FXYD6,GADD45G,GDAP1,GJA1,GOT1,H2AC18/H2AC19,HFE,HIVEP2,IFI30,ITGA6,JPH1,MTERF2,MYL4,NRIP1,OXCT1,PPARGC1A,RASD2,RORC,RPL13A,RPL5,SH3KBP1,SHISA2,SLC4A3,SORD,TMEM37,UGP2,ZFP36
F7		peptidase		-0.631	1.91e-06	CASP7,CCN1,CCN2,CCND1,CLDN1,FGF5,FOSL1,GADD45A,HBEGF,IER2,LIF,MMP7,MYC,PTGS2,RELA,VEGFA,ZFP36	697 (17)
HMOX1		enzyme		-0.537	1.95e-06	ACTA2,ANGPT1,AQP1,CCL2,CCND1,CD14,CDKN1A,CDKN1B,COL1A1,CXCL10,CXCL12,CYP1A1,FGF1,FLT1,GCLC,H2AX,HGF,IL10,IL1RN,KDR,MAPK14,MMP9,NQO1,PCNA,PECAM1,PROCR,PTGS2,RORC,SLC25A5,SPARC,THBD,THBS1,VEGFA,VEGFD,ZFP36	924 (18)
MRTFB		transcription regulator		1.058	1.97e-06	ACTA1,ACTA2,ACTG1,ANKRD1,ANLN,ARID5B,CAVIN2,CCN1,CCN2,COL5A2,CYBA,DHCR24,EDNRA,ETV6,F2R,GADD45A,GPR37,HPGD,INHBA,ITGA6,KAZN,LMNA,MYL9,NFKBIZ,NUAK1,P2RX1,PGLYRP1,POSTN,PTGS2,RAB27B,RHOBTB1,RUNX1,S100A8,S100A9,S1PR1,SERPINE1,SH3D19,SLC20A1,SORBS1,SULF1,THBS1,TLE1,ZFHX4	742 (15)
SMO		G-protein coupled receptor		-0.579	2.07e-06	CCND1,DIXDC1,ENPP1,EPCAM,FAS,FOXF2,FZD2,FZD7,GLI2,HDAC6,HHIP,IL11RA,LEF1,LGR5,LUM,MYC,NFATC1,NOG,NRP2,RUNX1,S100A8,SOX2,TGFA,TGFB3,VCAN,WIF1,WNT6	899 (20)
ATF4		transcription regulator	Activated	2.537	2.11e-06	AARS1,ANKRD1,BCAT1,CA9,CALR,CCL2,CDKN1A,CDKN1B,CDKN2A,CHAC1,CSRP3,CYP7A1,DDR2,FUT7,FYN,GADD45A,GCH1,HNF4A,HSP90B1,IGFBP2,IGFBP7,IHH,LGALS3,MTHFD2,NR1H3,PCK1,PMP22,PSEN1,PTGS2,PTX3,SERPINF1,SESN2,SH3BP2,SH3RF3,SIGMAR1,SLC38A1,SLC38A2,SLC38A3,SLC7A1,SLC7A5,SNAI2,SOD2,STC2,TNFSF11,TNIP1,VEGFA,WFS1,WNT11	946 (22)
filgrastim		biologic drug		0.788	2.19e-06	ALPL,ANGPT1,ASF1B,ATP2B4,BATF,BEX3,BTG2,CARD6,CAVIN2,CBR1,CD163,CD44,CD46,CD59,CD83,CRYBG1,CXCL10,CYB561,CYP1B1,EMILIN2,EXT1,FA2H,FKBP5,GADD45A,GBP1,GUCA1A,HERC5,HHIP,HP,HPGD,ICAM2,IFI44,IFIT2,IGF2BP2,IL10,IL1R2,ITGB7,ITPKC,JAK2,KLF6,LDHA,LEF1,LGALS3,LYSMD2,MAPK14,MME,MMP9,NDC80,NDUFB6,NFKBIE,NKX3-1,NOD1,NRGN,OLIG2,P2RY2,PATZ1,PDE4B,PDE4D,PDLIM1,PEX11G,PFKFB2,PIM2,PLAG1,PLD4,PRKAR2B,PRRG4,PTGS2,R…
FN1		enzyme		-1.386	2.22e-06	ACE,ACP5,ACTA2,BCAT1,CACTIN,CAPN2,CASP7,CCL2,CCN1,CCN2,CCND1,CD83,CDKN1A,CDKN1B,COL1A1,CORO1A,CRP,DHCR24,GFRA2,ITGAV,KRT7,MGP,MMP2,MMP9,MTCP1,MYC,NFKBIA,PCNA,PLAU,POU5F1,PXN,RECK,RNF125,RRAGD,SCRN1,SERPINE1,SKP2,SNAI1,SNAI2,SOCS3,SOX2,SPARC,TGFBR2,THBS1,TIMP2,TLR2,TNIP1,USP13,VIM,ZYX	635 (18)
TCF4		transcription regulator		-0.69	2.24e-06	ADAMTS9,ADAT2,AEN,ANGPTL4,ANXA6,ARHGAP4,ASF1B,B4GALT1,BAG2,BEX3,BNIP3,CASP1,CCNA2,CD9,CDC20,CDC25B,CDK1,CDKN1A,CDKN2A,CDKN3,CEP55,DUT,E2F8,ELF4,ENPP1,EPCAM,FAS,GNE,GPR37,HIF1A,HS3ST2,HSP90B1,HSPA13,ID2,IGFBP3,IGFBP4,IL16,INHBA,ITGB5,JAK2,KCNN4,LMO2,MAD2L1,MEF2B,MSX2,MXD3,NCAPG,NDC80,NEDD9,NOD1,NUFIP1,PACSIN1,PIK3C2B,PLPP5,QTRT2,RACGAP1,RCBTB2,RPL7,RRM2,SAMD9L,SDF2L1,SERPINF1,SLAMF7,SLC12A7,SNAI2,…	393 (7)
AURK		group		-0.3	2.34e-06	ACER2,AEN,BAX,BTG2,CDKN1A,CYFIP2,GOLGA4,INKA2,NYNRIN,PRAG1,PSTPIP2,RRAD,SESN1,SESN2,SRGAP3,STOM,SULF2,TCEA3,VWCE
ANLN	1.955	other		-0.229	2.34e-06	ACER2,AEN,BAX,BTG2,CDKN1A,CYFIP2,GOLGA4,INKA2,NYNRIN,PRAG1,PSTPIP2,RRAD,SESN1,SESN2,SRGAP3,STOM,SULF2,TCEA3,VWCE
EGLN		group		0.143	2.41e-06	A1BG,AK4,ALDOC,ANKZF1,APOA4,BCKDHA,BNIP3,CA9,CAVIN1,CCL2,CSRP2,EFNA3,FTL,FYN,GREM2,GRHPR,HK2,LDHA,MAP3K8,PFKP,PPFIA4,PPP1R3G,RAB11FIP5,RIPPLY3,RNASE4,RNF122,RRAGD,RTL8C,S100A9,SERPINA7,SERPINE1,SH2B2,SLC27A1,SMTNL2,STC1,STC2,TLCD3A,UPK3B,VEGFA,VLDLR,ZBTB25	921 (17)
linoleic acid		chemical - endogenous mammalian		0.445	2.42e-06	ACADM,ANGPTL4,APOA1,APOB,CD36,CD47,G6PC,HSP90B1,KDR,LPL,MLXIPL,MTTP,NFKBIA,PECAM1,PKLR,PLIN2,PSEN1,PTGS2,S100A8,S100A9,SLC2A4,SNAI2,UCP2,VEGFA	541 (14)
cadmium chloride		chemical toxicant		1.698	2.42e-06	ARG1,CCND1,CRP,CXCL12,GADD45A,GCLC,GSR,GSTM1,HIF1A,HK2,HP,HSPA13,HSPB1,IL10,LDHA,MYC,NKX3-1,OCLN,PCNA,PLAU,SLC5A1,SNAI1,TGFB3,VIM	1131 (18)
caffeic acid phenethyl ester		chemical drug		0.849	2.44e-06	ABCB1,BAG1,BAX,CCND1,CD44,CD83,CDKN1A,CDKN1B,CDKN2A,CTSB,CXCL10,FCGRT,FTL,GSR,HSPB1,KLF6,MMP2,NFKB2,NFKBIA,NFKBIB,NQO1,PCNA,PLD1,PTGS2,RARA,RB1,RELB,RHOB,S100A6,TLR2,VIM	780 (16)
NR1H2		ligand-dependent nuclear receptor		0.836	2.53e-06	ACE,AGT,AQP1,CCR7,CH25H,CRP,CXCL10,CYP7A1,GBP4,HMGCR,IFIT2,IL1RN,ITGAX,LPL,MMP9,NFKBIA,NR1H3,PLTP,PRDM16,PTGS2,RB1,SLC16A2,SLC2A2,SLC2A4,SREBF2,THRA,THRB,TNFRSF9,VEGFA,VEGFC	718 (21)
NTRK2		kinase		1.778	2.54e-06	ABCB1,ANGPT1,BCL2L11,CASP1,CCNA2,CCND1,CCNE2,CDCA5,CDCA8,CDK1,CDKN1A,CDKN2C,HEY2,HGF,ITGB5,MYC,MYCN,PCNA,PIK3R1,RB1,SERPINE1,THBS1,TP53BP2,VEGFA,VIM	837 (19)
PRNP		other		0.819	2.54e-06	ABCB1,ADAM8,AHR,BAX,CCL2,CCND1,CD44,CDKN2A,FOSL1,GJA1,H2AX,HSP90B1,HSPA1A/HSPA1B,HSPA8,HSPB1,ID2,LAMP2,MMP2,MYC,NFKBIA,PLPP3,RELA,TCF7,TCF7L2,TLE1	919 (18)
5-fluorouracil		chemical drug		1.261	2.58e-06	ACOX3,ACVR1B,AEN,ATP5F1B,BAX,BCL2L11,BNIP3,BTG2,CCND1,CD86,CDK1,CDKN1A,CDKN2A,COL1A2,CYCS,CYFIP2,DNTTIP2,DRAM1,EIF3E,FAS,FBL,FGFR2,GADD45A,GAP43,GSN,HBEGF,HSPA8,IL1A,ITGB4,KLHL22,LDHA,LIF,LOC102724788/PRODH,MMP9,MYC,NACA,OSGIN1,PROCR,PSMD2,PTGES3,PTGS2,RAP2B,RB1,RHBDF2,RHOB,RPL19,RPL23,RPL30,RPL37,RPL5,RPL7,RPS12,RPS16,RPS29,RPS4X,SESN1,SFN,SLC25A5,SNAI1,SNAI2,SNRPG,SPHK1,SRP9,SSR4,STOM,TGFA,THBS…	905 (20)
PAX3		transcription regulator		-0.577	2.75e-06	ATP2B4,BMP4,CDH3,CDKN1A,CHRNA5,COL1A2,CPN2,CTSA,CYP1B1,DPEP1,F2RL1,FLT3,GUCY1A1,HSPG2,ICAM2,ID2,IGFBP2,LRRC17,MCAM,MED21,MEST,MET,MGP,MKNK1,MMP9,MSX2,NEDD9,NFKB2,NNMT,NUDT1,OLFM1,P2RX1,PCDHGC3,PCNA,PGF,PITX1,PTGER3,PTHLH,PTP4A1,RAB11B,RARRES2,RHOB,SFN,SIX1,TCN2,TSPAN3,VCAN	696 (7)
GNAQ		enzyme		0.938	2.95e-06	ABCB1,ACTA1,AK4,ANKRD1,ARG1,BMP4,BNIP3,BTG2,CCN2,CCND1,CD44,CXCL12,DUSP5,F2RL1,FOSL1,GADD45A,HAS2,HK2,IL1RN,LGALS3,MAP3K8,MAPK11,MYC,NDRG2,NFIB,OAS1,PDE10A,PLAT,PTGS2,PTX3,RHOB,SERPINE1,SLC8A1,SOCS3,SPHK1,THBD,VEGFA	794 (19)
IL3		cytokine		0.206	2.96e-06	ALDH2,ALOX5AP,ARG1,ARHGAP29,BCL2L11,BTG2,CALR,CCL2,CCND1,CD14,CD53,CD83,CD86,CDKN1A,CDKN1B,CISH,CLEC11A,CSF1,ECH1,F2R,FAS,FCGR2B,FGFR1,GADD45A,GADD45B,GADD45G,GART,GATA2,HBEGF,HGF,HK2,HNF1A,HNF4A,HOXB4,HSP90B1,IL1RL1,IL33,IMPDH2,ITGAV,ITGAX,ITGB7,LIF,MID1,MPO,MYC,NACA,NEDD9,NFATC1,PIM1,PIM2,PTPN22,RALA,RB1,RBM3,RPL5,RPL7,RPS12,RPS16,RPS17,RPS20,RPS6,SERPINA3,SLAMF7,SOCS3,TLR2,TLR4,TNFRSF9,TNK1,UC…	524 (14)
MYRF		transcription regulator		-0.209	2.99e-06	AKR1C3,ANXA6,AQP9,ARHGEF25,BCL2L11,CCN2,CDK2AP1,CHMP4C,CIZ1,GIMD1,LHPP,NGEF,NOTUM,PTPRE,PWWP3B,RASSF6,SDSL,SERF1A/SERF1B,SIRT5,TENT5A,TRAF5,ZAN,ZNF362
fenamic acid		chemical reagent		0.875	2.99e-06	ABCC2,C4A/C4B,CD14,CD44,CDCP1,ELF3,FBLIM1,FGA,FGB,ITGB4,LAMC2,LGALS3,MYC,PLA1A,PRTFDC1,PSMB8,RBM3,RCN1,RFTN1,S100A10,STING1,UPP1,VIM
nitrofen		chemical toxicant		0.081	3.01e-06	AQP1,AQP4,FGFR1,FGFR2,FGFR3,G6PC,ITGA6,KCNJ15,RARA,S1PR2,SCNN1A,TGFB3,TGFBR2,TGFBR3,TIMP2,VEGFA
IL13		cytokine		0.649	3.04e-06	ACKR3,ADAM8,ALOX5AP,ARG1,ARG2,ARNTL2,BATF,BAX,BCL2A1,BTNL9,CA2,CAPN2,CASP1,CASP7,CCL2,CCN2,CD14,CD163,CD36,CD37,CD44,CD86,CHCHD7,CHST2,CIDEB,CISH,COL1A1,COL1A2,COL6A2,CTSB,CXCL10,CYCS,DHCR24,EZR,FAS,FCGR2B,FGFR3,GAS7,GSN,HPSE,HTRA1,IL10,IL11RA,IL1R2,IL1RL1,IL1RN,KCNJ15,KLF6,MAF,MAP3K7CL,MMP2,MMP9,MTSS1,NCAPH,NFATC1,NFE2,NID1,PDGFC,PFKP,PLAU,PLIN2,POSTN,PPARGC1A,PTGES,PTGS2,RFTN1,RIPK2,RORC,S100A8…	941 (16)
SMAD2		transcription regulator		1.11	3.15e-06	ACTA2,AFP,ALPL,BCL2L11,CCN2,CDKN1A,CDKN2A,COL1A2,CRISPLD2,FLT1,GADD45B,HAS2,HHEX,INPP5D,MET,MMP2,MMP9,POU5F1,PTHLH,PTX3,S1PR1,SERPINE1,SNAI1,SNAI2,SOX2,SPHK1,THBS1,VEGFA,VEGFC,VIM	922 (17)
MAPK9		kinase		0.015	3.19e-06	AQP1,BAAT,BAX,BCL2L11,BMP4,CCL2,CCN2,CDKN1A,CDKN1B,CDKN2A,CIDEC,CYP1A1,DMD,FAS,FOSL1,GADD45A,GADD45B,GSTM1,HIF1A,HMGCR,HMGCS1,HMGN2,IER2,IGFBP2,ITGB4,KLF6,LIF,LMNA,LMO7,LPL,MMP9,MYC,NR1H3,PLA1A,PLAT,PLIN2,PTGES,PTX3,SOD2,THRA,VDR,ZFP36,ZYX	819 (16)
PTGES	-6.147	enzyme	Inhibited	-2.113	3.29e-06	CCN2,CDKN1A,CDKN1B,CXCL14,CYBA,ERBB3,EZR,FLT1,G6PC,GATA4,ITGA6,ITGB4,LAMP2,MMP9,MYC,NBN,PTGES,PTGS2,SERPINE1,TRAF1,VIM	1006 (22)
POR		enzyme		-1.017	3.34e-06	ACTA1,ACTG1,AHR,ALDH1A1,APCDD1,APOA4,BATF3,BDH1,BTC,CD36,CHMP4C,CHRNA5,CLDN3,CYP1A1,CYP7A1,DHCR24,DHCR7,EREG,FGF1,FGL1,FOXC1,GADD45B,GSTM1,HIF1A,HLA-DMA,HMGCR,HMGCS1,IHH,JDP2,KDR,LPL,LSS,MAP3K6,MSX2,NAA80,NOCT,NSDHL,RAB30,SERPINA3,SREBF2,TUBB2B,UGDH,VEGFA,VNN1	789 (16)
MGP	6.958	other		0.687	3.36e-06	ACTA2,AFP,CFD,FLT1,GATA4,HGF,HHEX,HNF1A,HNF4A,MET,MSX2,PAH
TGFBR1		kinase		0.1	3.37e-06	ACTA2,AHR,BMP4,CCN2,CCND1,CCR7,CD86,CDKN1A,COL1A1,COL1A2,FMOD,G6PC,HAS2,HNF4A,ITGB5,NFATC2,OSR1,PTX3,RGS3,RUNX1,SERPINE1,SNAI1,SNAI2,VEGFC,VIM,WNT11,ZFP36	929 (16)
NKX2-1		transcription regulator		-1.051	3.48e-06	AGER,AGT,AQP1,BCL2A1,BDH1,BMP4,C5,CA4,CD14,CHRNA5,DPP4,ENC1,EPHB3,ESAM,FOXF2,GLCCI1,LEF1,LRG1,MMP2,MREG,NECTIN3,OLIG2,PGLYRP1,RNASE4,RRM2,SATB1,SCARA3,SEC14L2,SERPINB9,SERPINE1,SFTPC,SNAI1,SNAI2,SOX2,SREBF2,THBS1,THY1,TMEM245,TMEM37,TOX,TP63,UGT8,VEGFA,WNT11,ZNF519	614 (9)
FOXO4		transcription regulator		-1.433	3.72e-06	ANGPT1,BCL2L11,BNIP3,CCN2,CCND1,CDKN1A,CDKN1B,CH25H,DHCR24,ELOVL7,ENPEP,FMOD,FOXC1,FYN,GADD45A,GADD45B,HIF1A,HMGCR,HMGCS1,IGFBP7,MMP9,NRP2,PRKAA2,PTGS1,SERPINE1,SESN1,SESN3,SOD2,SREBF2,TIE1,VEGFA	895 (23)
DNMT3B		enzyme		-0.855	3.74e-06	ACTA1,ADCY5,BATF3,CD36,CDK1,CDKN1A,CDKN2A,CKM,CYP1B1,EDNRA,ELF4,EMILIN2,ESRP2,FOXF2,GATA4,GUCY1A1,KDR,MAPK4,MID1,MLH1,MYC,MYH14,MYL4,MYL9,NFATC2,PECAM1,PIK3C2B,PLAAT3,PLP2,POU5F1,RECK,RGS16,S1PR1,SERPINB9,SFRP4,SLC16A2,SLC8A1,ST14,TNNC1,TNNT2,TRPC3,WNT10B,YOD1	925 (18)
CLOCK		transcription regulator		-0.635	3.96e-06	AK4,ANGPTL4,CBR1,CCN2,CCND1,CD7,CD86,CHST3,DBP,DTX4,DUSP8,EEF2K,ESYT1,F2R,FGF1,FKBP5,GADD45A,GADD45B,GALNT11,GCC2,GJA1,HAS2,HSD17B8,IHH,INTS14,KANK2,KCTD1,LIG3,LRATD2,MAPK4,MEST,MGAT2,MGP,MMP7,MTPN,NADK2,NOCT,NR1D1,NR1D2,PA2G4,PER3,PIGA,PIP4K2C,PTAFR,RAP2B,SCN4B,SLC20A1,ST3GAL5,TEF,THBD,THBS1,TMEM222,TRIL,TSPAN4,USP2,WNK1,ZDBF2	412 (7)
Bvht		other	Activated	2.449	4.14e-06	ACTA2,ACVRL1,ALDH1A3,ANGPT1,CSRP3,EBF1,GATA4,GUCY1B1,KDR,MSX2,MYL4,MYOM1,NFE2,SERPINF1,SLC8A1,SMARCD3,SNAI1,SNAI2,TBX2,TBX20,TIE1,TNNT2,VGLL2,VIM	459 (6)
TAF4	-1.513	transcription regulator		-1.815	4.19e-06	CCN2,CCND1,CDH3,CLDN1,FMOD,HBEGF,HOPX,ID2,IFIT1B,IL1RN,ITGA6,LUM,MAP3K6,MAP4K4,MMP2,MSX2,OAS1,OLFML3,PDGFC,PPARGC1A,RUNX1,SPRR1A,TGFB3,THBS1,VAV3,VEGFC,VEGFD,WWC1	374 (7)
RAS		group		0.577	4.19e-06	ANPEP,ARG2,B4GALT1,B4GALT5,BCL2L11,BNIP3,CCL2,CCN2,CCND1,CDKN1A,CDKN1B,CDKN2A,CXCL10,CYP24A1,FOSL1,IL1A,LIF,MAOB,MET,MMP2,MMP9,MYC,PLAU,PLD1,PTGES,PTGS2,PVR,SERPINE1,SERPINE2,SNAI1,SNAI2,SOD2,UPP1,VEGFA,VIM	697 (17)
KLF11		transcription regulator		1.193	4.19e-06	ACTA2,ADAMTS13,AGT,APOL6,CCL2,CCN2,CHRM4,CHRNA5,CHRNB2,CHRND,COL1A2,HGF,IL10,INHBE,ITGAV,ITGB5,ITGB6,LOX,MAOB,MMP2,MMP9,MYC,PCK1,PLAT,PLAU,PPARGC1A,SERPINE1,SERPINH1,SNAI1,SOD2,TGFB3,TGFBR2,THBS1,TIMP2,VEGFA	878 (16)
KLF6	-1.058	transcription regulator		-1.34	4.26e-06	AGT,ARG1,BCL2L11,CCL2,CDKN1A,CDKN1B,COL1A1,CYP1A1,HNF4A,IL1A,MMP9,MSLN,MYC,NFKBIA,NR1D1,OLIG2,PCNA,PLAU,PTGS2,RARG,SERPINH1,TNIP1,TNIP2,VAV3,VEGFA	695 (15)
CREB1		transcription regulator		-0.262	4.34e-06	ACHE,AK4,AKAP1,ALAS1,APOLD1,ARG1,ATP2B4,BAG3,BNIP3,BTG2,CAMK1D,CAPN5,CCN1,CCNA2,CCND1,CD68,CD9,CDCA8,CDKN1A,CGREF1,CH25H,CPEB1,CSRP2,CYFIP2,ECM1,ESRRG,ETV6,FGF13,FGF19,FGFR2,FLT1,FOSB,FUT7,G6PC,GADD45A,GADD45B,GADD45G,GAP43,GEM,GLS,HAS2,HMGCR,HMGCS1,HPCAL1,HPGD,IER2,IL10,INHBA,IRF7,IRS2,KLF7,LPL,LSS,MCAM,MDGA1,MEST,MTSS1,MYC,NAB2,NDUFV1,NECTIN3,NRP2,PCDH19,PCK1,PCNA,PDXK,PGM2L1,PLAT,PLXDC2,PLXNA2…	1067 (19)
RND3		enzyme		0.959	4.44e-06	BAX,CCND1,CDKN1A,CDKN1B,HEY2,HIF1A,MMP2,PTGS2,ROCK1,VEGFA,VIM	839 (15)
GHR		transmembrane receptor		0.126	4.46e-06	ACTA2,APC,CCND1,CD36,CDKN1A,CDKN1B,CISH,COL1A1,IGFBP2,IGFBP3,IGFBP4,IGFBP7,IL10,LPL,MYC,ONECUT1,RELA,SNAI2,SOCS2,SOCS3,SOST	1064 (23)
HIC1	3.295	transcription regulator		-1.305	4.46e-06	ABHD3,ACKR3,ACTA2,ADRB2,AMIGO2,CA12,CA2,CCND1,CCNE2,CDKN1A,CXCL14,CYP24A1,INHBA,ITPR1,KAZN,LIF,MCAM,SFXN3,SMPDL3A,SNAPC1,WDR6	500 (13)
vitamin D		chemical drug		0.298	4.46e-06	BAX,CCL2,CCN1,CDK1,CDKN1A,CYP1A1,CYP24A1,FES,IL10,INSR,IRF4,MGP,NFKBIA,NKX3-1,PCNA,S100A8,S1PR2,TLR4,TNFSF11,TYMS,VDR	1008 (23)
palmitic acid		chemical - endogenous mammalian		-0.091	4.48e-06	ACADM,ADIPOR2,AHR,AHSG,BAX,BCL2L11,CCL2,CCN2,CD36,CD68,CD86,CDKN1A,CERS6,CKM,CPE,CTSB,CXCL10,CYBA,DGAT2,EPHX2,F2RL1,G6PC,GCLC,HK2,HNF1A,HNF4A,HSP90B1,IL10,IL1RN,INHBA,INSR,IRS2,MAFB,MET,MGAT4A,MLXIPL,NCF4,NFKBIA,PCK1,PKLR,PLIN2,PPARGC1A,PROCR,PTGS2,RARRES2,SERPINE1,SLC25A1,SLC2A2,SLC2A4,SOCS3,SORT1,SPHK1,STING1,THBD,TLR2,TLR4,UCP2	996 (21)
SHH		peptidase		1.219	4.83e-06	ANGPT1,BAX,BMP4,CCND1,CSF1,CXCL12,DLX5,DTX1,EBF1,EPHB4,FGF19,GATA2,GATA4,GLI2,H2AX,HEY2,HGF,HHIP,HK2,IHH,IL10,IMPDH2,LFNG,LHX3,MET,MYC,MYCN,NKX2-2,NOG,OCLN,OLIG1,OLIG2,PCNA,PGF,PLAT,PMP22,PTHLH,PVR,RFC3,SERPINE1,SLC29A1,SNAI2,TGFB3,THBD,TYMS,ZIC2	985 (23)
triamterene		chemical drug		1.245	4.88e-06	C4A/C4B,CD14,CD44,CDCP1,ELF3,FBLIM1,FGA,FGB,ITGB4,LAMC2,LGALS3,MYC,PLA1A,PRTFDC1,PSMB8,RBM3,RCN1,RFTN1,S100A10,STING1,UPP1,VIM
raloxifene		chemical drug		0.645	4.89e-06	ACVRL1,BLNK,BMP4,CCND1,CDKN1A,CSF1,CXCL12,CYP1B1,DUSP4,ECH1,ERBB3,F2R,FMO5,GPRC5A,H2AC18/H2AC19,H2BC21,HSPA1A/HSPA1B,IFI30,IGFBP4,KLF6,KRT7,L1CAM,LUM,MAP3K11,MAPK14,MB,MMP2,PCNA,PRSS23,PTGER3,PTGS2,RAP1GAP,RFC4,ROCK1,SERPINE1,STC1,TGFA,TGFB3,TGFBR2,THBD,TM4SF1,TNFSF11	1056 (19)
KMT2D		transcription regulator		-1.438	4.94e-06	ACADM,ACCS,ADCY5,BAG2,BVES,CA4,CCL2,CDYL2,CHST7,DSC2,EBF4,EBPL,ENO3,FAH,FAM117A,FBXL21P,FBXL7,GALNT12,GLYCTK,HOPX,HOXC6,IKZF2,KRT17,MMP9,NEU3,NT5E,NUDT14,OXR1,PCDH7,PRIMPOL,PRR15,RAB38,RANGRF,REEP6,S100A8,SH3BGRL2,SLC35G2,SORD,SPRR1A,STBD1,SYDE2,TCEAL1,TNNC1,TNNT2,TRPV2,WDSUB1,XKRX	362 (7)
FGFR2	1.106	kinase		-0.296	5.04e-06	AFP,B4GALNT4,BAX,BMP4,CA2,CA4,CCND1,CDKN1A,CLIC6,COL1A1,CPE,CYP7A1,DRAM1,ENPEP,FAS,FGFR2,GJA1,GPT2,HHIP,ID2,IHH,IL10,IL1A,KLB,LGR5,MEST,MSX2,MYC,NOG,NOSTRIN,PCOLCE,PTHLH,SNAI1,SOX2,VEGFC	756 (18)
FZD7	1.633	G-protein coupled receptor		-0.493	5.12e-06	CCND1,CD44,GCLC,GSR,GSS,MYC,SNAI2,TP63	757 (9)
IFNA2		cytokine		0.671	5.17e-06	APOL6,BAG3,BAX,BCL2L14,C1R,C1S,CCL2,CD86,CDKN1A,CDKN1B,CDKN2A,CISH,CLRN3,CMPK2,CXCL10,DPP4,ENPP1,EPB41L3,FAS,FBXO8,GBP1,GBP4,GEM,GOT1,HBEGF,HERC5,HIF1A,HMGCS1,HSPA6,IFI27L2,IFI44,IFIT2,IFT57,IL10,IRF7,KDM5A,MET,MMP9,MYC,NT5E,OAS1,PLAT,PTAFR,RB1,SEPTIN4,SERPINB9,SLC15A3,SOCS2,SOCS3,TAP1,TREX1,UBA7,UBE2L6,VEGFA,VEGFC	571 (16)
CD38		enzyme	Activated	2.13	5.19e-06	ACTA2,ALDOC,ANXA6,ATP1B1,BNIP3,CD44,CD86,CISH,COL1A1,ELL2,GADD45G,GBP4,GLIPR2,GPAM,IFI30,IL1R2,ITGB7,KLHDC2,LFNG,LGALS3,LMO7,NABP1,NT5E,PDLIM1,PFKP,PIM1,PPARGC1A,PPP3CB,RAP1GAP,S100A6,SDF2L1,SKA1,SLC39A8,SLC7A5,SOCS2,SOCS3,THY1,TUBB2B,UCHL3,VIM	988 (20)
FOXA2		transcription regulator		-1.746	5.2e-06	ABCB1,ACTA2,AFP,ALAS1,ALDOB,APOA1,APOB,AQP1,C5,CCND1,CPM,CTHRC1,CYB561,DYNLRB2,EPCAM,EPHX1,FGB,FOXJ1,G6PC,GATA4,HHIP,HK2,HNF1A,HNF4A,HPGD,IL10,IL33,KCNJ11,LHX1,LPL,MAFB,MLXIPL,MTTP,MYL9,NFKB2,NFKBIE,NKX2-2,NR1H4,NR1I2,ONECUT1,PCK1,PIM1,PROS1,RARA,RARG,RORA,RORC,SLC2A2,SLC2A4,SNAI1,TCF7,TF,TUBB4B,UCP2	992 (24)
PROC	-5.944	peptidase		0.673	5.36e-06	ACE,AGT,ANGPT1,BCL2A1,CALR,CCL2,F2,MMP2,MMP9,MPO,NFKB2,PCNA,PROCR,SERPINE1,THBD,THBS1,TLR2,TLR4	718 (16)
TBX2	-1.791	transcription regulator	Activated	3.822	5.37e-06	ANLN,ASF1B,AURKB,CCNA2,CDCA5,CDK1,CDKN1A,CDKN2A,CDKN2C,CHAF1B,DBP,E2F7,E2F8,FOXM1,HAUS1,MAD2L1,MXD3,NCAPD2,PLK1,SGO1,SMC2,SREBF2,ZKSCAN3,ZNF329	720 (15)
SERPINF1	-4.406	other		-0.085	5.37e-06	ACTA2,AGER,BAX,BCL2A1,CCN2,CCND1,CYBA,IL10,MYC,NFKBIA,NFKBIB,NGF,OCLN,OLIG1,OLIG2,PPARGC1A,SERPINF1,SOD2,THBS1,VIM	878 (17)
luteolin		chemical drug		1.345	5.37e-06	ACHE,APOB,BAX,CCND1,CXCL10,CYP1A1,FAS,G6PC,GCLC,HNF1A,HNF4A,MMP2,MMP9,MPO,MTTP,MYC,PTGS2,SOD2,TLR4,VEGFA	775 (16)
RASSF1		other		0.052	5.38e-06	ABCB1,ALDH1A1,AMIGO2,BMPR2,CCNA2,CCND1,CDKN1A,CPE,CRABP2,EFEMP1,EFNB2,EPB41L3,GSN,HBEGF,IGFBP3,LIF,MGMT,MMP2,MYC,MYL9,NOG,PCDH7,PROS1,PTGS2,SRPX,TUBB2A,TUBB2B	761 (17)
Smad2/3-Smad4		complex		0.232	5.44e-06	CDKN1A,CDKN1B,COL1A1,COL1A2,IGFBP3,IRF7,ITGB5,MYC,SERPINE1,SNAI1	726 (19)
SP2509		chemical reagent	Inhibited	-3.723	5.47e-06	AFP,ANKRD1,BCAT1,CCNA2,CCND1,CDK5R1,CNTN1,CRABP2,CTBP2,CXCL10,DDR2,DHRS3,DSG2,DYRK1A,E2F8,EFNA3,EFNB2,EIF4G1,ELF4,EPHB3,EZR,FES,FGFR1,FOXC1,FRYL,GAP43,GDPD5,GLI2,GLI3,HDGFL3,HMGB1,IGF2BP1,IGF2BP2,IRAK1,KLK8,L1CAM,LEF1,LIN9,LMNB1,LOX,MAP4K4,MET,METRN,MYC,NCOR1,NFATC1,NFIB,NPNT,NQO1,NSD1,OLFM1,PCNA,PREX1,RBX1,RGS19,SATB1,SERPINI1,SLC38A1,SLC7A1,STC2,TAP2,TIAM1,TPX2,VCAN,ZIC2
methapyrilene		chemical drug		1.043	5.52e-06	ACADM,ACADS,ACTG1,ALDOB,AMACR,AMBP,BCKDHA,BTG2,C4BPA,CBS/CBSL,CCND1,CD36,CRP,CTSB,CYP7A1,DAO,DECR1,FETUB,FGA,GADD45A,GCLC,GJB1,GSS,GSTM1,HMGCR,ITIH4,MAOB,MAPK14,MYC,NFIB,NR1H4,RIPK3,RPL13A,SLC27A2,SULT1A1,TXNRD1
EDN1		cytokine		0.187	5.7e-06	ACTA1,ACTA2,ANXA6,BAG2,BCL2A1,CCL2,CCN1,CCN2,CCND1,CCR7,CDK1,CDKN1B,COL1A2,EDNRA,EREG,EZR,FOSB,FOSL1,GATA4,GJA1,HBEGF,HCN2,HIF1A,HSPA8,INHBA,INSR,ITGAV,MCAM,MMP2,MMP7,MMP9,MYC,PLAU,PLOD1,PTGS1,PTGS2,PXN,SERPINE1,SKP2,SLC8A1,SOCS3,THBS1,UBTF,VCAN,VEGFA,VEGFC,VIM	932 (17)
Collagen Alpha1		group		-0.827	5.91e-06	CDKN1A,COL1A1,IL1RN,MMP2,MMP9,PCNA,PLAU,PTGS2,TIMP2	915 (21)
acyline		biologic drug		-1.131	5.94e-06	BAX,EEF1B2,FGFR2,GADD45B,GADD45G,HMGCR,MAFB,MYC,OCLN,RGS2,RPL13A,RPL23,RPL30,RPL37,RPL5,RPL7,RPLP2,RPS11,RPS16,RPS17,RPS20,RPS26,RPS6,SIGMAR1,SLC10A4,SLC38A1,SLC7A1,STARD5,TBX2,THRB	174 (3)
E2F3		transcription regulator	Activated	3.489	5.95e-06	AKR1C3,CA12,CASP7,CCNA2,CCND1,CD9,CDCA4,CDK1,CDKN1A,CDKN2A,DAG1,ELF3,FBXO5,FGFR2,H2BC15,INHBA,KMT2A,LPL,MAD2L1,MLH1,MYC,MYCN,NECTIN1,PCLAF,PCNA,PIN1,PLK1,PTGER3,RB1,RRM2,S100A8,SERPINE1,SERPINH1,SPARCL1,TENT5A,THBD,THBS1,TMPO,TP53BP2,TP73,TPX2,WFDC2,ZNF76	843 (20)
EML4-ALK		fusion gene/product		-1.242	5.99e-06	BCL2L11,CDKN1A,CDKN2A,COL5A2,ERBB3,HIF1A,OCLN,PTP4A1,SERPINE1,SPARC,TGFB3,VCAN	739 (15)
EGR2		transcription regulator		1.304	6.1e-06	ABCC1,BCL2L11,CBLB,CDKN1A,CHKA,CNTFR,DDN,DHCR7,GJB1,HMGCR,ID2,IL10,IL1A,IL1R2,KDR,LAG3,LAMA2,MME,MR1,MYC,NAB2,NSF,NXPH4,PCDHGC3,PMP22,PPP3CB,PRX,PTHLH,RABGGTA,RORA,RORC,RRAD,SLC12A2,SOCS3,TGFB3,TGFBR3,TNFSF11,VEGFA,WBP4,ZNF519	842 (14)
RBL2		other		-1.796	6.25e-06	ABCF2,AURKB,BCL2L11,CCNA2,CCND1,CCNF,CDK1,CDKN1A,CDKN1B,CDKN2A,CHKA,E2F4,FAS,FGFR1,GRPR,KIFC1,MYC,MYCN,PA2G4,PCNA,PIM1,PLK1,RB1,RRM2,TEAD4,TP73,TRAF5,TYMS,VEGFA	630 (14)
N-nitro-L-arginine methyl ester		chemical drug		0.813	6.25e-06	ACADM,ACE,ACTA1,AGT,BAX,CCL2,CCN2,CD68,CD83,CD86,COL1A2,CSF1,CYBA,FAS,G6PC,GJA1,HIF1A,HMGCR,ITGAV,MMP9,NFKBIA,NSF,PPARGC1A,PTGS2,SERPINE1,SLC2A4,TLR2,TLR4,VEGFA	866 (15)
BRD4		kinase	Activated	2.065	6.4e-06	ACSM3,ACTA2,ADAT2,AURKB,BDH1,CCNA2,CCND1,CCR1,CDCA5,CDKN1B,COL1A1,COL1A2,ETV6,FBN1,GINS1,ICAM2,ID2,IRF4,ITGB5,KCNQ5,KIF23,LOX,METAP1D,MYC,MYCN,NAV1,NQO1,PDGFC,PIM1,PIM2,PLAT,PLAU,PTPN22,RNF125,RRM2,SORD,STC2,THBS1	868 (11)
sodium arsenite		chemical drug		-0.699	6.44e-06	ABCB6,ABCC1,ABCC2,BAX,CBS/CBSL,CCND1,CDKN1A,CDKN1B,CISH,FOLR1,GADD45A,GADD45B,GCLC,GSS,HDAC6,HIF1A,HK2,PCK1,RND2,SLC2A4,SOCS3,VEGFA	710 (12)
STAT1		transcription regulator		0.517	6.8e-06	ABCB9,AGT,ALDH1A3,APOL6,ARG1,BATF2,BAX,BCL2L11,BTNL9,C1R,C1S,C4A/C4B,CASP1,CCL2,CCND1,CCR7,CD14,CD86,CDKN1A,CDKN1B,CFB,CH25H,CLIC5,CMPK2,CXCL10,DPP4,FAS,FCGR2B,GBP1,GBP4,GBP6,GLS,HAPLN3,HIF1A,HTRA1,IFI30,IFI44,IFIT1B,IFIT2,IL10,IL33,IRF7,ITGAX,JAK2,MMP9,MYC,NEURL3,NFE2,NKX2-2,OAS1,PDGFC,PECAM1,PIM1,PSMB8,PTGS2,RNF213,RORC,RUNX1,S100A10,SAMD9L,SERPINA3,SERPING1,SLC2A2,SLC8A1,SLFN13,SOAT1,SOCS3,SOR…	794 (11)
GNA15		enzyme			6.84e-06	ACKR3,ACTA2,AKAP12,ARG1,BMP4,CDS1,CYCS,ENPP1,FOSL1,FOXS1,GADD45A,GUCY1B1,IL10,IL1RN,LBP,LGALS3,MYC,NEXN,PDLIM1,PLAT,PRKAA2,PTGS2,RGS2,SERPINA3,SLC29A1,SLC7A1,SOD2,TGFB3,THBD,UGDH,VCAN	905 (17)
MAP2K6		kinase		-0.54	6.92e-06	ACP5,ACTA1,ACTA2,BAX,CCL2,CCND1,CD83,CD86,CDKN1A,CKM,CXCL10,IFIT2,IHH,IRS2,MMP2,MMP9,PLAU,PPARGC1A,PTGS2,RELA,RELB,SLC2A4,SNAI1,VDR	800 (17)
ZBTB17		transcription regulator			6.96e-06	ANLN,AURKB,CCNA2,CCND1,CD46,CDC20,CDCA8,CDK1,CDKN1A,CEP55,CRLF1,ECT2,FOXM1,IQGAP3,KIF2C,KLK8,NCAPH,NDC80,NOCT,PIMREG,PLK1,RACGAP1,SGO1,TPX2,ZFP36	917 (19)
bucladesine		chemical toxicant		0.384	7.07e-06	ACER2,ADGRL2,BAMBI,C1QL1,CCND1,CD14,CD44,CD86,CDK5R1,CDKN1A,CHST2,CXCL10,CYP7A1,DMD,DUSP6,ENPP1,FAH,FGFR1,FOSL1,G6PC,GADD45B,GAP43,GCH1,GEM,GJA1,GLS2,HAS2,HHIP,HMGCR,HS3ST2,IGFBP3,IL10,IRS2,JAK3,LIF,LRRC73,MCAM,MME,MMP2,MMP9,MYC,MYCN,NGF,NPHP4,PCK1,PDE10A,PDE4B,PDE4D,PLAU,PTGS1,PTGS2,PTPN21,RELA,RGS16,RGS2,SEMA6D,SERPINE1,SFTPC,SIGMAR1,SLC2A4,SLC9A3R2,SOCS3,SOD2,STC1,STOM,TF,TGFB3,TGFBR3,THBD,TIM…	746 (15)
NVP-TAE684		chemical - kinase inhibitor		0.076	7.16e-06	BCL2L11,CCND1,COL5A2,ERBB3,ESRP2,IL10,MYC,OCLN,PTP4A1,SERPINE1,SNAI1,SPARC,TGFB3,VCAN,VIM	669 (21)
ACVRL1	3.274	kinase		-0.426	7.16e-06	BMPR2,CDKN1A,CXCL12,EFNB2,ID2,IL1RL1,KDR,MYC,PLAT,PLAU,PXN,SERPINE1,TLR4,VEGFA,ZYX	800 (20)
prednisolone		chemical drug		1.592	7.59e-06	APC,ARG1,ARSA,BAG1,BAG3,BAX,BCL2L10,BNIP3,CCL2,CD163,CD86,CDK5R1,CDKN1B,CDKN2A,CRP,CTSB,CXCL10,CYP1A1,DRAM1,EDNRA,EIF4G1,FADD,FAS,FBXO30,FKBP5,FMO2,GK,HEY2,HIF1A,HSPA8,IFIT1B,IL10,INSR,IRS2,LDLRAD4,MAP1LC3A,MAPK14,MB,MYCN,NOXA1,NXN,PCK1,PFKP,PIM2,PLAT,PPCDC,PRKAA2,PTGS2,RB1,RGS19,SOD2,TMEM74,TNFSF11,TP73	1127 (18)
Fcer1		complex		0.757	7.96e-06	BCL2A1,CCL2,CD83,CSF1,DUSP6,FCGR2B,FYN,IFIT2,IL10,IL16,IL1RN,IL33,INHBA,ITPR1,LIF,NFATC1,NFATC2,RELA,S1PR2,SPHK1,TNFRSF9	917 (17)
allopurinol		chemical drug		1.513	8.1e-06	ABCC2,C4A/C4B,CD14,CD44,CDCP1,CXCL10,ELF3,FBLIM1,FGA,FGB,IRAK1,ITGB4,LAMC2,LGALS3,MPO,MYC,PLA1A,PRTFDC1,PSMB8,PTGS2,RBM3,RCN1,RFTN1,S100A10,STING1,TLR4,UPP1,VIM	906 (18)
Collagen type IV		complex		-1	8.3e-06	ACTA2,CCL2,MMP2,MMP9,MYC,PLAU,PTGS2,RELA,SERPINE1,THBS1,TIMP2	848 (20)
NR2F2		ligand-dependent nuclear receptor		-0.397	8.45e-06	ACTA2,ALDH2,ANGPT1,APOA1,APOA4,COL1A1,CYP7A1,EFNB2,HNF1A,HNF4A,IL10,IL33,IL34,IL37,KDR,LPL,NR1H4,NR1I2,PCK1,POU5F1,PPARGC1A,VEGFA	1028 (22)
calphostin C		chemical - kinase inhibitor		1.474	8.45e-06	ABCB1,ACTA2,AGT,CCL2,CCND1,CD36,CDKN1A,HSP90B1,LPL,MAOB,MAP3K12,MMP9,MYC,NGF,NQO1,PLAU,PTGS2,S100A8,S1PR1,SLC2A4,SOD2,VEGFA	962 (19)
lactacystin		chemical - protease inhibitor		-0.331	8.56e-06	ADRB2,AKR1B1,APOB,ATP2A3,BAG3,CCL2,CCND1,CD9,CDKN1A,CDKN1B,CYP1A1,CYP24A1,FAS,FOSL1,FTL,GCLC,GJA1,GNAI1,HIF1A,HSP90B1,HSPB1,IRS2,ITGB4,MMP2,MMP9,MYCN,NEDD9,NFKBIA,NFKBIB,NR1H3,PDIA2,PIN1,PSEN1,PTGS2,PXN,RPLP2,SIRT2,SREBF2,SYK,THRB,TLR2,TUBB2A,TUBB4A,TXNRD1,VAV3,VDR	964 (19)
SOX4		transcription regulator		1.168	8.66e-06	AIF1L,APBB1,B3GNT8,BAX,BEX3,BMPR2,CAPN2,CASP1,CD53,CHAC1,CLIC6,CSRP3,DBNDD2,DICER1,DUSP4,EMB,ENPEP,EVI2A,FFAR2,FGF13,IFI30,IGFBP4,KANK1,KLK8,LMO7,MAP7,NAV1,NUAK1,PECAM1,PLXNA2,PXYLP1,RNASE4,SEMA3E,SEMA3F,SERPINE2,SLC5A9,SNX10,SORT1,TDRKH,TEAD1,TENM4,THSD1,TIAM1,TMEM98,TUBB2B,VIM,VOPP1
NPC1		transporter		-0.521	8.68e-06	AKR1C4,ALPL,APLP1,APOB,CCND1,CCR1,CD68,CDYL2,CHKA,CTSB,CYP7A1,HDAC7,HMGCR,HMGCS1,ITGAX,LGALS3,LIPG,LPL,LSS,MMP15,MYLIP,PTGS2,S100A8,S100A9,SREBF2,TLR4	878 (21)
FGF7		growth factor		0.216	8.86e-06	ACTA2,APRT,CCND1,CD44,CDKN1A,CDKN2A,COL1A1,CSF1,CYP7A1,FGF1,FGFR1,FGFR2,FOXM1,HAS2,IL1A,MMP2,MMP9,PLAU,PTAFR,S100A10,S100A8,SERPINE1,SFTPC,VEGFA	562 (17)
OGT		enzyme		0.03	9.48e-06	ACADM,AEBP1,BAX,BTC,CCND1,CDKN1A,CDKN1B,CPE,ELOVL7,FGF5,FOXM1,GAP43,IGFBP2,INSR,LBH,LPL,MMP2,MYC,NDUFB6,OLIG1,PLK1,PPARGC1A,PSMD6,RGS16,SEMA4F,SKP2,THY1,VIM,WIF1	885 (25)
mir-21		microRNA		-1.668	9.76e-06	ACSM2B,ACTA2,ANLN,ARF4,BMPR2,BTG2,C1R,C8orf44-SGK3/SGK3,CACYBP,CARD6,CCL2,CCNA2,CDKN1A,CDKN2A,COL1A1,CXCL10,DBP,DLGAP5,ECT2,FAS,FGF1,GBP6,GLCCI1,H2AX,INPP5D,IRAK1,JAK2,KIF23,KIFC1,MMP2,MMP9,MYC,NCAPD2,NMT1,PECAM1,PER3,PIP4K2A,PLAT,POU5F1,PRRG4,RAB7B,RACGAP1,RAD51AP1,RECK,RHOB,SESN1,SMC2,SOD2,SOX2,SSR1,TAP1,TGFBR2,TIAM1,TLR2,TLR4,TNFRSF9,TRAF1,UBA7,UBE2L6,VRK1	861 (17)
PTK2		kinase		1.011	9.77e-06	ACTA1,ACTA2,CCN1,CCND1,CDKN1A,CDKN1B,COL1A1,COL1A2,DSP,GATA4,KRT8,MMP2,MMP7,MMP9,OCLN,PCOLCE2,SKP2,SNAI1,THBS1,TLL1	918 (21)
CDX2		transcription regulator		0.728	9.9e-06	ABCB1,APC,CD9,CDH17,CDKN1A,CDKN2D,CLDN1,EZR,FGF1,GIP,GLI2,HEPH,HNF4A,HOXA3,HOXA5,HOXB4,HOXC6,HOXD8,ITGB4,KCNJ15,KMT2A,LAMC2,LAMP2,LEF1,MEIS1,MEP1A,MLLT3,MYC,MYCN,NR1H4,POU5F1,SCIN,SLC5A1,SNAI1,SOX2,TCF7L2,TREH	933 (18)
cholesterol		chemical - endogenous mammalian		0.388	9.92e-06	ACTA2,AGT,APOB,AQP9,CAMK1D,CASP1,CCL2,CD14,CD68,COL1A1,CSF1,CXCL10,CYP7A1,DHCR7,EPHX1,FCGR2B,FLT1,GLI2,GLI3,GNAI1,HBEGF,HMGCR,HMGCS1,HSP90B1,HSPB3,IHH,IL10,IL1A,IL1RN,INHBA,ITGAX,LAPTM5,LGALS3,LPL,MME,MMP2,NR1H3,NSDHL,PLTP,PPARGC1A,PTGS2,RGS16,RPL36AL,S100A8,SLC2A4,SLC7A5,SOCS3,SREBF2,STARD5,THBS1,TLR4,ZFPM2	893 (22)
LIF	-1.146	cytokine		-0.221	1e-05	ACTA2,AFP,AHSG,ARID1A,BATF,CCNA2,CCND1,CD9,CDKN1A,CISH,CRP,CXCL10,ELF3,EREG,FFAR2,FGB,FGF5,GATA4,GPCPD1,GRAMD2B,HBEGF,HGF,HIF1A,HK2,HPSE,IL34,KDR,LARGE1,LBP,LPL,MYC,OLIG1,OLIG2,PECAM1,PIM1,PLD1,POU5F1,PTGS2,RASA3,REG3A,SERPINA3,SFRP4,SOCS2,SOCS3,SOD2,SOX2,SPRR1A,TNFSF11,VEGFA	617 (18)
STAT5a/b		group		0.885	1.03e-05	AHR,ARG1,BCL2A1,BCL2L11,CAVIN2,CCND1,CD36,CDKN1A,CDKN1B,CDKN2A,CDKN2C,CISH,EBF1,F2R,GATA2,ID2,IL1A,MAF,MYC,MYOM1,NETO2,PCK1,PDE4B,PIM1,PIM2,PTGER3,PTGS2,RARA,RFTN1,SOCS3,STK17B,TLR2,UGP2	837 (19)
SRC		kinase		0.147	1.03e-05	ATP8B1,CA2,CAVIN1,CCL2,CCND1,CDK1,CDKN1A,CDON,CKM,COL1A2,CTSB,CXCL10,CYP1A1,DOK1,F2R,FOSL1,GBP1,GJA1,HAS2,HIF1A,LAMP2,MMP2,MMP9,MYC,PLAT,PLAU,PLK1,POSTN,POU5F1,PTGS2,VEGFA,VEGFC,VIM	938 (19)
SB 216763		chemical - kinase inhibitor		0.503	1.04e-05	CCL2,CCN1,CCN2,CCND1,FOSB,FSCN1,G6PC,IL10,MAF,MSX2,MYC,PCK1,PLAU,POU5F1,PTGS2,RGS2,SNAI1,SOX2	968 (20)
Bcl9-Cbp/p300-Ctnnb1-Lef/Tcf		complex		-0.218	1.04e-05	CCND1,CD44,GJA1,HNF1A,MMP7,MYC,TCF7L2
laquinimod		chemical drug		0.011	1.09e-05	ADAMTS9,AK4,CABLES1,CCR1,CYP1A1,CYP1B1,FBXO27,FKBP5,FNDC5,GPR15,GPRC5D,GPT2,HIC1,IL1R2,KCNJ16,MB21D2,MGARP,NOXA1,PALMD,PGF,PLET1,PMP22,PPP1R3G,RIPK4,RUSC2,SCIN,SERPINB8,SLC27A2,SPINT1,STBD1
EHMT1		transcription regulator		-0.784	1.09e-05	A4GALT,ALDH2,ANPEP,BEST1,CAPS,CDH16,CDKN1A,CDKN2C,ETNK2,FGL1,GFOD1,GRAMD4,GTF2IRD1,ITPRIP,LOC102724788/PRODH,MLH1,MMP28,MSLN,NIBAN2,PLIN2,POU5F1,PPL,PRR15L,RRAD,SCNN1A,SDSL,SOD2,STRA6,TDRKH,THRA	35 (2)
COL18A1		other		-0.722	1.09e-05	APC,CCL2,CCND1,CDC25B,CDKN2C,EFNB2,EPHB4,F2R,F2RL1,FGFR1,HGF,HIF1A,HK2,ITGAV,KDR,LDHA,MMP2,MXI1,MYC,PECAM1,PLAU,PTGS2,RELA,SERPINE1,THBS1,VEGFA	986 (23)
isoliquiritigenin		chemical - endogenous non-mammalian		0.692	1.09e-05	BAX,CCN2,CDKN1A,CDKN1B,KDR,MMP2,MMP9,PTGS2,SERPINF1,TGFBR2	820 (18)
magnolol		chemical - endogenous non-mammalian		-0.222	1.09e-05	BAX,CDKN1A,CDKN1B,CLEC11A,HIF1A,IL10,MMP2,MMP9,PTGS2,TLR4	907 (20)
STAT5B		transcription regulator		0.267	1.09e-05	A1BG,ABCB1,AKR1C3,ANKRD1,BAX,CA2,CBR1,CCDC141,CCND1,CD248,CDKN1A,CISH,COX7A1,CSRP3,DGAT2,EBF1,FAS,FBLN1,FMO2,GADD45A,GADD45B,GJB1,HAO2,MAF,MB,MPC2,MTMR11,MYC,MYL4,NIPAL1,NNMT,NQO1,NRP2,NT5E,NUDT7,PDZRN3,PIM1,PLTP,RAB30,RELA,RPA1,RPL5,SH3RF3,SOCS2,SOCS3,SRP9,ST8SIA4,STAMBPL1,SUSD4,TANK,TF,TLR2,TMEM98,TNFRSF25,TNFSF11,TNNC1,TOX,TRAF1,VNN1,ZFP36	899 (18)
SYVN1		transporter		1.958	1.1e-05	AHR,ASF1B,BCAT1,CAVIN1,CCND1,CD44,CD46,CEP164,CYB561,CYP1B1,DAG1,FAS,FOLR1,GNB2,GPRC5A,HERC5,HNRNPM,HSPB1,IFI44,ITGA6,ITGAV,ITGB4,KCNN4,L1CAM,MCAM,NFKB2,PLPP3,PPP1R15B,PVR,SCARA3,SIRT2,SLC20A1,SLC43A2,SLC7A5,STOM,ZNF281	686 (7)
Raf		group		1.007	1.1e-05	ANPEP,BCL2L11,CCND1,CDKN1A,CDKN1B,CDKN2A,DUSP4,DUSP6,ETV1,FOSL1,HAS2,ID2,IER2,MANSC1,MYC,PLPP3,PPARGC1A,SEMA6A,SLC20A1,SPRED2,STK17A,TFAP2C	935 (25)
trans-cinnamaldehyde		chemical drug		-0.851	1.12e-05	CASP1,CDC20,CDK1,CDKN1A,CYP7A1,FAS,FMO5,GCLC,GSR,MAD2L1,PTGS2,SERPINE1,TXNRD1	663 (11)
sulindac sulfide		chemical drug		-0.042	1.12e-05	BCAM,CCN2,CCND1,CDKN1A,CYP1A1,CYP1B1,GADD45A,GADD45G,LDHA,MAD2L1,MMP7,MTHFD2,MYOZ1,NQO1,PIK3R1,PLAU,PRSS23,PTGES,PTGS2,RAP1GAP,RERE,STC1,STC2	774 (16)
imipramine blue		chemical drug	Inhibited	-3.084	1.13e-05	CCNA2,CCNB1IP1,CCND1,CCNE2,CCNF,CENPA,CERK,FOXM1,GADD45A,PCNA,PLK1,PLK4,SKP2,SOD2	379 (7)
NR5A2		ligand-dependent nuclear receptor		0.603	1.13e-05	ABCC2,ACTA2,AFP,APOA1,BAAT,C5,CCND1,CDKN1A,CELA3B,CFD,CRP,CXCL10,CYP7A1,FGB,FGF19,GADD45G,GATM,GLS2,GOT1,GPT2,HMGCR,HNF1A,HNF4A,HP,HTRA1,IL1RN,MMP7,MMP9,MYC,NR1H4,NR1I2,ONECUT1,POU5F1,TGFB3	956 (29)
thapsigargin		chemical toxicant		-0.319	1.14e-05	ABCB1,ACADM,ADIPOR1,ADIPOR2,AHSG,BAX,CA9,CALR,CAPN5,CAPN7,CCND1,CD83,CD86,CDKN1A,CHAC1,COL1A1,CREB3L1,CXCL10,ECD,EIF2A,EVI2A,GADD45A,GADD45B,HIF1A,HMGCR,HSP90B1,HSPA1A/HSPA1B,IER2,IFNAR1,INSR,KPNA1,LBH,LGR5,MET,MMP9,MYC,NFKBIA,NGF,PCNA,PTPN6,SERPINI1,SESN2,SFN,STARD5,THBS1,TLR2,VEGFA,WFS1	912 (19)
carboplatin		chemical drug		-0.431	1.19e-05	ABCB1,ABCC2,CD44,CD47,CDCP1,ELF3,FGA,FGB,HAS2,LAMC2,LGALS3,MYC,NT5E,PLA1A,POU5F1,RBM3,SOX2,UPP1,VIM	733 (13)
CX3CL1		cytokine		0.168	1.21e-05	APCDD1,ASPA,CCL2,CRABP2,CSF1,CXCL12,EFNB2,ERBB3,ETV1,FZD2,GRK1,GSN,GUCA1A,HEY2,HEYL,HIF1A,HPSE,ID2,IFIT2,IL1A,IRF7,LAMC1,LDLRAD3,MFGE8,MMP2,MMP9,N4BP3,POSTN,SEMA5A,SERPINF1,SLC2A2,SPHK1,TFAP2C,TGFB3,WNT6	718 (16)
Pam3-Cys		chemical toxicant		-1.221	1.22e-05	CCL2,CD14,CD163,CD83,CD86,CXCL10,IL10,IL1RL1,IL1RN,IRAK1,MPO,PLAT,SERPINE1,SOD2,TGFA,TLR2,TLR4	681 (13)
PTC-209		chemical reagent		0.803	1.22e-05	ACTA1,CCDC80,CDKN1A,CDKN2A,COL1A1,COL1A2,COL5A2,FBLN1,HOPX,MMP2,POSTN,RND1,SORT1,SULF1,TNNC1,TNNT2,USP2
cytokine		group		-0.452	1.23e-05	ANG,AQP4,BAX,CCL2,CCN1,CCND1,CCR7,CD86,CDKN1B,CISH,CRP,CSF1,DICER1,FAS,HIF1A,IGFBP2,ITGA6,LIF,LIPG,MMP2,MMP9,MYC,NGF,PCNA,PLAT,PLAU,PTGS2,PTHLH,RIPK2,SERPINE1,SOCS2,SOCS3,SOD2,SPARC,TLR2,TLR4,TNFSF11,UPP1	717 (17)
NFAT5		transcription regulator	Inhibited	-2.52	1.24e-05	AKR1B1,AQP1,BCL2A1,C1QTNF5,C2,CCL2,CCR1,CLIC3,COL1A1,COL1A2,CXCL10,EREG,HLA-DMA,IFIT1B,IFIT2,IGFBP7,IL1RN,IRAK1,LIF,NFKBIA,NUDT1,PFKP,PLAT,PTGES,PTGFRN,PTGS1,RRM2,SLC6A12,SLFN13,TLR2,TRAF1,VEGFA,VLDLR	930 (21)
LEPR		transmembrane receptor		-0.624	1.24e-05	ACTA2,ADAM8,ANGPTL4,APOA1,APOA4,APOB,CD68,COL1A1,GADD45B,GADD45G,GAP43,GATA4,GPAM,HIF1A,HMGCR,ID2,IGFBP3,IL1R2,IL1RN,IPO8,IRS2,LIF,LPL,MAP4K4,MMP2,MMP7,MTTP,NBN,PPARGC1A,PSMB8,REPIN1,SERPINE1,SLC2A2,SLC2A4,SMARCD3,SOCS2,SOCS3,SREBF2,STK17B,TCF7L2,TGFBR2,UCP2,VGF	849 (18)
MAPT		other		0	1.24e-05	AARS1,ACTA1,ACTG1,ANKS4B,ANXA6,ARF4,ATP1B1,ATP5F1B,ATP6V1A,ATP6V1E1,B4GALT1,BSN,C1R,C1S,C4A/C4B,CAMK2G,CAPN2,CCL2,CCND1,CD84,CD9,CDK5R1,CDKN1A,CDKN1B,CORO1A,COX4I1,COX5A,CXCL10,CYCS,CYFIP2,DNAJC6,DOCK2,ELF4,ELOVL7,ENDOU,EPHX1,FBL,FCGR2B,FGFR3,FYN,GAP43,GAS7,GBP4,GEM,GMPS,GUCY1B1,HFE,HIF1A,HSPA1A/HSPA1B,HSPA8,IFI44,IFIT1B,IGFBP2,IL1A,IL1RN,INPP4A,IRF7,ITGAX,LAG3,MAPK11,MAPK3,MMP9,MTHFD1,NFKB2,OAS1…	960 (16)
TO-901317		chemical reagent	Activated	2.245	1.27e-05	ADIPOR1,ADIPOR2,ALAS1,ALDH2,ARG2,C5,CASP1,CASP7,CCL2,CCND1,CDKN1B,CH25H,CRP,CYP7A1,DHCR7,EPHX1,FMO5,G6PC,GPAM,HK2,HP,HSD17B8,IGFBP4,ITGA6,ITIH4,LGALS3,LIPG,LPL,MLXIPL,MMP9,NFKBIA,NR1D1,NR1H3,PCK1,PFKP,PGLYRP1,PLTP,PSMB8,PTGER3,PTGS2,RARA,SERPINA3,SIGMAR1,SKP2,SLC27A2,SLC2A2,SLC2A4,SLC37A4,THRA,TLR4,VEGFA,VLDLR	576 (14)
APC	1.719	enzyme		-0.994	1.28e-05	APCDD1,APOB,BTC,CCND1,CD44,CDH3,CDKN1A,CLDN1,CXCL12,DPP4,EPCAM,EPHB3,EREG,FH,FOXJ1,GIP,GLI2,GLI3,HIF1A,HK2,HNF1A,ID2,IL10,LGR5,LPL,MEP1A,MMP7,MMP9,MYC,OCLN,PTGS1,PTGS2,REG3A,SNAI1,SNAI2,THBS1,TIAM1,TNFSF11,VEGFA	988 (18)
DSCAM		other		-0.577	1.3e-05	ARHGAP4,CNTN1,CNTNAP1,EFNA3,EIF4G1,ELMO1,FOXJ1,FRK,GADD45G,GSN,JAK2,JAK3,L1CAM,MYC,NGEF,NPAS3,NTN4,PLD1,PRKCH,SEMA3E,SFRP4,SLC29A4,SRGAP3,SYT12,TUBB4A,VGF,VIM
NFATC2	-1.09	transcription regulator		-0.648	1.3e-05	ACP5,BATF,BCL2L11,CCNA2,CCNF,CCR7,CD83,CD86,CDKN1A,CISH,CMPK2,CXCL10,FAS,FOXM1,GBP4,HELZ2,IFIT1B,IFIT2,IL10,IL1A,INHBA,IRF4,IRF7,ITPR1,LDHA,MAF,MAPK3,MYC,NAA80,NFATC1,NFKBIA,NFKBIZ,PDZD2,PLAT,PLD1,PPARGC1A,PTGS2,RELB,RGS2,RORC,S100A3,SNAI1,SOCS2,SOCS3,TLR2,TRAF1,USP25	950 (14)
KLF5		transcription regulator		0.071	1.3e-05	ACADM,ACTA2,ARG1,CCNA2,CCND1,CDK1,CDKN1A,CDKN1B,CGREF1,HIF1A,MMP9,MYC,PCNA,PTGES,RUNX1,S100A9,SOX2,TBC1D14,UCP2,WFS1	1052 (26)
phenylbutazone		chemical drug		1.604	1.3e-05	ABCC2,C4A/C4B,CCND1,CD44,CDCP1,FBLIM1,FGB,ITGB4,LAMC2,LGALS3,PLA1A,PRTFDC1,PSMB8,PTGS2,RBM3,RCN1,S100A10,STING1,UPP1,VIM	612 (7)
RUNX1	1.617	transcription regulator		-0.374	1.37e-05	ACHE,AQP1,BAX,BCL2L11,BDH1,BTG2,CCND1,CD53,CDKN1A,CDKN1B,CDKN2A,CSF1,CYB561,DEPTOR,EGFL7,EP300,FAS,FAT4,FSCN1,FUT7,GATA2,GPAM,HEY2,ICAM2,ID2,IFIT1B,IGFBP3,IHH,IL10,IRF7,ITGA9,ITGAV,MAD2L1,MAP3K6,MET,MPO,MYC,MYL9,NFE2,PARP1,PCDH7,PIK3R1,PIM2,RHAG,ROCK1,RORC,RUNX1,S100A9,SERPINE1,SPTB,ST3GAL5,TSPAN33,UBE2L6,UPP1,VEGFA	1019 (26)
SNAI2	4.939	transcription regulator		0.896	1.38e-05	ANKRD1,BCL2L11,BRCA2,CCN1,CCN2,CCND1,CDKN1A,CLDN1,COL1A1,CXCL12,DSP,EPCAM,HPGD,ITGB4,L1CAM,MMP9,OCLN,SNAI2,TP63,VDR,VIM	796 (25)
5-O-mycolyl-beta-araf-(1->2)-5-O-mycolyl-alpha-araf-(1->1')-glycerol		chemical - endogenous non-mammalian		0.2	1.4e-05	AQP9,BCL2A1,CCL2,CCR7,CD44,CD83,CHST2,CHST7,CXCL10,HBEGF,IFIT2,IL1A,MMP9,NFKB2,NFKBIZ,NT5E,PDE4B,PTGS2,RGS16,SERPINE2,SLAMF7,SOCS3,SOD2,SPHK1,TRAF1	634 (11)
fulvestrant		chemical drug		-1.299	1.4e-05	ACOX2,ADRB2,APOA1,ATP5F1B,BAX,BMP4,BMPR2,CA12,CCDC80,CCL2,CCN1,CCNA2,CCND1,CDC20,CDC25B,CDK1,CDKN1A,CDKN1B,CDKN2C,CSF1,CXCL10,CXCL12,CYCS,DHCR24,ERBB3,F2R,FLT1,FOXM1,GADD45A,GJA1,GUCY1A1,GUCY1B1,H2AX,ID2,LPL,MAP3K11,MAPK14,MB,MMP9,MTHFD1,MYC,NQO1,NUDT1,PCNA,PRSS23,PTGER3,PTGES,PTGS2,RB1,SERPINB9,SKP2,SLC25A5,SLC7A5,SNAI2,SSTR2,STC1,TGFA,TGFBR3,VEGFA	996 (25)
EP400		other	Activated	2.6	1.4e-05	CCNA2,CCNF,CDC20,CDKN1A,CDKN2A,E2F7,E2F8,FBXO5,FOXM1,INCENP,PCNA,PLK1,SGO1,SKA1,SKP2,UHRF1	405 (13)
EFNA5		kinase	Inhibited	-2.357	1.43e-05	BTC,CCN2,CRABP2,DCBLD2,DUSP4,DUSP6,EREG,FOSL1,FOXJ2,IRF7,ITGB4,ITGB6,KRT7,NT5E,PLAT,PTGS2,PTHLH,SLC20A1	632 (12)
PLK1	1.901	kinase		0.222	1.43e-05	ACKR3,ACTA2,ANKRD1,BAX,BCL2L11,CDKN1A,FBXO5,MGMT,MYC,PIK3R1,PIN1,PLK1,SFN,SNAI1,SNAI2,TGFB3,THBS1,VIM	908 (18)
IKBKG		kinase		0.701	1.44e-05	ACTA1,AEBP1,AMPD3,BAX,CCR1,CH25H,CSF1,CTSB,CXCL10,CXCL12,DUSP6,EREG,FOXF2,GCH1,HIF1A,HK2,IFIT1B,IL1A,IL1RN,IRF7,MGP,NFKB2,NFKBIA,NGF,NID1,NOCT,PCDH7,PTX3,RABEP2,RELB,RGS16,SERPINE2,SLC16A2,SOCS3,VEGFA	786 (12)
ADAM12		peptidase		-1.178	1.44e-05	ADAMTSL5,AEBP1,CCN2,CDKN1B,CFD,COL5A2,COLEC10,FBLN7,FBN1,HGF,IGFBP3,IL1RL1,IL33,ITGA7,LAMA5,LUM,MEP1A,MGP,PARM1,SERPINE1,SERPINE2,SPARCL1,SVEP1	805 (18)
BCL6		transcription regulator		0.159	1.44e-05	ANXA6,ARG1,BAX,BCL2A1,BLNK,CCL2,CCND1,CCR7,CD44,CDKN1A,CDKN1B,CDKN2A,CHM,CISH,COL1A1,CSF1,CXCL10,DECR1,DUSP6,FAS,FCGRT,FMOD,FUT7,GADD45A,HERC5,IL10,IL1A,IRF4,ITPRIP,KLF6,KLHL23/PHOSPHO2-KLHL23,LBH,LMNA,MAF,MGP,MYC,NFATC1,PDIA2,PFDN4,PRSS23,PURG,RORC,SERPINE1,SH2D4A,SH3D19,SLC27A2,SLC39A8,SOCS2,SOCS3,SYK,TRMT13,UBA7	917 (18)
RORA	1.518	ligand-dependent nuclear receptor		0.212	1.47e-05	ADIPOR1,ADIPOR2,AKR1D1,APOA4,ATP1B1,CD36,CDKN2A,CH25H,CISH,CXCL10,DHCR24,ELOVL7,G6PC,GADD45B,GOT1,GSTM2,HMGCR,HPGD,IL10,ITPR1,NAT2,NFKBIA,NNMT,NOCT,NR1D1,NR1D2,NSDHL,PCK1,PLIN2,PPARGC1A,PRDX6,PTGS2,RHBG,RORA,RORC,S100A8,S100A9,SEMA3F,SLC13A2,SLC29A4,SLC2A4,SOCS3,SULF2,UCP2,VLDLR	838 (14)
aldosterone		chemical - endogenous mammalian		-0.971	1.55e-05	ACE,ACTA1,AGT,AQP4,ATP1B1,CCL2,CCN2,CD68,CNKSR3,COL1A1,COL1A2,CYBA,EMB,FKBP5,FLT1,HAS2,IKBKB,IL10,IL16,IRS2,KDR,LGALS3,LOX,LPL,MLLT3,MMP2,NDRG2,NFATC2,NFKBIA,PGF,PPARGC1A,PROCR,PTGS1,PTGS2,RGS2,SCNN1A,SERPINE1,SLC12A2,TBC1D4,WNK1	869 (20)
GDF9		growth factor		-1.372	1.57e-05	CCN2,HAS2,HSPG2,ID2,INHBA,ITGA6,ITGAV,LOX,NRIP1,PCNA,PLAU,PTGS2,PTX3,PXN,VCAN	708 (19)
GJA1	-1.375	transporter		0.333	1.57e-05	BMP4,CCL2,CCND1,CDKN1A,CDKN1B,CDKN2A,FGFR3,GJA1,IL10,PTGS2,SKP2,SOST,THBS1,VEGFA,VIM	989 (22)
FGFR3	-4.61	kinase		0.478	1.57e-05	BMP4,CCND1,CDKN1A,CDKN2A,CDKN2D,COL1A1,DUSP6,HK2,IHH,MAF,MMP9,NOG,PECAM1,SNAI1,SPARC	748 (16)
LMNB1	2.382	other		-1.172	1.6e-05	AEBP1,ATP5F1B,CXCL12,DHCR7,ELOVL7,FBN1,FLT3,GJA1,GPC4,HBEGF,HMGCR,HMGCS1,HS6ST2,LARGE1,LMNA,MGP,PCNA,PLIN2,RCN1
sirolimus		chemical drug		1.052	1.63e-05	ACADM,ACTA2,ARG1,ATP2B4,ATP6V1A,AURKB,BAG1,BAX,BCKDHA,BCL2A1,BCL2L11,BCORL1,CCN2,CCNA2,CCND1,CCNF,CCR7,CD36,CD68,CD86,CDK1,CDKN1A,CDKN1B,CDKN2A,CFD,CHRNB2,COL1A1,COL1A2,CSF1,CYCS,ERBB3,FAS,FSCN1,GAP43,GCLC,H3-3A/H3-3B,HGF,HIF1A,HK2,HMGB1,HSP90B1,ID2,IDH1,IL10,IL16,INSR,IRF7,IRS2,JAK2,KDR,KIF15,LDHA,LGALS3,LMNA,MAF,MMP2,MMP9,MYC,NUDT1,PCNA,PFKFB2,PFKP,PIK3R1,PIM1,PLAU,PLIN2,POSTN,PPARGC1A,PTP4A1,P…	1110 (18)
Nr1h		group		0.161	1.68e-05	ACE,AGT,ALDH1A1,ARG2,ATP1B1,C2,CCL2,CCR7,CSF1,CXCL10,CYP7A1,EDNRA,ELOVL4,ELOVL7,F2R,FGF1,FLT1,G6PC,GGT5,GPAM,IL10,ITPR1,LPL,MLXIPL,MYLIP,NFKB2,NFKBIZ,PLTP,PPARGC1A,PTGES,PTGS2,SLC2A4,SLC8A1,TAP1,THBS1,THY1,TLR4,VLDLR	910 (20)
metribolone		chemical reagent		-0.184	1.7e-05	ABCB6,AKAP12,AKR1D1,ALDH1A3,ALDOC,ATP1B1,ATP5F1B,ATP6V1E1,AZGP1,B4GALT1,BAX,BPGM,CA4,CAPN5,CBR1,CCNA2,CCND1,CDK5R1,CDKN1A,CDKN1B,COX4I1,COX5A,CYB561,DHCR24,ECH1,ELL2,EP300,ESRRG,ETV1,EZR,FGFRL1,FH,FKBP5,GADD45G,GOT1,GRHPR,HK2,HMGCR,HMGCS1,IRS2,ITGA6,ITGB4,LDHA,LRIG1,MAF,MCEE,MMP2,MMP7,MPC2,MYC,NCOR1,NDUFB2,NKX3-1,NNMT,NSDHL,OXA1L,PAXIP1,PDE4D,PFKFB2,PFKP,PGM2,PIGR,PLOD1,PRDX6,PRKACB,PROS1,RAB27A,…	1131 (20)
SPHK1	2.268	kinase		1.095	1.7e-05	ACTA2,BCL2L11,CCN2,CCND1,CDKN1A,CDKN2A,COL1A2,GCH1,HIF1A,IL10,IL33,PTGES,PTGS2,SERPINE1,SOCS3,SPHK1,TRAF1	838 (19)
PIK3R1	1.187	kinase		-1.525	1.75e-05	ACTA2,CCND1,CD36,CD44,CDKN1B,COL1A2,CXCL10,CXCL12,GCH1,HIF1A,HSP90B1,IRF7,LDHA,MMP2,MMP9,MYC,PCK1,PIK3R1,PLAU,PTGS2,SERPINE1,SOD2,TGFB3,VEGFA,VEGFC	939 (18)
GC-GCR dimer		complex		-0.784	1.76e-05	ADRB2,AGT,BCL2L11,CD163,G6PC,HP,IL10,IL1R2,IL1RN,NFKBIA,PCK1,PIK3R1,SLC37A4
urethane		chemical toxicant		-0.23	1.76e-05	ARG1,CCND1,CDKN1A,CDKN1B,CDKN2A,CYP1A1,KDR,MYC,PCNA,PTGES,PTGS1,PTGS2,RB1	878 (21)
ciprofibrate		chemical drug		0.981	1.8e-05	A1CF,ABCB1,ACADM,AKR1C4,APOB,BAAT,CBR1,CD36,CES3,CHRNB2,CRP,CXCL12,CYP7A1,DPP4,FAH,FGA,FGB,G6PC,GOT1,IGFBP2,ITLN1,KRT8,LHPP,LPL,NFKBIA,NR1H3,OAT,PAH,PALMD,PIPOX,PLIN2,RBM3,SLC37A4,SLC4A4,TRPV2,VEGFD	853 (19)
RETNLB		other		-0.425	1.8e-05	ACTA2,CCL2,CCN2,CCR1,CD86,COL1A1,COL1A2,DNER,E2F7,FGFR1,FZD1,IRS2,LMNB1,MAP3K6,MID1,MMP2,MYC,NDN,PLA1A,SOCS2,STK17B,STOM,TLR2,TNNC1	690 (14)
PF4		cytokine		-0.306	1.83e-05	ACTA2,CCL2,CD83,CD86,CDKN1A,CMPK2,CPM,E2F4,GATA2,GCH1,HNF1A,IL1A,INHBA,MYCN,NFKB2,NFKBIA,NFKBIZ,RARA,SOD2,SOX2,SPHK1,THBD,VDR	710 (19)
CpG oligonucleotide		chemical drug		-1.632	1.87e-05	AHR,BAX,BCL2A1,C2,CA9,CCR1,CD14,CD36,CD83,CD86,CXCL10,DICER1,FAS,FCGR2B,FCGRT,GBP6,IFIT1B,IFIT2,IL10,IL33,INPP5D,IRAK1,IRF7,ITGAX,MYC,NFKBIZ,NR1I2,OAS1,PCNA,PLAGL2,PRKG1,PTGES,PTGS2,RASSF4,RELA,RRM2,SERPINE1,SLC7A5,SOD2,SYK,THBS1,TLR2	889 (16)
TRIM24		transcription regulator		-1.624	1.93e-05	BLNK,CA2,CMPK2,CNOT6,CXCL10,CYP24A1,EMB,EPHA6,FBN1,GBP4,IFI44,IFIT1B,IFIT2,IL10,IRF7,JAK2,LGALS3,MGMT,NPAS3,OAS1,PCLAF,PSMB8,PTHLH,SAMD9L,SERPINE1,SOCS2,TAP1,TLR2,UBA7,VEGFA	953 (22)
Laminin (complex)		complex	Inhibited	-2.529	1.99e-05	ACTA2,CCL2,CCND1,CDK5R1,COL1A1,ID2,ITGA6,MMP9,MYL4,PLAU,PTGS2,PXN,SERPINE1,SKP2,SNAI2,VIM	1014 (21)
EED		transcription regulator		-0.777	1.99e-05	CDKN1B,CDKN2A,DAB2IP,FGF5,GATA4,HOXB4,IGFBP2,MMP2,MMP7,MYC,OLIG1,OLIG2,PTGS2,SCIN,THY1,WIF1	823 (21)
EFNA3	-3.231	kinase	Inhibited	-2.5	1.99e-05	CCN2,CRABP2,DCBLD2,DUSP4,DUSP6,EFNA3,FOSL1,FOXJ2,IRF7,ITGB4,ITGB6,KRT7,NT5E,PLAT,PTHLH,SLC20A1
hexachlorobenzene		chemical toxicant		0.75	2.13e-05	C4A/C4B,CD14,CD44,ELF3,FBLIM1,FGA,FGB,ITGB4,LAMC2,LGALS3,MMP2,MMP9,MYC,PSMB8,RCN1,RFTN1,S100A10,UPP1,VIM	691 (18)
MAP2K7		kinase		-0.478	2.13e-05	CCND1,CDKN1A,CDKN2A,CXCL10,DUT,EFNB2,FAS,FCGRT,GJA1,HSPA1L,LMO7,MAOB,MTTP,MYC,PLAU,RHOB,RPS6,SERPINC1,VDR	897 (17)
MDM2		transcription regulator		0.501	2.18e-05	BAX,CCNA2,CCND1,CDKN1A,CDKN1B,CDKN2A,CLIP3,ELF4,FCGRT,H2AC18/H2AC19,H2BC21,HIF1A,IL1RN,MYCN,NKX3-1,RABAC1,RELA,RPL23,SERPINE1,SFN,SNAI2,THBS1,TP53I3,TP63,TP73	950 (24)
Nfat (family)		group		0.354	2.25e-05	ACP5,B4GALT1,CCL2,CCN1,CCND1,DKK3,ELL2,F2RL1,FAS,HBEGF,IL10,IRF4,ITPR1,KLF6,LAG3,LBH,MB,PGM2L1,PTGS2,RELB,RGS3,SERPINE1,SLC7A1,SOD2,SPARCL1,TCF7,TNNT2,TRAF1	853 (19)
FGFR1	10.535	kinase		0.113	2.25e-05	BAX,BMP4,CCND1,CDKN1A,COL1A1,EIF2A,EIF4G1,FGF1,FGF5,FGFR1,FGFR3,HAS2,HGF,HK2,HSP90B1,ITPR1,LIF,MYC,NR1H3,PITX1,PLAU,PTGS1,PTGS2,RPS6,SFN,SLC2A2,SPARC,VIM	888 (18)
NSD2		enzyme		0.649	2.27e-05	BACE2,BAX,BTG2,CA2,CCNE2,GADD45A,GLS2,IFIT1B,IGF2BP2,IRF7,ITGB7,OAS1,RRAS,TUBB4A,VEGFA	432 (11)
PRKCA		kinase		-0.873	2.3e-05	ACTA1,ARL4C,CCL2,CCN2,CCND1,CDKN1A,CHRND,COL1A1,CTSB,CXCL10,CYCS,DTX1,HSPA1A/HSPA1B,ID2,IGFBP3,LAMP2,LPL,MMP9,MRPL9,MYC,NFKBIA,NQO1,PLD1,PTGS2,PVR,RB1,RUNX1,S100A8,S100A9,SCAMP1,SERPINE1,VEGFA	686 (16)
RBL1		transcription regulator	Inhibited	-2.048	2.32e-05	AURKB,BCL2L11,CCNA2,CCND1,CDK1,CDKN1A,CDKN1B,CDKN2A,E2F4,FAS,MET,MYC,MYCN,PA2G4,PCNA,PLK1,PPARGC1A,RB1,RRM2,SKP2,THBS1,TP73,TYMS	926 (20)
ATP-gamma-S		chemical reagent		-1.87	2.32e-05	CCL2,CCR1,CCR7,CD109,CD83,CD86,CSF1,EREG,GAP43,IL10,IL16,IL1A,IL1R2,IRF4,MMP9,PTGS2,SLC29A1,SOD2,TGFA,THBS1,TRAP1	710 (14)
SOX7		transcription regulator		0.655	2.32e-05	CRABP2,DLX3,EGFL7,EMX2,FGFR1,FLT1,HSPG2,KDR,KRT17,KRT7,LRP5,MFGE8,MMP2,MSX2,NTF4,PLAU,PPL,SPRR1A,STC1,VCAN,ZIC2
GNA14		enzyme			2.34e-05	ABCB1,AKAP12,ANKRD1,ANPEP,ARG1,BMP4,BNIP3,BTG2,DUSP5,ENPP1,GADD45A,HAS2,HBEGF,HK2,IL1RN,KLF6,LIF,MAP3K8,PLAT,PTGS2,SPHK1,VEGFA	500 (15)
TNFRSF1A		transmembrane receptor		-1.08	2.34e-05	ABCC1,CCL2,CCN2,CCNE2,CD36,CD44,CD68,CD83,CD86,CDKN1A,CXCL10,E2F8,FLT1,GSTA1,IL10,IL1A,ITGB5,KDR,LBP,LMO2,MMP2,MMP7,MMP9,MPO,NQO1,P2RX7,PIM1,PLAU,RELA,RORC,SERPINE1,SOCS3,SOD2,TGFA,THBD,TLCD4,TLR4,TRAF1,VEGFA	674 (11)
NCOR1	1.619	transcription regulator		0.457	2.41e-05	AFP,AKAP1,CCNA2,CCND1,CDKN1A,CDKN1B,CDKN2A,CXCL10,CYP7A1,G6PC,HAS2,HOXC6,HP,IFIT1B,IFIT2,IRF7,MB,MMP9,NDUFV1,NKX3-1,NR1D1,OAS1,PTGS2,RARA,RELA,SERPINF1,SLC25A45	732 (25)
RUNX1-RUNX1T1		fusion gene/product			2.41e-05	AFF3,ARG2,ASPA,BRCA2,CBR1,CDKN1A,CDKN2A,CHST11,DUSP6,GRAP2,GRK5,H2AX,HS6ST1,ID2,MPO,MTSS1,NAV1,NFE2,NIBAN1,SEC14L1,SLC16A12,SORL1,SPINT1,TGFA,UBASH3B,XYLT1,ZNF385A	586 (7)
geldanamycin		chemical drug		0.176	2.42e-05	ACTA2,ADAT2,AKR1B1,ARRB2,BAX,BIN1,CACYBP,CCND1,CDK1,CDKN2C,CEP55,COL6A2,CTCF,CYP1A1,DBNDD2,DLGAP5,FADD,FGFR1,FKBP4,FKBP5,FLT3,FYN,GBP1,GJA1,H2AX,HIF1A,HSP90B1,HSPA1A/HSPA1B,IFIT2,IKBKB,IL1RL1,IRS2,LBH,LIF,MAP3K11,MET,MLH1,MYC,NEDD4,PARP1,PCDHAC1,PLK1,PTGES3,PTGS2,PTK6,RAB11B,RALA,RB1,RIPK3,SFMBT2,SLC5A1,SNX33,TAP1,THBD,TPMT,TRAP1,TYMS,UHRF1,ZYX	935 (20)
RET		kinase		-0.25	2.46e-05	ACTA1,CCL2,CCND1,CDKN1B,COL1A1,COL1A2,CSF1,CTSB,CXCL12,DUSP6,DUSP8,ETV1,FKBP4,GJA1,HSPA1A/HSPA1B,HSPA1L,HSPA8,IL10,ITGA6,LOX,MAF,MAPKAPK2,MET,MMP7,MMP9,PER3,PITPNM1,PLAU,REEP6,S100A9,SCARA3,STC1,TBX2,TNNT2,VGF,WNT11	976 (21)
MIR4269		microRNA		-0.57	2.51e-05	CCN1,CCN2,MYC,TEAD1,TEAD4
1-palmitoyl-2-(5-oxovaleroyl)-sn-glycero-3-phosphorylcholine		chemical reagent		-1.956	2.52e-05	ACTA2,BCL2A1,CCL2,COL8A1,IGFBP3,IL1A,MYC,PECAM1,PTGS2,SNAI1,TANK,TGFBR2,VEGFA,VIM	754 (22)
NGFR		transmembrane receptor		-0.961	2.52e-05	CCNA2,CCND1,CDKN1B,DMD,FGFR2,HPSE,IL1RL1,NGF,PCNA,PLAT,RB1,RHOB,SERPINE1,SORT1	922 (22)
PARP1	1.242	enzyme		0.301	2.53e-05	ATXN10,BAX,BRCA2,CCND1,CDKN1A,CXCL10,CXCL12,FAS,GBP4,GBP6,HAS2,IL10,ITPR1,LIF,MMP2,MMP9,MYC,PARP1,PFDN1,PTGS2,RB1,RELA,RPA1,SH3BP2,SLC38A2,SNAI1,SOCS2,TGFA,TIMP2,TLR4,VEGFC	876 (14)
CH-223191		chemical reagent		0.396	2.69e-05	ACTA2,AHR,COL1A1,COL1A2,CYP1A1,IL10,MAF,NT5E,PTGS2	475 (10)
SLC22A5		transporter		1.387	2.69e-05	ACADM,ACVRL1,BMP4,CDKN1A,IGFBP3,ITGB5,ITGB7,LTBP4,NOG,PLAU,TGFB3,TGFBR2,TGFBRAP1
ECSIT		transcription regulator	Inhibited	-2.148	2.72e-05	CD44,CD83,IL1RN,IRF7,NFKB2,NFKBIA,NFKBIE,PIM1,PTGS2,RELB,SOD2,TRAF1	478 (12)
androgen		chemical drug		-0.571	2.77e-05	AKR1C3,BMP4,BTG2,C4A/C4B,CA12,CA2,CALR,CASP7,CCND1,CD44,CDKN1B,CRP,CTSB,DHCR24,EP300,ERBB3,FES,FGFR2,FOSL1,GGT1,GJA1,GPT2,GSN,IGFBP2,IHH,INHBA,MMP9,MYC,NFKBIA,NKX3-1,PIK3R1,PIM1,PTGS2,RUNX1,SKP2,SOAT1,VAV3,VEGFC,VNN1,WIF1	999 (19)
CXCR4		G-protein coupled receptor		0.628	2.93e-05	ACKR3,C5,CCL2,CCND1,CD44,CD9,CDKN1A,CXCL10,CXCL12,DLX5,DPP4,ID2,IGFBP7,IL10,MMP2,MSX2,MYC,RRAS,TNNC1,VEGFA	809 (17)
ETV5		transcription regulator	Inhibited	-2.364	2.93e-05	AGER,BAX,CAVIN1,CAVIN2,CCND1,CLDN1,CLDN16,CLDN3,CLIC5,CXCL12,FOXM1,HOPX,ICAM2,KRT7,LGALS3,LMO7,MAF,MET,MMP2,PKP3,PMP22,RAB27A,S100A6,SFTPC,SNAI2,SOAT1,VEGFA	832 (18)
PAX7		transcription regulator	Inhibited	-2.114	2.97e-05	AHR,CAMK1D,CLDN3,CNTFR,CRLF1,DEPTOR,EMB,F2RL1,FRK,GCH1,ID2,MEST,MSLN,NFIX,NPNT,NQO1,OLFM1,PARM1,PDLIM4,PRSS23,RASA3,SEMA3E
Igm		complex		-1.777	2.98e-05	BCL2A1,BCL2L11,CCNA2,CD44,CDKN1A,CDKN1B,CDKN2A,CYCS,EIF4G1,FAS,FCGR2B,GRAP2,IL10,IRF4,JAK2,MYC,NFKB2,PIM1,PTAFR,TRAF1,TRAF5	721 (24)
puromycin aminonucleoside		chemical reagent		0.395	3.03e-05	ABCC2,ACTG1,AQP1,BAX,C4A/C4B,CD14,CD36,CD44,CDCP1,CLIC5,CYBA,ELF3,FBLIM1,FGA,FGB,ITGB4,LAMC2,LGALS3,MYC,PLA1A,PRTFDC1,PSMB8,RBM3,RCN1,RFTN1,S100A10,SOD2,UPP1,VIM	552 (11)
isoproterenol		chemical drug	Inhibited	-2.151	3.13e-05	ACE,ACTA2,ADCY5,ADRB2,AGT,ALDH3B1,AQP4,BCL2L11,BVES,CD68,CDK1,COL1A1,CYP1A1,CYP1B1,DHRS3,FOSL1,GATA4,GRK5,HS3ST2,IL10,LGALS3,LIF,LPL,MMP2,MMP9,MYL4,NFATC4,NGF,PCK1,PLAT,PLIN2,PTGS2,RAB27A,SOD2,TGFBR3,TIMP2,TNFSF11,UCP2,VEGFA	936 (19)
mir-373		microRNA		0.459	3.19e-05	ANGPTL4,CD44,CSDC2,PTHLH,RECK,RELA,SERPINE1,TGFBR2
meloxicam		chemical drug		1.206	3.19e-05	ABCB1,CDKN1A,HIF1A,HPGD,MPO,PTGES,PTGS2,RELA	850 (17)
CALCA		other		1.432	3.23e-05	AQP4,ARG1,BATF,CCL2,CD44,CD83,CD86,CYBA,CYP24A1,DGAT2,ESAM,FA2H,FLT1,GADD45B,HIF1A,ID2,IKZF4,IL1RL1,KDR,LMNA,MME,MYC,NDRG2,NFKBIA,PDLIM1,PLXDC2,PPP1R1B,PXN,RAP1GAP,SEC22B,SERPINB9,SERPINE1,SLC2A4,SLC43A2,SORT1,SRGAP3,ST14,TGFA,TGFB3,TNFRSF9,TRPV2	974 (16)
ABL1		kinase		0.166	3.23e-05	BCL2L11,CCNA2,CCND1,CDKN1A,CDKN1B,CSF1,CTSB,DOK1,FAS,GADD45A,MYC,TGFB3,TP63,TP73,VEGFA	892 (22)
GW501516		chemical drug		-0.062	3.3e-05	ACADM,ANGPTL4,CCND1,CDKN1A,CFD,CYP24A1,DECR1,ECH1,FGFR1,FLT1,IGFBP2,IGFBP3,IL1A,LIPG,LPL,PLAT,PLIN2,PPARGC1A,PPL,PTGS2,S100A8,S100A9,SLC27A1,THBS1,UCP2,VEGFA,VLDLR,VNN1	600 (16)
miR-17-5p (and other miRNAs w/seed AAAGUGC)		mature microRNA		-1.635	3.33e-05	ACTA2,ALDH1A3,BAMBI,BCL2L11,BLNK,BMPR2,CAMTA1,CCN1,CCND1,CDKN1A,H2AX,IKZF4,KRT17,MAP3K12,MYLIP,RB1,RUNX1,S1PR1,TCIM,TGFBR2,TLR7,TP63,TP73,VEGFA,VIM	716 (14)
Sb202190		chemical - kinase inhibitor		-0.712	3.44e-05	ABCB1,ACTA2,ANGPTL4,CCL2,CCN2,CCND1,CD86,CDKN1A,CKM,COL1A1,CRP,CXCL10,CYP1A1,FGFR2,HIF1A,IL10,MAP1LC3A,MMP2,MMP9,PPARGC1A,PTGS2,PTHLH,RB1,RHOB,S100A8,SERPINE1,SNAI1,SNAI2,TIMP2,TP63,VDR,VEGFA,VIM	983 (21)
JAK2	2.328	kinase		-0.32	3.46e-05	ACE,ACER2,AKAP12,AKR1C3,BAX,BCL2L11,BLNK,CASP1,CCL2,CCND1,CD36,CDKN1A,CDKN1B,CDKN2A,CXCL10,FCGR2B,GFRA2,JAK2,KLK8,LMO2,MPO,MYC,NDN,NFKBIZ,PCBP4,PECAM1,PTGS2,RARA,RIPPLY3,SERPINH1,SLC11A1,SOCS3,SPTB,TAP1,TF,THBS1,VLDLR	609 (16)
GRB2		other		0.943	3.48e-05	ACTA2,AFP,APOA1,CDKN1B,CRABP2,DLX3,EMX2,GATA4,KRT17,KRT7,MSX2,NTF4,PLAU,PPL,SLC7A1,SNAI1,SPRR1A,ZIC2	976 (19)
HDAC5		transcription regulator		-0.595	3.5e-05	ACADM,ACTA1,ACTA2,ATP5F1B,CDKN1A,CKM,COX7A1,G6PC,GAP43,HK2,HMGCR,KLF6,LPL,MYC,MYCN,NCAPG,NEDD4,PMP22,PPARGC1A,PRX,SIX1,SLC2A4,SLC8A1,SOST	992 (25)
AG490		chemical - kinase inhibitor		0.372	3.56e-05	ACE,ACHE,ACTA2,AGT,AKR1C3,BAX,CCL2,CCN2,CD68,CDKN1A,HIF1A,HMGB1,HPGD,IL10,JAK2,LMO2,MMP9,MYC,OCLN,PCNA,PIM1,PTGS2,PTX3,S100A10,SOCS3,SOD2,VEGFA	946 (20)
mibolerone		chemical drug	Activated	2.656	3.62e-05	AHR,ARF4,C4A/C4B,CALR,CCDC80,CCND1,CDK1,CLEC11A,COL1A1,COL1A2,DHRS3,EP300,FKBP5,GADD45G,HMGCS1,HSP90B1,IGFBP3,INCENP,IRF7,ISYNA1,LPL,LRG1,LSS,MME,MYC,NKX3-1,PCNA,PRELP,PRKCH,SLC25A5,SMPDL3A,SPARCL1,TF,UCP2	829 (7)
MMP9	-3.576	peptidase		0.564	3.65e-05	ACTA2,CCND1,CD44,CD68,CDKN1A,CTSB,CXCL12,GADD45A,GAP43,GJA1,HPGD,IL10,IL1A,MMP2,MMP9,MYC,NFATC1,OCLN,SERPINE2,TRAF5,TYROBP,VEGFA,VIM	939 (19)
BCOR	-1.177	transcription regulator			3.66e-05	ARID3A,ARID5B,CD37,CDKN1A,CDKN1B,ETV6,IRF4,MYC,NFATC1,TLR4
ZNF202		transcription regulator			3.66e-05	APOA4,CALR,CDKN2A,CRABP2,HNF4A,LAG3,LPL,PLTP,VEGFA,ZFP36
ETV4		transcription regulator	Inhibited	-2.097	3.67e-05	ACTA2,B4GALT1,B4GALT5,BAX,CDKN2A,GGT1,HPGD,HPSE,MET,MMP7,MMP9,PTGS2,TGFBR2,VIM	544 (7)
PRKCB		kinase	Inhibited	-2.049	3.68e-05	ACTA1,BAX,CCND1,CD83,CD86,CDKN1A,CYCS,CYP7A1,IL10,IRS2,MMP2,MMP9,MYC,PPARGC1A,PTGS2,RELB,SERPINE1,SOD2,TGFBR2	587 (17)
emodin		chemical drug		1.037	3.68e-05	ABCB1,ABCC1,ARG1,BAX,CCR1,CD86,CDKN1A,CXCL10,CYP1A1,CYP1B1,G6PC,IRF4,LPL,MMP2,MMP9,OCLN,SOD2,TLR4,VIM	859 (17)
arsenic trioxide		chemical drug	Inhibited	-2.828	3.74e-05	AFP,ALOX5AP,ARID3A,ATP1B1,ATP1B2,ATP6V1A,BAX,BCAT1,BCL2A1,BCL2L14,BLVRB,BNIP3,CALR,CASP7,CBR1,CCL2,CCND1,CD44,CDC25B,CDK1,CDKN1A,DEDD2,DHCR24,DHCR7,ECD,ECT2,FAS,GCLC,GGT1,GLI2,GLRX2,GSR,H2AX,HIF1A,HMGCR,HMGCS1,HSP90B1,HSPA8,LMO2,LOC102724788/PRODH,LSS,MAF,MAPK4,MMP9,MYC,NDUFB2,NDUFB6,NFE2,NFKBIA,NQO1,PCNA,PIM1,PTGS2,RASA4,RELA,S100A8,SLC20A1,SMC1A,SMNDC1,SREBF2,TP63,TP73,TXNRD1,TYMS,VDR,VEGFA	866 (19)
LGALS1		other		0.788	3.75e-05	ACTA2,AHR,ANG,CDKN1A,CDKN1B,CLCNKB,DHCR7,EXTL2,FLT1,GPCPD1,HBEGF,IL10,IL1A,KDR,LGALS3,MAF,MMP2,MMP9,PTX3,ROCK1,SERPINE1,TOX	1012 (22)
CDK4		kinase		-1.732	3.77e-05	ARMCX1,BCL2L11,CDCA8,CDKN1A,CDKN1B,CDKN2A,CDKN2C,CEP55,CPEB1,DONSON,E2F7,FAM83D,FZD7,GALNT11,GPALPP1,H2BC21,KIF20B,KIF2C,LNP1,MAML3,MFSD6,NCAPH,NT5E,PAH,PCLAF,RGS2,SATB1,SLC9B2,SPC25,STOM,THNSL1,TPX2,TRAPPC2,ZNF423,ZNF462	686 (15)
gentamicin C		chemical drug		0.512	3.78e-05	ABCC2,C4A/C4B,CD14,CD44,DMD,ELF3,FBLIM1,FGA,FGB,LAMC2,LGALS3,MYC,PLA1A,PRTFDC1,PSMB8,RBM3,RFTN1,S100A10,UPP1,VIM
ZMPSTE24		peptidase		-1.387	3.83e-05	BTG2,CDKN1A,CISH,CXCL14,FGL1,FMO2,GADD45A,GADD45B,GADD45G,IGFBP3,JAK2,LMNA,RGS16,SESN1,SOCS2,SOCS3	898 (13)
CTBP1		enzyme		-0.351	3.83e-05	ACKR3,BRCA2,C8orf44-SGK3/SGK3,CDKN1A,CDKN2A,COL1A2,ENC1,FKBP5,FSCN1,IL10,KRT8,OCLN,THBS1,TNFRSF9,VCAN,VDR	628 (7)
E. coli B4 lipopolysaccharide		chemical toxicant		-0.338	3.83e-05	ADCY7,AMPD3,AQP1,ARHGAP30,BAX,C5,CALML4,CASP7,CCL2,CCR7,CD83,CD86,CENPA,CLDN1,CXCL10,CYP7A1,EMB,FADD,FAS,FBLIM1,FLT3,FOLR1,FOSB,GADD45G,GBP4,GNAI1,HGF,HK2,IFIT1B,IL10,IL1A,IL1RN,IL33,INPP5D,KIF20B,NFKBIA,PIM1,PPP1R1B,PROS1,PSMB8,PTGES,PTGS2,PTPN6,RAB7B,RELB,RHBDF2,RPL7,SERPINH1,SLC6A12,SOCS3,SOD2,STC2,TAP1,TF,TLR2,TLR4,TRAF5,UHRF1	834 (13)
ATN1		transcription regulator			4.04e-05	ACKR1,ATP1B1,ATP1B2,CA4,CDK2AP1,DBP,EBF1,ETV1,FGF1,GAS7,GRK5,GSN,H2AC18/H2AC19,HBEGF,HPCAL1,IL11RA,KCNK3,MCAM,NAB2,OPRL1,PCTP,PITPNM1,PRKACB,PRKCG,PTPN22,RGS16,SATB1,SMC2,SOCS2,THRA,TIAM1,TM4SF1,VAMP1
DSCAML1		other		-1	4.09e-05	CNTN1,CNTNAP1,DCLK1,DNER,EIF4G1,FOXJ1,FRK,GADD45G,JAK3,MYC,NGEF,NPAS3,NRN1,NTN4,PLD1,PLXNA4,PRKCH,SEMA3F,SLC29A4,SOX21,SRGAP3,TUBB2A,TUBB4A,VGF,VLDLR
diclofenac		chemical drug		1.28	4.09e-05	AARS1,AQP4,BCAT1,CCND1,CDKN1A,CDKN1B,CRP,HIF1A,HPGD,IL10,IL1A,LBH,LDHA,LGALS3,MPO,MTHFD2,MYC,PTGS2,SERPINE1,SLC38A2,SLC7A1,SOD2,STC2,VEGFA,VEGFC	567 (18)
DNMT3A		enzyme		-0.965	4.21e-05	ACE,ACTA1,ADAMTS9,ADCY5,ADCY7,AKAP12,ATP2B4,BCL2L11,BLNK,BRCA2,CKM,EDNRA,EFEMP1,FOXF2,GFRA2,GPER1,GSS,GUCY1A1,ITGAV,MYL4,MYL9,NFATC2,NQO1,P2RX7,PCBP4,PIK3C2B,PLD4,POU5F1,PRKAR2B,PTGS1,PTGS2,RAP2B,RGS16,S1PR1,SERPINH1,SLC8A1,SOCS3,ST14,TNNC1,TNNT2	981 (19)
PSMB11		peptidase		-0.721	4.25e-05	CCND1,CCR7,CLDN3,COL1A1,COL1A2,COL6A2,CREB5,CXCL12,ENPEP,FLT1,GADD45A,GADD45B,HPSE,HSPA1A/HSPA1B,ITGB7,L1CAM,LGALS3,MAPK11,NID1,NTN4,OCLN,OLFML2B,PTGS2,RARRES2,RELT,RHOB,S1PR1,THBS1,TRAF1,VCAN,VEGFC	717 (7)
BSG		transporter	Activated	2.145	4.29e-05	ABCC2,ALDOB,BCL2L11,CCND1,CDKN1B,CRP,CXCL12,HIF1A,IL1A,KDR,MMP2,MMP9,PLAU,PLK1,SERPINE1,VEGFA,VIM	1033 (21)
LRP1		transmembrane receptor		-0.921	4.29e-05	C1R,C1S,CD14,CD68,GLI2,GLI3,IHH,INSR,MMP2,MMP9,MRC2,PLIN2,PTGS2,SERPINF1,SERPING1,SLC2A4,WNT10B	878 (21)
GW9662		chemical reagent		-1.092	4.31e-05	AGER,ANGPTL4,BAX,CCL2,CCN2,CD14,CD36,CD83,CD86,CDKN1A,GCLC,GPAM,GSR,HGF,IRS2,KDR,LOC102724788/PRODH,MPO,NR1D1,PLIN2,PPARGC1A,PTGES,PTGS2,RELA,RORA,RORC,UCP2	810 (18)
26s Proteasome		complex		0.696	4.53e-05	AHR,ARG1,BAG3,BAX,BCL2L11,BRCA2,CCL2,CCNA2,CCNE2,CD68,CDK1,CDKN1A,CDKN1B,CTSA,CTSB,EREG,FOSL1,GCH1,H2AX,HBEGF,KIF23,MAD2L1,MYC,NFKB2,PSMD2,PSMD6,PTGS2,RB1,RFC3,S1PR1,SFTPC,SNAI1,SOCS3,SOX2,VIM,WIPI1	880 (21)
PGF	-1.14	growth factor		0.085	4.53e-05	ALOX5AP,ANGPTL4,CASP1,CASP7,CCL2,CDK1,EREG,FLT1,FOSB,HIF1A,JAK2,MAP4K4,MMP9,NRP2,SERPINE1	990 (22)
DCN		other	Activated	2.151	4.6e-05	BAX,CCN2,CDKN1A,CDKN1B,CKM,COL1A2,CXCL10,FBN1,HIF1A,ITGAV,MET,MMP2,MMP9,S1PR1,SERPINE1,TCHP,THBS1,VEGFA	699 (20)
isotretinoin		biologic drug		0.112	4.71e-05	ALDH1A3,CCL2,CDKN1A,CDKN1B,CRABP2,CYP1B1,DEFB1,ELF3,HOXA5,HPGD,IGFBP3,MMP9,NFKB2,OAS1,PTGS2,RARA,RARG,S100A2,S100A9,SERPINA3,SKP2,TLR2	962 (23)
BCR (complex)		complex		-0.49	4.74e-05	B4GALT1,BCL2A1,BCL2L11,CALR,CCNA2,CCND1,CCR7,CD44,CD7,CD86,CDKN1B,CDKN2A,CTCF,EP300,FAS,FOSB,HLA-DMA,HSP90B1,IL10,IRF4,JAK2,KCNN4,MYC,NFKB2,PIM1,PTAFR,PTGS2,PTPN22,RELA,S100A10,S1PR1,SLAMF7,TNFRSF25	461 (14)
Map3k7		kinase	Inhibited	-2.578	4.82e-05	AFP,BMP4,CMPK2,CXCL10,HAS2,HBEGF,IFIT2,IL10,MLLT3,MMP9,NFATC2,NFKBIA,NFKBIZ,NGF,OSR1,PTGS2,S100A9,SESN1,SNAI1,SPHK1,WNT11	702 (16)
sulindac		chemical drug		-0.796	4.85e-05	ABCB1,CCNA2,CCND1,CDC20,CDK1,CDKN1A,CDKN1B,CYP1A1,CYP1B1,E2F4,ERBB3,GCLC,KDM5A,MYC,MYCN,NQO1,PTGS1,PTGS2,RB1,VEGFA	990 (23)
STAT4		transcription regulator		0.526	5.1e-05	ACAP1,ACSS1,ACVRL1,ALDOC,ARMCX1,ASPH,BCL2L11,CAPN5,CCL2,CDKN1B,CIR1,CXCL10,DAPK2,FSCN1,FZD7,GADD45G,GJA1,GRTP1,H2AC18/H2AC19,H3-3A/H3-3B,IFIT1B,IFIT2,IL10,IRF4,ITGA7,MAP3K8,MBOAT2,MGARP,MLLT3,MYC,NXN,PRDM16,PRDX6,RGS16,RORA,RRAD,RRAGD,SERPINE1,SMPDL3A,SOCS3,STC2,STK32C,TGFB3,TUBB2B,VAMP4,VEGFA,VLDLR,VSIR	935 (14)
ethidium		chemical drug	Inhibited	-2	5.1e-05	C1QTNF5,CCN1,CCN2,CCND1,CCNE2,PCNA,PLAU,SERPINE1,TIMP2	1046 (23)
NR3C2		ligand-dependent nuclear receptor		-0.283	5.11e-05	AGT,AQP4,ARG1,ATP1B1,BAX,BCL2A1,BMP4,CCL2,CCN2,CNKSR3,COL1A1,CYFIP2,CYP1B1,DUSP4,FKBP4,FKBP5,GUCY1A1,INHBA,KDR,LYST,NDRG2,NRIP3,PGF,PLAT,PROCR,PTGS2,PTX3,RGS2,RRAD,SCNN1A,SERPINA3,SERPINE1,SPHK1,VEGFA,VLDLR	1034 (20)
EZH2		transcription regulator		-1.714	5.23e-05	AADAT,ACKR3,ADAM10,ADRB2,ALOX5AP,ALPL,AMACR,ANXA6,BCL2L11,BMP4,CA2,CCND1,CCNE2,CDKN1A,CDKN1B,CDKN2A,CLDN10,CLEC3B,COL1A1,COL1A2,CRISPLD2,CXCL10,CYP1B1,DAB2IP,DENND2A,DUSP5,EP300,EZR,FBLN1,FBN1,FGF5,FKBP5,FLT1,FLT3,FOXF2,FOXJ1,FZD1,GATA4,HOXA6,IGFBP3,IL10,KCNK1,LAMC2,LYPD6B,MLH1,MMP2,MMP7,MMP9,MYC,NFKBIA,NIBAN1,PIM2,PRICKLE1,PTGES,PTGS2,RAP1GAP,RASSF5,RB1,RUNX1,S100A8,S100A9,SATB1,SFN,SFRP4,SNAI1,…	881 (25)
crizotinib		chemical drug		0.46	5.26e-05	COL5A2,COX4I1,ERBB3,OCLN,PPARGC1A,PTP4A1,SERPINE1,SNAI1,SOD2,SPARC,TGFB3,VCAN,VIM,WAS	902 (20)
FOSL1	-1.698	transcription regulator		0.992	5.33e-05	ANKRD1,CCL2,CCN1,CCND1,CD44,CDKN2A,FOSB,FOSL1,GCLC,HPGD,IL10,MET,MMP2,MMP9,PLAU,SEMA6D,SERPINE1,SERPINE2,SNAI1,SNAI2,SPARC,TF,THBD,THBS1	844 (20)
PML		transcription regulator		1.319	5.43e-05	ACADM,ACADS,ACTG1,APOA1,BAX,CACYBP,CCND1,CDKN1A,CDKN2A,CPE,FAS,FTL,GADD45A,GPAM,HMGCR,HMGCS1,HSPB1,ID2,IFI44,IL1A,IRF7,LPL,MAF,MAPK11,NQO1,OAS1,PPARGC1A,PRKCH,PSMB8,SNAI1,SNAI2,SREBF2,TAP1,TAP2,TBX2,TXNRD1,UCP2,VIM	956 (25)
DUSP1		phosphatase		1.028	5.57e-05	AACS,APOL6,CCL2,CD86,CFB,CIDEC,CMPK2,CXCL10,DUSP6,FOSL1,HELZ2,IL10,IL1A,IL1RN,LUM,PAQR7,PARP1,PIK3R1,PLAT,PLIN2,PNRC1,PTGS2,S100A9,SERPINE1,SOD2,THBD,TLR2,VEGFC,VNN1,ZFP36	664 (14)
Ifn gamma		complex		0.328	5.64e-05	AGT,BAG1,CASP1,CCL2,CD86,CDKN1A,CDKN1B,CDKN2A,CXCL10,FAS,FLT1,GBP1,IGFBP4,IL10,IL33,JAK2,LGALS9,LIF,MAP4K4,MMP9,MYC,PCDH7,PCK1,SOCS3,TLR4,TNFRSF9	893 (15)
TET2	1.097	enzyme		0	5.75e-05	ADAM8,AFF3,ASPA,BCL2L11,CBR1,CHST11,CMPK2,EPCAM,FOXC1,GATA4,GRAP2,GRK5,H2AX,HS6ST1,IFIT2,ITGAX,MTSS1,NAV1,NFE2,NIBAN1,NIBAN2,P2RY2,RAB44,RUNX1,S100A8,SEC14L1,SLC16A12,SLC20A1,SORL1,SOX2,SPINT1,TGFA,TNNT2,XYLT1
STAT5A		transcription regulator		1.06	5.78e-05	ABCB1,AKR1C3,BAX,BCL2A1,CCND1,CD68,CDH17,CDKN1A,CDKN1B,CISH,CYP1B1,DUSP5,FAS,FOSB,GADD45A,GADD45G,GCHFR,GJB1,GSTT1,H2AC18/H2AC19,HDGFL3,ICAM2,ID2,LEF1,MAF,MAP1LC3A,MMP7,MYC,NR1H3,OAS1,ONECUT1,PIM1,PPFIBP2,PRR15L,PRSS23,PSMB8,PTK6,QPRT,RAB27B,RORA,RPA1,S1PR5,SBSPON,SERPINA3,SOCS2,SOCS3,SRP9,TANK,TCEAL1,TGFBR2,TM4SF1,TNFRSF25,TNFRSF9,TNFSF11,TNNC1,TRAF1,UGP2,ZFP36	1039 (21)
streptozocin		chemical drug		0.903	5.83e-05	ABCB1,ADIPOR1,ADIPOR2,AGER,ALPL,AQP9,ATP1B1,ATP1B2,BAX,CBS/CBSL,CCN2,CD163,CD68,COL1A1,CYP7A1,DLX5,EP300,FAS,FBN1,G6PC,GATA4,HIF1A,HNF4A,HSPG2,IL10,INSR,IRS2,KCNJ11,LGALS3,LMNB1,LPL,MAF,MAFB,MLXIPL,MMP2,MMP9,NEXN,NQO1,NT5E,PCK1,PKLR,PPARGC1A,PTGS2,RELA,SERPINE1,SLC25A5,SLC2A2,SLC2A4,SLC6A12,SLC6A2,SOD2,TCF7L2,TRPC3,VEGFA,VIM	954 (23)
GSK3B		kinase		1.369	5.91e-05	BAX,BCL2A1,CCL2,CCND1,CCNE2,CDKN1A,CDKN1B,CKM,GATA4,H2AX,HIF1A,IFIT1B,IFIT2,IL10,IRS2,KDR,MMP9,MYC,NFATC1,NFKBIZ,PMP22,PTGS2,RND2,SERPINE1,SNAI1,SNAI2,TCF7L2,TNNC1,TP63,TRAF1,TUBB4A	832 (16)
lithium chloride		chemical drug		-0.293	5.91e-05	AHR,B4GALT1,BAX,BMP4,CCND1,CD44,CDKN1A,CDKN1B,CKM,FSCN1,GATA4,HEYL,HMGCR,HMGCS1,IL10,LEF1,LSS,MMP2,MYC,PCNA,PLD1,PLIN2,POSTN,POU5F1,PTGS2,PTX3,PXN,RARA,REG3A,SNAI1,VCAN	968 (22)
NCOA1		transcription regulator		-0.974	5.92e-05	AHR,APOA4,BPGM,BTG2,CASP7,CBX4,CCND1,CDKN1A,CYP1A1,CYP7A1,DBP,ERBB3,FGFR2,HAS2,HIC1,HIF1A,HNF1A,IL1RN,KDR,MAPK3,MTHFSD,MYC,NFIB,NFIX,NFKBIA,NFKBIZ,NOCT,PCK1,PKLR,PLCD1,RB1,SERPINE1,SLC2A2,SORBS1,TLE1	974 (19)
Cdk		group		0.093	5.93e-05	CCL2,CDKN1B,COX5A,CXCL10,FADD,GADD45A,GADD45G,MYC,MYCN,NEDD9,PPARGC1A,RGS2,UCP2	899 (23)
BIRC5		other			6.02e-05	AURKB,BAX,CCN2,CD53,CDKN1A,COL1A1,COL5A2,COL8A1,FBLN1,FBN1,FCGR2B,FMOD,LUM,MMP2,TP63,TP73,VEGFC,VIM	865 (19)
mir-24		microRNA		-0.601	6.02e-05	AHR,ARHGAP19,BCL2L11,CDKN1A,CDKN1B,HNF1A,ID2,JPH2,KDR,MAF,MYC,NDST1,PARP1,PXN,RORA,RORC,SERPINE1,SNAI2	815 (16)
GDF2	4.864	growth factor		1.055	6.09e-05	BMPR2,COL1A1,CXCL12,DLX5,EFNB2,EMB,FGFR3,FMOD,GADD45B,GATA2,HIF1A,HTRA1,ID2,MMP9,MSX2,MYC,NFKBIA,NGF,NOG,POSTN,SERPINE2,SERPINF1,SOCS2,SPARCL1,TLR4	705 (13)
hyaluronic acid		chemical - endogenous mammalian		-1.323	6.17e-05	ABCB1,ACKR3,CCR7,CD44,CD83,CD86,CDKN1B,COL6A2,CXCL10,EP300,FRK,IL10,MET,MMP2,MMP9,MPO,NFKBIA,NOG,PCNA,PLAU,PTGES,PTGS2,PTHLH,SERPINE1,SOCS3,SPHK1,TIMP2,TLR2,TLR4	590 (15)
RABL6		other	Activated	2.929	6.18e-05	AURKB,BTG2,CCNA2,CCNE2,CDKN1B,DRAM1,DUT,ELF4,H2AX,HBEGF,KIF23,MAD2L1,MYC,NCAPG,NDC80,PLK1,RFC3,SERPINH1,TPX2,VRK1	705 (10)
folic acid		chemical - endogenous mammalian	Activated	2.67	6.18e-05	ABCC1,ANGPT1,APC,CDKN1A,CERS6,COL1A1,CYP1A1,EP300,FZD1,HDAC6,HDAC7,MMP2,MMP9,PCNA,PECAM1,PSEN1,PTHLH,RELA,TYMS,WNT6	946 (21)
Ras homolog		group		-1.732	6.24e-05	CCN2,CCND1,CDKN1A,IL16,ITGAV,MMP9,MYC,PLAU,PTGS2,TNFSF11	630 (19)
SOD2	-1.14	enzyme		-1.234	6.25e-05	ACP5,ANGPT1,CDKN1A,COLEC12,CTBP2,GCH1,GLYCTK,GSN,ID2,INHBE,INPP1,JDP2,MMP2,MMP7,MMP9,MYC,NCALD,POU5F1,PTGS2,SERPINE1,SLC19A2,SOD2,SORT1,SOX2,SPEG,UCP2,ZNF526	973 (21)
EFNA4		kinase	Inhibited	-2.324	6.27e-05	CCN2,CRABP2,DCBLD2,DUSP4,DUSP6,FOSL1,FOXJ2,IRF7,ITGB4,ITGB6,KRT7,NT5E,PLAT,PTHLH,SLC20A1
phenacetin		chemical drug		0.246	6.27e-05	ABCC2,CD44,ELF3,FBLIM1,FGA,FGB,LAMC2,LGALS3,MYC,PLA1A,PSMB8,RFTN1,S100A10,UPP1,VIM
NGF	-4.707	growth factor		-0.103	6.28e-05	ACER2,ACHE,ADGRL2,ASIC1,BAMBI,BAX,BCL2L11,BTG2,C1QL1,CCND1,CCR7,CD83,CD86,CDK1,CDK5R1,CDKN1A,CDKN1B,CDKN2A,DUSP4,DUSP6,FAH,FAS,FOSL1,GADD45A,GAP43,GCH1,GUCY1A1,GUCY1B1,KCTD11,MAP3K11,MAP3K12,MAPK14,MMP2,MMP9,MYC,MYCN,NAB2,RASA3,RELA,S100A12,S1PR2,SEMA6D,SORT1,STOM,TP73,VEGFA,VEGFC,VGF,ZWINT	867 (18)
Ca2+		chemical - endogenous mammalian		1.282	6.47e-05	ABCB1,ACTA2,AGER,AHR,CALR,CCN1,CCND1,CD83,CD86,CDKN1A,CDKN1B,COL1A1,CUL9,CYP1A1,CYP1B1,DBP,ELF3,ENPP1,FGFR2,FOSL1,GIP,GJA1,GLS,GRK5,HBEGF,HMGCR,IL10,IL33,IRS2,ITGA6,ITPR1,KRT8,MCAM,MGP,MMP9,NFATC2,NFKBIA,NR1D1,PPARGC1A,PTGS2,S100A8,S100A9,SERPINE1,SLC6A12,SNAI2,SREBF2,SSTR2,STC1,TCF7L2,TIMP2,TLR4,TNFSF11,VDR,VEGFA,VEGFD	988 (17)
P2RY2	8.237	G-protein coupled receptor		-1.161	6.62e-05	ACHE,CCND1,CDKN1A,GAP43,HAS2,HIF1A,PTGS2,SCNN1A,SERPINE1,SESN2,TF	739 (17)
sorbitol		chemical - endogenous mammalian		-1.254	6.65e-05	AKR1B1,AQP1,CCN1,CCN2,CDKN1A,GJA1,MAP3K11,SORD	903 (18)
fingolimod phosphate		chemical - endogenous mammalian		0.816	6.8e-05	CCL2,CCN2,HAS2,SERPINE1,SPHK1,THBS1	310 (7)
ponesimod		chemical drug		0	6.8e-05	CCL2,CCN2,HAS2,IL10,SERPINE1,THBS1
FALEC		other		-0.968	6.8e-05	BTG2,CDKN1A,CYFIP2,ECM1,FAS,TP53I3	477 (7)
SDC2		other		-0.934	6.8e-05	ACTA2,CDKN1A,CDKN1B,MMP7,TGFBR2,TGFBR3	980 (17)
Histone h4		group			6.86e-05	ABCB1,ACTA1,AGT,AKAP12,CCND1,CDK1,CDKN1A,CDKN2A,CHRNA5,CXCL10,CYP24A1,FLT1,FOXM1,HAS2,HPSE,IL1A,LEF1,MAD2L1,MGMT,MMP9,NEURL1,PCNA,PKLR,POLD2,PREX1,PTGS2,RPS6,RRM2,SOCS3,SPHK1,TBX15,TBX2,TGFBR2,TNFSF11,TYMS	839 (22)
Rb		group	Inhibited	-2.436	6.94e-05	AURKB,CCL2,CCNA2,CCND1,CCNE2,CDK1,CDKN1A,CDKN2A,CYP1A1,ECT2,FGFR2,FOXM1,HERC5,MAD2L1,MYC,PA2G4,PCNA,PLK1,PPARGC1A,RFC4,SOD2,TP73,TYMS	819 (21)
TGFA	1.448	growth factor		0.943	6.94e-05	CASP1,CCL2,CCN2,CCND1,CDKN1A,CXCL10,EREG,GJB1,GPER1,HGF,IGFBP4,LAMC2,MMP9,PECAM1,PLAT,PTGS1,PTGS2,RB1,S100A10,SERPINE1,TGFA,VEGFA,VIM	935 (20)
JUNB		transcription regulator		-0.033	6.99e-05	ARNTL2,C5,CCND1,CD44,CD68,CDC20,CDKN1B,CDKN2A,CFD,COL1A1,COL1A2,CYP1B1,E2F7,FOSL1,HK2,HPGD,ID2,IKZF2,IL10,IL1RL1,INHBA,ITGAV,ITGB4,MMP2,MMP9,NFKB2,PIM1,PLAU,RELB,ROCK1,SERPINE1,SLC7A1,SLC8A1,SNAI1,SNAI2,VEGFC	921 (19)
obeticholic acid		chemical drug		-0.285	7.03e-05	ABCB1,ABCC2,ACTA2,APOA1,CCN2,CD68,COL1A1,CYP7A1,FGF19,G6PC,IL10,NR1H4,PCK1,PTGS2,RELA,TIMP2	899 (15)
SATB1	5.161	transcription regulator		0.984	7.15e-05	ACTG1,APC,BCL2A1,BLNK,CCND1,CD86,CDKN1A,CORO6,DSTYK,DUSP4,EVI2A,FOSB,GADD45B,GPT2,HELZ2,HSPA8,IL16,IL1R2,IRF7,LAG3,MAF,NCOR1,NIBAN1,PSMD2,PTGES3,PTGS2,RB1,RELB,RPLP1,RUNX1,S1PR1,SLC27A2,SS18L1,TGFA,UBE2L6,UHRF1,VIM,YPEL5	751 (12)
MYB		transcription regulator		1.199	7.19e-05	ACAP1,ANPEP,BAX,BLNK,CBX4,CCND1,CD14,CDK1,COL1A2,CXCL12,ESAM,FOXJ1,FOXM1,GSTM1,HSPA8,IGFBP3,IL1A,ITPR1,JAK2,KDR,LIF,METTL7B,MFAP3L,MTSS1,MYC,NEDD9,NEURL3,NFKB2,PCNA,PRAG1,PTGS2,PTPN22,SLC27A2,SNAI1,SNAI2,SOCS2,SOX2,SPHK1,TNFRSF9,VIM	769 (17)
PITX2		transcription regulator		0.836	7.27e-05	ATP1B1,CCND1,COL1A2,COL8A1,FMO2,FOXC1,FZD2,FZD4,GADD45A,GATA2,GRHPR,HPGD,ITGAV,KCNJ11,KCTD1,LDHA,LEF1,LHX3,LHX6,MSRA,MYC,NXN,PITX1,PLOD1,SATB1,SNAI1,SOD2,SOX2,TBX15,TBX2,VIM,WNT6	928 (23)
Y 27632		chemical drug		-1.04	7.31e-05	ACTA1,ACTA2,ACTG1,BMP4,BMPR2,CCL2,CCN1,CCN2,CD44,CDKN1A,CDKN2A,HAS2,MMP2,MMP9,MYC,PLAU,PTGS2,RELA,SERPINE1,SKP2,THBS1,VIM	771 (17)
L-glutamic acid		chemical - endogenous mammalian		-0.147	7.31e-05	ACTA2,BAG3,BAX,BCL2L11,CCND1,CDKN1A,CDS1,CFD,CIDEC,CLDN1,CYP7A1,FMO2,FOSB,GADD45B,HIF1A,MMP2,MMP9,OCLN,PCNA,PLIN2,PPARGC1A,PTGS2,RELA,ROCK1,SLC27A1,SORBS1,SORL1,TAP1,TAP2	975 (20)
elaidic acid		chemical - endogenous mammalian		-1.617	7.39e-05	ADIPOR1,AKR1C4,ALDH1A1,APOA4,APOH,ATP5F1B,CD9,DGAT2,DHCR24,DHCR7,DHRS3,F2,GNE,HMGCR,HMGCS1,LIPH,LSS,MTTP,NSDHL,PNLIPRP2,SCNN1A,SERPINC1,SOAT1,SREBF2,TFPI	296 (5)
FBXW7		enzyme		1.579	7.61e-05	CD36,CDKN1B,CDKN2A,CIDEC,COL1A1,CREB3L1,DGAT2,DTX1,GPAM,HMGB1,HMGCR,HSPA8,HSPB1,MTHFD2,MYC,NFKB2,NQO1,PPARGC1A,RHOB,SERPINE1,TLR4	830 (19)
clopidogrel		chemical drug		1.528	7.61e-05	ACKR3,BBS5,CCL2,CHAC1,COL1A1,CRP,CXCL12,DHRS3,GPT2,HOXA3,HOXA5,LAMA5,LURAP1L,MMP2,MYC,PTX3,RASL11A,RGS16,SESN2,STC2,VEGFA	377 (7)
Fcor		enzyme		-0.44	7.68e-05	BCL2L11,CDKN1A,CDKN1B,GADD45A,PPARGC1A,RB1,SOD2	723 (11)
SART1		other		-1.195	7.68e-05	CA9,HIF1A,MMP9,POU5F1,SERPINE1,SOX2,VEGFA	606 (7)
vitamin E		chemical drug		0.858	7.82e-05	ACTA1,ACTA2,APOA1,BAX,CCL2,CD36,CD44,CD53,CDKN1A,F2,IL1A,KLF6,LPL,MMP2,PCNA,PLAT,PTGS2,SERPINE1,UCP2,VEGFA	967 (18)
L-methionine		chemical - endogenous mammalian		1.345	7.82e-05	ACTA2,AURKB,CDCA8,CDK1,CDKN2C,G6PC,GADD45B,IGFBP4,MGMT,MTTP,NFKBIA,PCK1,PIN1,PLAT,RHOB,SOD2,TGFBRAP1,TYMS	942 (19)
TXNIP		other		0.108	7.82e-05	AGER,CCNA2,CCND1,CD36,CDKN1A,CDKN1B,COL1A2,DHCR7,HIF1A,IDH1,LDHA,LPL,MTTP,PCNA,PPARGC1A,PTGS2,RELA,VEGFA	997 (23)
CXCL12	8.425	cytokine		0.637	7.84e-05	ACP5,ACTA2,AFP,AKR1C3,BAX,C5,CA2,CCL2,CCND1,CD14,CD36,CD44,CD47,CD9,COL1A1,CXCL10,CXCL12,DLX5,DMPK,DPP4,F2R,FAS,FYN,GSR,IGFBP7,IL1A,ITGAX,ITGB4,MMP2,MMP9,MSX2,MYC,PLAU,PTGS2,ROCK1,RRAS,SOCS2,SOCS3,TDG,TF,THBS1,TNFSF11,TNNC1,VIM	852 (17)
chenodeoxycholic acid		chemical - endogenous mammalian		-0.68	7.96e-05	ABCC2,AGT,APOA1,APOB,CD36,COL1A1,CYP7A1,FGA,FGB,FGF19,G6PC,HNF1A,HNF4A,HPGD,IL1A,MMP9,MTTP,NR1H4,PCK1,PLTP,PTGS2,SNAI1,TXNRD1,VDR	820 (21)
miR-29b-3p (and other miRNAs w/seed AGCACCA)		mature microRNA		-1.37	7.96e-05	ADAMTS2,ANGPTL4,BCL2L11,CCND1,COL1A1,COL1A2,COL5A2,COL8A1,FBN1,GAS7,GPR37,LAMC1,NID1,PIK3R1,PMP22,RERE,SHROOM2,SPARC,TDG,TGFB3,TGFBR2,TUBB2A,VCAN,VEGFA	809 (15)
NR0B2		ligand-dependent nuclear receptor		0.555	8.15e-05	ACADM,AGT,APOA1,ARG1,BAAT,CARD11,CCN2,CD163,CD36,CD86,CDKN1A,CIDEC,COL1A1,COL1A2,CYP7A1,ESRRG,FGFR1,G6PC,GSTM1,HMGCR,HNF1A,HNF4A,IL1RN,IL33,MAP3K8,MTTP,NR1H4,PCK1,PPARGC1A,SERPINE1,TLR2	874 (23)
STK11		kinase		-0.023	8.24e-05	ACE,ASPHD2,BCL2L11,CAMKK1,CCL2,CCNA2,CCND1,CDKN1A,CDKN1B,CNTN1,COX5A,DUT,EREG,FGFR2,FOSL1,GADD45A,GADD45B,GART,HHIP,HIF1A,IL1A,IL33,IMPDH2,LDHA,LUM,MCAM,MMP2,MMP9,MYC,NDUFV1,NEDD9,NFKB2,NOD1,NR1D1,NT5E,POLD2,POLR3D,PTGS2,RB1,RND2,RPS6,RRM2,SERPINE1,SERPINI1,SLC16A4,SNAI1,SNAI2,SORL1,SPARCL1,STARD10,STK17B,SUFU,TGFA,TXNRD1,TYMS,VAV3,VEGFA,ZBTB25,ZNF462	873 (18)
cigarette smoke		chemical toxicant		-1.24	8.26e-05	ACTA2,ADH7,AHR,CCL2,CCN1,CCN2,CCND1,CDC25B,CDKN1A,CDKN2A,CHRNA5,CHRNB2,CXCL10,CYP1A1,CYP1B1,DICER1,FOSL1,FTL,GADD45G,GCLC,GSR,HIF1A,IKBKB,IL10,IL1A,IRAK1,KDR,MAP1LC3A,MAP4K4,MAPK14,MMP2,MMP9,NFKBIA,NQO1,OAS1,P2RX1,P2RX7,P2RY2,PGF,PRKCG,PTGES,PTGS2,PTP4A1,RELA,RPS6,SERPINA3,SERPINE1,SOCS2,SOD2,TCN2,TLR4,TXNRD1,UGDH,VEGFA	610 (15)
FGFR4		kinase		-1.764	8.55e-05	CCND1,CD44,CDK1,CDKN1A,CYP7A1,DGAT2,KDR,LPL,MLXIPL,NRIP1,PLAU,SERPINE1,SNAI1	986 (22)
ANXA2		other		-1.947	8.55e-05	ANG,BAX,CDKN1A,FAS,GADD45A,IGFBP3,MMP2,MYC,PTGS2,S100A10,SESN1,SESN2,TP53I3	805 (17)
RARG	2.705	ligand-dependent nuclear receptor		-1.315	8.93e-05	APOA1,CCN2,CHST10,CRABP2,DHRS3,FOXC1,GAP43,GATA4,GJB4,HAS2,HOXA2,HOXA3,HOXA5,HOXB4,MAFB,MYC,POU5F1,RARA,SLC16A2,SLC17A9,SOX2,STRA6,THBD,UBA7,ZNF703	1063 (21)
sulforafan		chemical drug		-0.501	8.98e-05	ABCB1,ABCC2,AKR1B1,AKR7A3,ALDH1A1,BAX,CCL2,CCND1,CD44,CDC25B,CDKN1A,CDKN1B,ENPEP,EPHX1,FAS,FTL,GCLC,GSR,GSTM1,GSTT1,HIF1A,HP,KRT17,MMP9,NFKBIA,NQO1,OAS1,PTGES,PTGS2,RELA,SOCS3,TXNRD1,VEGFA,VIM	758 (16)
poly rI:rC-RNA		biologic drug		-1.128	9.14e-05	ADAM10,ARID5A,BAX,BNIP3,BTC,C2,CASP7,CCL2,CCNA2,CCR7,CD14,CD200,CD36,CD44,CD47,CD83,CD86,CDC20,CDK1,CFB,CMPK2,CRP,CSF1,CXCL10,CYP7A1,DEFB1,DUSP5,ELAVL2,ELF3,EREG,EZR,FAS,FCGR2B,FOSL1,GADD45B,GATM,GBP1,GBP4,GBP6,GCH1,HBEGF,HELZ2,HFE,HIF1A,HK2,IFI44,IFIT1B,IFIT2,IL10,IL1A,IL33,INHBA,IRAK1,IRF7,ITGAX,JAK2,KLF6,LGALS9,LIF,LIPG,LPL,MARS2,MEIS1,MMP2,MMP9,MPO,MRPL39,MRPS9,MYC,NEDD9,NFKB2,NFKBIA,NFKBIE,N…	947 (14)
CD40		transmembrane receptor		-0.367	9.28e-05	A4GALT,ANPEP,BAX,BCL2A1,BCL2L11,CALR,CCL2,CCNA2,CCND1,CD44,CD83,CD86,CDKN1A,CDKN1B,CSF1,CXCL10,CXCL12,DAPP1,DUSP6,FAS,FCGR2B,HSP90B1,IL10,IL1A,IL1RN,IRF4,LGALS3,MET,MMP9,MYC,NFATC1,NFKB2,NFKBIA,PIM1,PTGS2,RELA,SERPINE1,SLAMF7,TAP1,TAP2,THBD,TLR2,TNFRSF25,TNFRSF9,TRAF1,TRAF5,VEGFA	660 (12)
HNRNPK		other		1.25	9.38e-05	AGT,CAVIN2,CCN2,CDKN1A,ITGA6,MYC,PRELP,PTGS2,RASA1,RB1,SOX2,TCN2,UCP2,USP25,VCAN,ZNF519	826 (18)
CDKN1B	1.142	kinase		-0.008	9.53e-05	APCDD1,B4GALT5,BLNK,CCND1,CDKN1A,CDKN1B,CDKN2A,CDKN2D,CSDC2,DUSP9,GAP43,IGF2BP1,LEF1,LGALS3,LHX1,MMP9,MYC,NDEL1,NFATC2,PCDHA11,PCNA,RDH5,RRAD,RUNX1,S100A9,SERPINE1,SKP2,SOD2,SOX2,TCF7L2,TENM4	750 (23)
tanespimycin		chemical drug		-1.185	9.53e-05	AHR,ARRB2,BCL2A1,CCND1,CDK1,CDKN1A,CDKN1B,CYCS,FAS,FLT3,HMGCR,HMGCS1,HNRNPM,HSP90B1,HSPA1A/HSPA1B,HSPA8,JAK2,KRT8,LDHA,MYC,PLAU,RPL30,RPS16,SERPINE1,SERPINH1,SNAI2,SNRPG,SOD2,SREBF2,TNFSF11,VEGFA	933 (21)
PRKCI		kinase		-0.882	9.57e-05	CCND1,ECT2,ELF3,EZR,HK2,IL10,IL1A,KCNJ11,PTGS2,RFC4,SLC2A2,SLC2A4	921 (21)
SPARC	1.803	other		1.472	9.6e-05	AKR1C3,ARG2,BRCA2,CDH3,CFD,CHAF1B,CIDEC,CLDN1,COL1A1,COL1A2,CYP1A1,LEF1,MMP2,NIPAL1,P2RY2,PAG1,PLET1,RFC4,SERPINA7,SERPINE1,SNAI1,SNAI2,SPARC,SPRR1A,SYDE2,TMC5,USP2,VIM	896 (18)
TFRC		transporter		0.728	9.67e-05	ACTA2,BCL2L11,BNIP3,CCNA2,CDC20,CDK1,CDKN1A,CHAC1,COL1A1,FAM20C,FTL,GADD45A,GAS7,GGT1,HK2,ID2,LDHA,PLD4,SERPINB8,SPRR1A,STC2,SULF2,TFR2,TGFB3	260 (5)
cyclophosphamide		chemical drug		-0.253	9.67e-05	BAX,C4A/C4B,CD44,CDKN2A,DTX1,ELF3,FADD,FAS,FGA,FGB,FLT3,GAP43,IL10,IL1R2,LAMC2,LGALS3,MYC,NGF,PLA1A,PSMB8,RBM3,SATB1,THBS1,UPP1	966 (17)
Gcg		other		-1.414	0.000101	APOA4,ARG1,ATP1B1,CSRP3,ERO1B,GLS2,GSTM1,LHPP,METTL7B,NCALD,NNMT,OAT,RNASE4,SDSL,SLC25A51,SLC3A1,SULF2,SUSD4
TCF12		transcription regulator		0.391	0.000102	ARSA,ASB2,AZGP1,BLNK,CDKN1A,CDKN2A,CHRNA5,ELF4,EPCAM,FLT3,GJA1,ID2,IKZF2,IL1RL1,INTS13,IRF4,ITGB7,JDP2,KLF6,KLF7,KLK8,LDHA,LDLRAD4,MAF,NFKBIE,RARG,RORA,S1PR1,STK17B,THY1,TNFRSF25,VEGFA,VGF	692 (11)
CBFA2T3		transcription regulator		0.325	0.000102	C2,CD36,CD68,CDKN2D,CDYL2,COL28A1,DRAM1,FCGRT,FXYD6,GGT1,GLI2,GPRIN3,GSN,HLA-DMA,HOXA3,HOXC6,ID2,IRF7,MAP3K8,MSRB2,NECTIN1,NR1H3,PACSIN1,PLTP,REPIN1,RIPK3,RNF122,S100A9,STING1,TEAD4,THBD,TYROBP,UBA7
apicidin		chemical - endogenous non-mammalian		0.876	0.000102	AMPD3,ATP2A3,CAVIN2,CCR1,CDKN1A,FAS,GSN,ITGB7,PTGES,SLC35D1	550 (11)
bexarotene		chemical drug		-0.061	0.000103	ADRB2,AKR1C3,CCDC107,CCL2,CCN1,CCND1,CFD,CLIC6,CYCS,DCTN3,DEPP1,DHRS3,DUSP5,GNB2,IER2,ITGB6,ITPR1,KRT17,LPL,LRP4,MAF,MAP3K8,MLLT11,MMP9,MPC2,MTHFD2,NDUFB2,NR1I2,NRP2,PIK3R1,PIN1,PLAT,PNRC1,PTGS2,RABAC1,S100A9,SLC27A1,SLC7A1,SLC7A5,SPARC,TGFA,TM4SF1	997 (20)
romidepsin		biologic drug		-0.24	0.000104	ARF4,BAX,BCL2A1,BCL2L11,CCND1,CD86,CDKN1A,CDKN1B,CDKN2A,CDKN2D,CXCL10,DUSP6,GSN,HIF1A,INSR,ITGAV,MLH1,MMP9,MYC,PARP1,PTGS2,RHOB,SLC26A2	943 (21)
TLR4	1.049	transmembrane receptor	Inhibited	-2.383	0.000108	ACTA1,ARID5A,BAMBI,BATF,BAX,BCL10,CASP7,CCL2,CCN1,CCR7,CD14,CD163,CD200,CD44,CD86,CERK,CERS6,CFB,CISH,CMPK2,COX4I1,CXCL10,EREG,FAS,FCGR2B,GADD45G,GJA1,HBEGF,HELZ2,HHEX,HMGB1,HPSE,HTRA1,IFIT1B,IFIT2,IL10,IL1A,INHBA,IRF7,LRRK2,LYST,MCOLN2,MET,MMP9,MYC,NAA80,NFKB2,NFKBIA,NFKBIZ,NR1H4,PLA1A,PLAT,PTGES,PTGS2,PTX3,RELA,RELB,RGS14,RGS16,RIPK2,RUNX1,SLC2A4,SLC6A12,SMPDL3A,SOCS3,SOD2,SPHK1,TLR2,TLR4,TNFSF…	937 (15)
miR-16-5p (and other miRNAs w/seed AGCAGCA)		mature microRNA		-1.315	0.000109	ABCF2,ABHD10,ANLN,CA12,CCND1,CCNF,DIPK1A,ECHDC1,F2,FGFR1,FLT3,GPAM,H3-3A/H3-3B,HSP90B1,HSPA1A/HSPA1B,KCNN4,KIF23,LAMC1,LAMTOR5,MAPK3,MGAT4A,MLLT11,NIPAL2,PHKB,PLAG1,PLK1,PRIMPOL,PTGS2,RAB30,RECK,RFT1,RNF144B,SERPINE2,SLC12A2,SLC35B3,SLC38A1,SLC7A1,TOMM34,TRMT13,UCP2,UGDH,UGP2,VEGFA,YIF1B,ZYX
captopril		chemical drug		-1.065	0.000111	ABCC2,ACE,AGT,C4A/C4B,CD44,CSRP2,EPHX2,FBLIM1,FGA,IL1RN,LAMC2,LGALS3,MMP9,POSTN,PSMB8,PTGS2,RBM3,S100A10,SERPING1,SLC8A1,TGFB3,UPP1	887 (21)
PTGER2		G-protein coupled receptor		0.936	0.000113	CCNA2,CCR7,CDKN3,CEP55,CXCL10,ECM1,ECT2,H2AX,IL10,IL1A,IL1R2,KIF15,KIF2C,LIF,MMP9,PIM1,PLK1,PTGER3,PTGES,PTGS2,PXN,RACGAP1,SERPINE1,SPAG5,THBS1,TIMP2,TPX2,VEGFA	839 (19)
semaxinib		chemical drug		-1.986	0.000115	ACKR3,ACP5,AHR,AHSG,ARG1,CARD11,CCR1,CCR7,CXCL10,CYP1B1,EPHX2,EREG,GRAP2,HIF1A,IL1R2,IL34,IRF4,ITIH4,KDR,LRG1,MMP9,NFATC2,NFKBIA,PARP1,PCNA,PECAM1,PTGS2,PTX3,SERPINE1,SOCS3,TCHP,THBS1	982 (20)
TXNRD1	-1.371	enzyme		1.69	0.000116	ABCC2,ACOX2,BAX,BLVRB,CBR1,CD36,ESRRG,FAS,GCLC,GSTM1,MOCOS,NQO1,TNFRSF25,UGDH,UGP2	897 (18)
PTGS1	2.454	enzyme		-0.539	0.000116	ANGPT1,ARG1,ATP8A1,GEM,GJA1,MMP2,MMP9,MYOZ1,PTGER3,PTGES,PTGS1,PTGS2,STC1,TNFRSF9,VEGFA	875 (20)
TNC		other		-1.744	0.000116	CASP1,CCL2,CDKN1A,CXCL12,EDNRA,EREG,HTRA1,ID2,IL1A,LGR5,MET,MMP2,MYC,TLR4,TNFSF11	654 (16)
MM-589		chemical reagent		0.846	0.000116	ACTA1,CCDC80,COL1A1,COL1A2,COL5A2,FBLN1,HOPX,MMP2,POSTN,RND1,SORT1,SULF1,TNNC1,TNNT2,USP2
ADCYAP1		other		-0.803	0.000122	AGER,AMACR,ANGPT1,ARHGDIG,ARHGEF25,BAG2,BCAM,BTG2,CCNA2,CD86,COL5A2,CXCL10,EMB,FGFR2,GAP43,GREM2,GRK5,IL10,KCNN4,KIF23,KRT8,LUM,MAPK4,MCAM,MEST,MME,MREG,MYC,NFATC2,NFKBIA,NQO1,NSDHL,P2RY2,PDE10A,POSTN,PRDX6,RELA,RHOB,S100A10,SERPINA3,SERPINE2,SERPINF1,SH2B2,SOCS3,SPARC,TMPO,TUBB2B,TXNRD1,UCP2	917 (15)
alitretinoin		chemical drug		-0.44	0.000122	ACADM,ADAM10,APOA1,BCL2A1,CASP1,CASP7,CCND1,CD14,CD36,CD83,CD86,CDKN1A,CDKN1B,COX4I1,CPM,CXCL10,CYCS,CYP24A1,GK,GSTA1,HNF4A,MMP9,MTTP,PGLYRP1,PLAU,PLTP,PPARGC1A,RARA,RARG,SLC27A1,SLC2A2,SNAI1,SOAT1,STRA6,UBA7,VIM	827 (20)
Collagen type I (complex)		complex		-1.525	0.000123	ACTA2,BAX,CCND1,CD83,CDKN2A,COL1A1,CPB2,EXOC3L2,ITGAV,KDR,MMP2,MMP9,MYC,PLAU,PTGS2,RECK,S100A10,SKP2,TIMP2,VIM	807 (22)
LGR4		transmembrane receptor		-0.196	0.000124	AHR,AQP9,BLVRB,CD14,CXCL10,IL1A,LEF1,LHPP,MMP9,MYC,OAT,SFRP4,SLC13A3,SLC22A1,SNAI1,VIM	950 (21)
TREM2		transmembrane receptor		0.457	0.000124	BAMBI,CCR7,CD36,CD86,CTSB,IL10,IL1A,ITGAX,LGALS3,LOX,LPL,NFKBIA,PTGS2,PTK7,SULF2,WIF1	974 (18)
IKZF1		transcription regulator		-0.469	0.000126	AQP1,BLNK,CALHM5,CCR1,CD68,CDKN1A,CDKN1B,DEPP1,DIPK1A,DNAJC6,DTX1,DUSP5,EBF1,EXTL2,FGF13,FGFR1,FKBP9,FLT3,FUT10,HHATL,HK2,IL10,INSR,IRF4,KIF23,KMT2A,LMO2,MYC,NFE2,NFIX,NFKBIZ,NR1H4,NRARP,PPP1R9A,PROS1,PRRT3,RASSF4,RHBDF2,RNF213,RUNX1,SASH1,SEMA5A,SERPINH1,SHROOM3,SULF2,TLR4,TNNT2,TYROBP,UEVLD,WNT10B,ZDHHC9	699 (15)
ATF3		transcription regulator		0.338	0.000126	ADIPOR1,AURKB,BHLHE41,CCND1,CD83,CDK1,CDKN1A,CHAC1,G6PC,GBP4,GBP6,GSN,HSPB1,MMP2,NFKB2,NFKBIZ,PCK1,PLK1,PTGES,RIPK2,SERPINE1,SLC11A1,SLC15A3,SPRR1A,TLR2,TP53I3,TP73	805 (16)
SOX9		transcription regulator		0.228	0.000126	BEST1,CCN2,CDKN1A,CELSR2,COL1A1,DLX3,FZD2,FZD7,GAS7,IHH,LBP,MAPK3,MMP15,NFATC1,NFATC4,S100A3,SNAI2,SOX8,SULF2,TCF7L2,TEAD4,TIMP2,VEGFA,VNN1,WIF1,WNT11,WWP2	1115 (22)
Betacatenin/TCF		complex		0.113	0.000127	ALPL,CCND1,CD44,DLX5,GJA1,LEF1,MMP7,MYC
salirasib		chemical drug		-1.739	0.000128	AK4,ALDOC,BNIP3,CA9,CDKN1B,COL5A2,HIF1A,LDHA,OCLN,PLAT,PLAU,PLOD1,SERPINE1,STC1,TGFA,VEGFA,VEGFC	927 (17)
1810019D21Rik		other		-1.414	0.000129	ABCB1,APOL6,CDKN1A,COL6A2,COL8A1,EFNA3,ESRP2,HGF,INKA2,MMP9,MYCN,NIPAL1,PALMD,PLAU,S100A8,SNAI2,TCEAL1,THBD
daidzein		chemical drug		0.425	0.000129	AKR1C3,ARG1,BAX,CCL2,CCND1,CD86,CKLF,CYP1A1,EVI2A,FCGR2B,FOLR1,FOSB,HMGCR,ID2,IRF7,LAPTM5,MTTP,MYC,NCOR1,NQO1,PIK3R1,PTGS2,PTPN6,PXMP4,SH2B2	1189 (21)
NR1H4	-1.266	ligand-dependent nuclear receptor		-0.368	0.00013	ABCC2,ACSS1,ACTA2,ADRB2,AMBP,ANPEP,APOA1,ATP8B1,BAAT,CCL15,CDKN2A,COL1A1,COL1A2,COL5A2,CTSB,CYP7A1,ENPEP,FADD,FAS,FGB,FGF19,FOXM1,G6PC,GSTM1,HNF1A,HNF4A,INSR,LDHA,MMP2,MTTP,MYC,NDRG2,NR1H4,NR1I2,PCK1,PKLR,PLTP,PPARGC1A,PTGS1,PTGS2,RARA,RARRES2,S1PR1,SERPINC1,SREBF2,THBD,TIMP2	834 (22)
15-deoxy-delta-12,14 -PGJ 2		chemical - endogenous mammalian		0.565	0.000135	ACTA2,AFP,BAX,CCL2,CCN2,CCND1,CD200,CD36,CDKN1A,COL1A1,COL1A2,CTSB,CXCL10,E2F4,FKBP4,FLT1,GADD45A,GCLC,GSN,GSR,HGF,HSPB1,HTRA3,IL10,IL1A,KDR,MAPK14,MMP9,MPO,MYC,NFKBIA,NFKBIB,NOG,NQO1,OLIG2,PARP1,PECAM1,PLAU,POU5F1,PTGES,PTGS2,RORA,SERPINE1,SLC2A4,SOAT1,SOCS3,TNFSF11,TXNRD1,VEGFA	873 (15)
PPP1R14B		phosphatase		1.432	0.000136	FLT1,HIF1A,KDR,PECAM1,VEGFA
PLSCR1		enzyme		1	0.000136	CCND1,CDKN1A,CDKN2A,ITPR1,MYC	715 (16)
TRIM33		transcription regulator			0.000136	GATA2,MYC,RUNX1,SERPINE1,TGFBR2
Cyp2a12/Cyp2a22		enzyme			0.000136	ABCB1,ABCC1,HNF4A,NR1I2,PPARGC1A
SRGN		other		-0.369	0.000136	CLDN1,HGF,POU5F1,SOX2,VIM
CXXC4		other		-0.6	0.000136	CCND1,CDKN1A,MMP7,SPARC,TET2	960 (17)
dibenzoylmethane		chemical toxicant		-0.801	0.000136	CCND1,CDKN1A,CYP1A1,CYP1B1,PTGS2	697 (17)
EWSR1-FLI1		fusion gene/product		-0.254	0.000136	ARID5B,CCN1,CCN2,CCND1,COL5A2,EDNRA,EYA3,FOXM1,GPR37,HPGD,KAZN,NFKBIZ,NUAK1,POSTN,RHOBTB1,S1PR1,SH3D19,SULF1,TGFBR2,THBS1,TLE1,ZFHX4
IL7		cytokine		-0.659	0.000137	AHR,BAX,BCL2L11,BLNK,CBLB,CCL2,CD86,CDKN1A,CDKN1B,CISH,COL1A1,CSF1,DPP4,DUSP5,EBF1,FAS,GSR,ITGB7,JAK3,LEF1,LIF,MAF,MLLT3,MMP9,MYC,PIM1,PIM2,RGS16,RORC,S1PR1,SOCS3,TNFRSF9,TNFSF11,UPP1	909 (18)
PRL		cytokine		-0.047	0.000138	AKR1C3,AKR1C4,BAG1,CAPN2,CCL2,CCND1,CDKN1A,CISH,CLDN3,CMPK2,COL1A1,COL1A2,COX4I1,CTSA,CTSB,CXCL10,ECM1,ERBB3,GSTM1,HELZ2,HERC5,ID2,IFI44,IGFBP3,IRF7,JAK2,LAMC1,MFGE8,MGP,MLKL,MME,MYC,OAS1,OCLN,PAQR7,PARM1,PCNA,PCOLCE,PDIA5,PDLIM4,PIM1,PLAT,PLCD1,RABAC1,RNASE4,SAMD9L,SERPINA3,SOCS2,SOCS3,SPARC,TIMP2,TNFSF11,TP63,VDR,VIM,ZCCHC2	1128 (18)
Nuclear factor 1		group		0.22	0.000139	ADRA1B,ALAS1,COL1A1,CYP1A1,GSS,GUCY1B1,HGF,LOX,PKLR,SERPINA3,SLC25A5,SLC2A4
VTN		other		-1.554	0.000139	CDKN1A,COL1A1,COL1A2,EFNB2,MMP2,MMP9,PLAU,PTGS2,PXN,S100A10,SERPINE1,SFN	760 (19)
PTP4A1	-1.069	phosphatase		-0.424	0.00014	AARS1,APC,BAX,COL6A2,EEF1A2,FLRT1,GMPS,HIF1A,HNF4A,HNRNPF,HSPA1A/HSPA1B,HSPA6,IGF2BP1,IGFBP7,IMPDH2,ITGB4,LAMA2,LRATD2,MMP2,PCNA,PECAM1,PIK3R1,PTP4A3,ROCK1,SLC35G2,SPARC,VCAN,VIM,WDR83OS
PLAUR		transmembrane receptor		0.369	0.000141	ACTA2,ANG,CCL2,CCND1,CTSB,FOSL1,ITGA6,KDR,MMP2,MMP9,MYC,PLAU,SNAI1,VIM	747 (19)
G protein alphai		group		0.416	0.000145	ADAMTS9,C1R,C1S,C4A/C4B,CCN1,CXCL10,F2R,FCGR2B,FOSL1,GBP4,GBP6,GEM,IFIT1B,LIF,PSMB8,PTHLH,SERPING1,SOCS3,SPHK1,TAP1,THBS1	649 (20)
PIK3CA		kinase		1.043	0.000145	CA9,CCND1,CD14,CD44,CDKN1B,FOXM1,GSR,GSS,HIF1A,IRS2,KDR,POU5F1,PROCR,SERPINE1,SNAI1,SNAI2,SPARC,SREBF2,THY1,TP63,VIM	776 (17)
zymosan		chemical - endogenous non-mammalian		-1.188	0.000145	ACADM,ARG1,CD86,CSF1,DEPP1,DICER1,IL10,IL1A,IRF4,LGALS9,LIF,LPL,MMP2,PPARGC1A,PTGS1,PTGS2,SLC27A1,SOCS3,THRA,THRB,TLR2	712 (15)
MYF6		transcription regulator		0.054	0.000149	ANG,ANGPTL4,CDKN1A,CKM,CTSB,CXCL10,DPP4,FNDC5,GSN,HBEGF,IGFBP3,IL10,IL16,IL1A,IL1RN,IL33,INHBA,LIF,MMP2,MMP7,RECK,SERPINE1,SERPINF1,SPARC,THBS1,VEGFA,VEGFC	328 (7)
fatty acid		chemical - endogenous mammalian		-0.989	0.000149	AHR,AHSG,APOA1,BAX,CCN1,CD36,CDKN1B,CYP7A1,G6PC,GPAM,LPL,MMP9,NDUFB6,NFKBIA,NFKBIB,NR1H3,PLIN2,PPARGC1A,PTGS2,S100A8,SERPINE1,SLC27A1,SLC2A2,SLC2A4,ST3GAL5,UCP2,VNN1	708 (18)
HSPB1	-8.078	other		-0.208	0.000154	ACTA2,CCNA2,CDK1,CDKN1A,CDKN1B,E2F4,IL10,IL1A,LPL,PECAM1,RELA	810 (19)
sphingosine-1-phosphate		chemical - endogenous mammalian		1.405	0.000154	ACTA2,ANGPT1,CCL2,CCN2,CCND1,CD36,CD44,CXCL10,FAS,GAP43,HAS2,HIF1A,KDR,MMP9,NRP2,PTGS2,RARA,S1PR1,S1PR2,SERPINE1,SPHK1,THBS1,TNFSF11,VEGFC,VIM	890 (18)
ASPSCR1-TFE3		fusion gene/product		-1.8	0.000154	ATP6V1E1,BHLHE41,BIN1,CD59,CTSA,EZR,HTATIP2,IFI30,LOC102724788/PRODH,MET,MREG,PACSIN2,PGAP6,PMP22,POPDC2,PPARGC1A,PXN,RRAGD,SFXN3,SLC19A2,SOD2,STOM,TCN2,UPP1,WIPI1
nicotine		chemical drug		0.287	0.000158	ACE,AHR,CA2,CCL2,CCN2,CCND1,CD44,CD86,CDKN1A,CDKN1B,CHRNA5,CHRNB2,CNTN1,COL1A1,EIF2A,G6PC,GCH1,GJA1,GRPR,HIF1A,HSPA8,IL10,IL1A,KCNB1,KCNJ11,KDR,LGALS3,MMP2,MMP7,MMP9,MYCN,NSF,PCNA,PLAT,POSTN,PTGS2,PTHLH,RELA,SCNN1A,SERPINE1,SERPINF1,SLC20A1,TREX1,ZFP36	619 (16)
NLRX1		other	Activated	2.528	0.000162	AGT,BCL10,FADD,IKBKB,IL10,IL1A,IRAK1,NFKB2,NFKBIA,NFKBIB,NFKBIE,NOD1,OAS1,PIK3R1,RELA,RELB	636 (11)
D-fructose		chemical - endogenous mammalian		0	0.000162	ACTA2,AGER,AGT,CD68,COL1A1,CXCL10,HP,IL1A,MLXIPL,MMP2,RPS6,SLC2A12,SLC2A2,SLC2A4,SLC5A1,THBS1	973 (17)
S-nitroso-N-acetyl-DL-penicillamine		chemical reagent		0.507	0.000164	BNIP3,CCL2,CDKN1A,CXCL12,FAS,HIF1A,HSPA1A/HSPA1B,MB,MYC,NSF,PPARGC1A,PRKG1,PTGS2,S100A10,SLC2A4,TGFB3,TP73,VEGFA	863 (18)
PPP2CA		phosphatase		-0.839	0.000164	AHR,BCL2L11,CASP1,CCND1,CD36,CDKN1A,CFB,CXCL10,HCAR2,IL1A,IRF7,MYC,MYL4,NOVA1,NT5E,PTGS2,SOCS3,UPP1	503 (14)
NOTCH3		transcription regulator		1.638	0.000164	ACTA2,ARHGEF4,CDKN1A,CDKN1B,DLGAP5,DTX1,GUCY1B1,HEY2,IL10,KDR,MMP9,NRARP,PRAG1,PTX3,SMTN,SNAI2,SPARC,VEGFA	592 (18)
NFE2L2		transcription regulator	Inhibited	-2.787	0.000165	ABCC1,ABCC2,ACE,ACTG1,ADH7,AGT,AHR,ALAS1,ANG,APOA4,ARHGEF3,B4GALNT1,BNIP3,C5,CBR1,CCN2,CD36,CD86,CDKN1A,CDKN2C,CFD,COL1A1,COX4I1,CXCL10,DCTN3,DHCR7,EIF3E,EPHB4,EPHX1,ETV6,FGF13,FKBP5,FTL,FXYD1,GADD45G,GCLC,GLS,GOT1,GSR,GSS,GSTA1,GSTM1,HNF1A,HSP90B1,HTATIP2,IDH1,IFIT1B,IL10,IL1A,IL1R2,IL1RN,KCND1,KCNMB4,L1CAM,LMNA,LPL,MAP1LC3A,MMP9,NGEF,NOCT,NQO1,OAT,OSGIN1,PLIN2,POMP,PPARGC1A,PTGS2,RELA,RPS16,SER…	893 (18)
E2F8	2.303	transcription regulator		-0.689	0.000165	CCNA2,CCND1,CCNE2,CDK1,ECT2,KIF23,RACGAP1
RB1CC1		other		1.809	0.000165	ALDH1A3,CCND1,CDKN1A,CXCL10,MYC,RB1,SERPINE1	914 (19)
BMP4	2.253	growth factor		1.024	0.000166	ACTA2,BMP4,CCN1,CCND1,CCR7,CDKN1A,CDKN2A,DEPP1,DLX3,DLX4,DLX5,ELF3,FGFR2,GATA2,GJA1,HOPX,HTRA1,ID2,INHBA,ITGB6,KDR,KRT7,L1CAM,LEF1,MSX2,MYC,MYCN,NOG,PGF,POSTN,POU5F1,PRKCH,SERPINE1,SLC38A3,SNAI1,SNAI2,SOX2,SPARC,SPINT1,SULF1,TBX15,TFAP2C,TNFSF11,TP63,TRPV2,VEGFA	1156 (22)
PRDM16	8.884	transcription regulator		1.015	0.000169	AGT,CDKN1A,CXCL10,FOXJ1,GADD45G,GBP4,HGF,IFI44,IFIT1B,IFIT2,IRF7,PPARGC1A,SERPINE1	927 (22)
INSIG1		other		-1.3	0.000176	AACS,ALOX5AP,CCR7,CD68,CXCL10,DHCR24,DHCR7,GPAM,HMGCR,HMGCS1,IRS2,LIPG,LPL,LSS,MLXIPL,NFKBIZ,PLD1,PLIN2,PTGES,PTGS1,RAB27A,S100A8,S100A9,SLC2A2,SREBF2,UCP2,VNN1	509 (12)
GATA6		transcription regulator		0.673	0.000177	ABCB1,ACTA2,AFP,ARG1,ASPA,BCAM,BMP4,BMPR2,C1R,C4A/C4B,CALML4,CD163,CDCA8,CDKN1A,COX5A,CRABP2,DCBLD2,DLX3,DPP4,DSCC1,EMX2,FH,GATA4,HNF4A,HYAL1,IL10,KRT17,KRT7,LGR5,MSX2,MYC,NTF4,PECAM1,PGM2,POU5F1,PPL,PTGES,PTGS1,SFTPC,SOX2,SPARC,SPRR1A,TNNC1,ZIC2	1067 (23)
MEF2D		transcription regulator		-0.768	0.000178	ACTA1,CCN2,CCND1,CCNE2,CKM,COL1A2,FOSB,GCLC,IL10,IRF4,NQO1,PCNA,PPARGC1A,SLC2A4,SOD2,SOST,SYK,TGFB3,TNNC1,VIM,ZFP36	883 (21)
ERN1		kinase	Activated	2.512	0.00018	ACTA2,ANG,ARF4,CNTN1,CYP1B1,DGAT2,EPCAM,ERO1B,FAS,G6PC,GOLGA3,GOT1,HSP90B1,IKBKB,ITGB6,LGR5,MLXIPL,NR1H3,PDIA5,PIGA,PLIN2,PROS1,PVR,SDF2L1,SEC22B,SLC20A1,SLC7A1,SPARC,SPTLC3,ST14,SYT11,VEGFA,WFS1	395 (7)
2-amino-5-phosphonovaleric acid		chemical - other		1.623	0.00018	AAGAB,ADAMTS2,ANLN,ARID5A,ASB2,BSPRY,BVES,CAMKK1,CAVIN2,DUSP6,EXT1,FOSB,GADD45A,GADD45B,GADD45G,KDR,LBH,LURAP1,MRPL9,NRN1,OLFM1,PRKAB2,PTGS2,RASGEF1B,RASL11A,RELB,RGS2,RPS6KA5,SLC25A29,SLITRK3,TCHP,YPEL5,ZNF605	357 (7)
RASSF6	-9.081	other		-0.97	0.000183	BAX,BTG2,CASP7,CDKN1A,CDKN2A,TP73	692 (17)
tryptase		group		0.816	0.000183	BAX,CXCL10,F2R,F2RL1,MMP9,PLAT	799 (16)
SCUBE3		other		0.168	0.000183	MMP2,MMP9,SERPINE1,SNAI1,SNAI2,VIM	450 (9)
RECK	-2.485	other		0	0.000183	CCND1,CDKN1A,CDKN1B,CDKN2A,MMP9,SKP2	990 (21)
NFYA	-1.131	transcription regulator		0.763	0.000185	ABCB1,CALR,CBS/CBSL,CCNA2,CDC25B,CDCA8,CDK1,CDKN1A,COL1A2,CYP1A1,EPHX1,FGFR2,G6PC,GADD45A,GADD45B,GPAM,GUCY1B1,HOXB4,MLH1,PCK1,RHOB,RRM2,TGFBR2	856 (19)
RIPK2	-1.143	kinase		-1.593	0.000189	ACADM,CARD6,CD36,CD86,CXCL10,CYP7A1,DGAT2,HMGCR,IL33,MCOLN2,MTTP,NFKB2,NR1H3,PDE4B,PPARGC1A,PTGES,SLC27A1,SOD2,TANK,TRAF1	683 (14)
ID1		transcription regulator		-0.919	0.000189	ALDH1A1,CCN2,CCND1,CDKN1A,CDKN1B,CDKN2A,DTX1,DTX4,FGFR3,MMP2,MMP9,MYC,POU5F1,PPARGC1A,SNAI1,SOX2,TF,THBS1,TYMS,VIM	981 (22)
MAP2K3		kinase		0.745	0.000189	ACTA1,ARG2,BAX,CDKN1A,CDKN1B,COL1A1,COL1A2,CXCL10,IL10,MAOB,MMP9,NFATC1,PLAU,PPARGC1A,PRDX6,PTGS2,RELA,SERPINE1,SLC2A4,VEGFA	852 (17)
RCE1		peptidase			0.00019	AEBP1,ATP5F1B,CXCL12,FBN1,FLT3,GJA1,GPC4,HBEGF,HS6ST2,LARGE1,LMNA,MGP,PLIN2,RCN1
HSPA9		other		0.961	0.00019	CDKN1A,CRABP2,KRT8,MMP2,MMP9,MYC,MYCN,NEDD9,PRDM16,RPL7,SESN2,SOD2,TIMP2,VIM	991 (25)
DACH1		transcription regulator		-1.023	0.00019	BMP4,CCNE2,CDKN1A,EFEMP1,FGF5,FGFR1,IER2,IGFBP3,PLAT,POU5F1,PTGS2,SERPINE1,SOX2,STC2	1032 (18)
TLR7/8		group	Inhibited	-2.561	0.00019	BCL2A1,CA2,CCL2,EREG,FFAR2,GEM,IL10,MAP3K8,MCOLN2,NFKBIA,NFKBIZ,PNRC1,PTGS2,VDR	735 (15)
EPO		cytokine		1.319	0.000192	BAX,BCL2L11,BLVRB,BMP4,CA2,CD36,CDKN1A,CDKN1B,CISH,CXCL12,DHCR24,FAS,FOSB,G6PC,GATA2,GATA4,GCC2,HMGB1,HMGN2,HNRNPF,ID2,IL1RL1,KMT2A,LAPTM5,MIA2,MLH1,MMP2,MPO,MYC,N4BP2L1,NAB2,NACA,NFATC1,NFE2,NFIB,NFKBIA,PCNA,PIM1,PTGS2,RELA,RHAG,ROCK1,RPL7,RPS6,SEC22B,SKP2,SOCS2,SOCS3,STRADB,TF,TFAP2C,TIE1,TLR4,UCP2,VEGFA,VEGFC,WDR1	1047 (19)
ONECUT1	-2.883	transcription regulator		0.153	0.000193	A1BG,ABCC2,AFP,AKR1C4,AMBP,ANKZF1,APOH,BCKDHA,C1S,C2,CD36,CDCA5,CIR1,COX4I1,CYP7A1,EXOSC5,FAM117A,FAS,G6PC,GJB1,GSS,GUF1,HMGCR,HNF4A,HNRNPR,HSPA1A/HSPA1B,ITGAV,LAMC2,LPL,MEIS1,NFKBIA,NIPAL2,NR1I2,NUAK2,OAT,ONECUT1,PCK1,PPFIBP1,PPP1R3D,RARG,RECK,RORA,RORC,RPLP1,RPS6KA5,SEMA6A,SERPINB8,SLC2A2,TBX2,TCF7,TCIM,TRMT12,UGT2A3,WDR5B,YPEL5	516 (10)
PRKG1	-5.701	kinase		-0.73	0.000198	ACTA2,CCN2,CCND1,CDKN1A,CDKN1B,COL1A1,GUCY1A1,GUCY1B1,MPO,RAD1,SERPINE1,THBS1	848 (20)
PTH1R		G-protein coupled receptor		-0.254	0.000198	CCND1,CDC25B,CDK1,COL1A1,CSF1,GLI2,IHH,MGP,PTHLH,SOST,TNFSF11,ZNF521	700 (16)
NCOA4		transcription regulator		0.653	0.000198	AKR1B1,CCN2,CLDN3,FGFR2,FGFR3,FTL,FYN,GATA4,MME,NKX3-1,PLTP,ST14	1046 (10)
betulinic acid		chemical drug		-0.095	0.000198	BAX,CCND1,CXCL12,CYBA,LMNB1,MMP2,MMP9,PTGS2,PTPN6,RELA,TIMP2,TLR4	815 (17)
infliximab		biologic drug		-0.221	0.000199	BATF,DUSP4,FCGR2B,INHBA,LAG3,MAD2L1,MAPK14,MSX2,NFKB2,NFKBIA,PTGES,PTGS2,RORC,SLC27A2,SLC7A5,SPHK1,TNFRSF9,TRAF1,VEGFA	797 (19)
BMI1		transcription regulator		0.353	0.000199	BNIP3,BTG2,CDKN1A,CDKN1B,CDKN2A,CDKN2D,CYFIP2,FAS,H2AX,HK2,LOX,MET,NID1,RASSF5,SFN,TP53I3,VEGFC,VIM,WNT10B	1080 (24)
IRF2		transcription regulator		0.135	0.000201	ANG,ANXA13,ARG1,C1S,CA12,CASP1,CCND1,CD14,CDKN1A,CDKN1B,CFB,CIDEC,CXCL10,DUSP5,FGA,FGB,GBP1,HK2,IDH1,IRF7,LBP,MMP7,OAS1,PSMB8,PTGS2,SLC7A1,TAP1,TAP2,TLR4,TXNRD1,UBE2L6	913 (20)
IHH	-5.938	enzyme	Activated	2.06	0.000204	ALPL,BMP4,BTC,CCND1,CD163,CXCL10,EREG,FLT1,HHIP,KDR,MET,PECAM1,PTHLH,TCF7L2,VEGFA
IFNLR1		transmembrane receptor			0.000204	CMPK2,CSF1,CXCL10,IFI44,IFIT1B,IFIT2,IL1A,IRF7,ITGAV,LIF,MYC,PTGS2,SOD2,THBS1,TLR2	490 (14)
temozolomide		chemical drug		0.76	0.000204	BAX,CCL2,CDKN1A,CDKN2A,CXCL10,FAS,H2AX,ITGAV,MGMT,MMP2,MMP9,NFKBIA,QPRT,SOD2,TP63	877 (17)
eflornithine		chemical drug		-0.399	0.000204	APOB,CCNE2,CDK1,CDKN1A,CDKN1B,ITGAX,LGALS3,MAD2L1,MYCN,PCNA,PLK1,RB1,SERPINE1,SOD2,TYMS	1060 (17)
WWTR1		transcription regulator		0.522	0.000206	ANGPTL4,CCN1,CCN2,CCNA2,CD44,CDKN1A,CKM,COL1A1,GJA1,ID2,IL1A,LAMA5,POU5F1,RRM2,SERPINE1,THY1,TP63,TYMS	952 (25)
17-alpha-ethinylestradiol		chemical drug		-0.614	0.000207	AARS1,ABCB1,ABCC2,APOA4,APOB,AQP9,BCAT1,CCR1,CCR7,CD53,CD68,CDK1,CDKN1A,CXCL10,CYP7A1,DCTN2,DSC2,H2AX,IFI30,ISYNA1,KRT7,MET,MMP9,NR1H4,PCNA,SERPINH1,SESN1,SFN,SLC11A1,SLC25A5,SLC38A3,TGFB3,UGP2,VEGFA,ZYX	1340 (19)
Tnf (family)		group		-0.029	0.000207	BCL2A1,CCL2,CCND1,CD163,CD86,CIRBP,CSF1,CXCL10,CXCL12,CYP1A1,GJA1,HIF1A,IL1A,IL33,INHBA,KDR,LGALS9,MMP9,MSX2,MYC,NFKBIA,NT5E,OCLN,PCNA,PTGER3,PTGS2,RPS6KA4,SERPINE1,SOCS3,SOST,TLR2,TNFRSF9,TNFSF11,TRAF1	735 (14)
TIMP3		other		0	0.00021	ADAM10,BAMBI,BMP4,FAS,ITGB6,LAMC2,MAPK3,MET,MMP2,MMP9,SERPINE1,TGFBR2,TGFBR3,THBS1,VIM,WNT11	780 (19)
NKX3-1	4.404	transcription regulator			0.00021	BTG2,CA12,CA2,CASP7,CTSB,FES,FKBP5,IGFBP3,MMP9,MYC,PIK3R1,PIM1,POU5F1,RUNX1,SOAT1,VAV3,VNN1	956 (21)
Esrra		transcription regulator		-0.691	0.000216	ACADM,AGT,ALDOB,ALDOC,APOA4,ATP5F1B,BDH1,BPGM,CH25H,COX5A,CYCS,ECH1,ENO3,GOT1,HGF,IHH,IL1A,OXCT1,PCK1,PNLIPRP2,PPARGC1A,PPP1R1B,PTGS2,RARA,SCNN1A,SIRT5,TGFB3,THRA	699 (11)
epothilone B		chemical drug		0.113	0.000228	BTG2,BUB3,CDK1,CDKN1A,CDKN1B,FAS,SFN,THBS1	830 (16)
GAS2L3		other		-0.788	0.000228	BTG2,CDKN1A,EPHX1,F2R,FAS,LIF,SLC19A2,TM4SF1
Go6983		chemical - kinase inhibitor		0.657	0.000228	ACADM,CCN2,CD36,CLDN1,FLT1,PTGS2,SNAI1,TRAF1	833 (17)
TAL1		transcription regulator		1.349	0.000229	ARSA,ARVCF,AZGP1,BCOR,CD7,CDH23,CDKN1A,CDKN2A,CDKN3,CHRNA5,CHST11,DSCC1,DSG2,ELOVL4,FBN1,GATA2,GINS1,GUCY1A1,HMGB3,ID2,IFNAR1,INTS13,KIF15,LYST,MEST,MPO,MSLN,MYC,MYO1E,N4BP2L1,NCAPG,NDN,NFKBIZ,NFYA,NKX3-1,OIP5,OXR1,PTDSS1,RELA,RIPK4,RUNX1,STK17A,SYK,TCF7,TOX,TUBB4B	348 (8)
LHX1	-9.901	transcription regulator	Inhibited	-3.089	0.000231	AADAT,ALDOB,ANPEP,ATP1B1,CYB561,DPP4,EHD2,EMB,FGF5,GATM,GCNT1,GGT1,HAO2,HHEX,HNF4A,KCNJ15,MEP1A,PAH,PKDCC,SEMA6D,SHISA2,SIM1,SLC16A12,SLC26A1,TMEM229A,UMOD
arachidonic acid		chemical - endogenous mammalian		0.851	0.000231	BCL2A1,CD36,CD83,CD86,COL1A2,FAS,FOSL1,KDR,KLF6,NFKBIA,PECAM1,PKLR,PLAU,PLD1,PLTP,PTGES,PTGS1,PTGS2,PTHLH,RGS2,SLC2A4,SOAT1,TNFRSF9,TNFSF11,UCP2,VIM	680 (18)
RAD21		transcription regulator			0.000232	BMPR2,CXCL12,IRS2,MYC,PCDHGA4,PCDHGA7,PCDHGB2,PCDHGB7,PCDHGC3,PIM2,SNAI2,THBS1,VIM	609 (7)
ETS2		transcription regulator		-1.438	0.000233	ANPEP,BMP4,CDKN1A,CDKN2A,DUSP6,FGF1,FLT1,HPGD,HPSE,MKX,MMP9,MYC,PLAAT3,PLAU,PSEN1,PTHLH,SOX2,SYK,TGFBR2,TIE1	1016 (21)
GnRH-A		chemical reagent		-0.18	0.000233	ACE,BTG2,CD53,CD68,CDKN1A,FOSB,FOSL1,GADD45B,IER2,KIFC1,KLF6,NFKBIZ,PRSS23,RGS2,RRAD,SERPINB9,SERPINE1,SYNE4,TMBIM1,ZFP36	889 (22)
IFNAR1	1.144	transmembrane receptor		-0.886	0.000235	ARG1,BCL2L14,CD86,CH25H,CLIC5,CMPK2,CSF1,CXCL10,DUSP6,GBP4,HMGCR,HMGCS1,IFI44,IFIT1B,IFIT2,IFNAR1,IFT57,IL10,IL1A,IRF7,ITGAV,LIF,MYC,OAS1,PLAT,PTGS2,SEPTIN4,SERPINE1,SOCS3,SOD2,SREBF2,THBS1,TLR2,TLR7,USP25	806 (16)
ZBTB16		transcription regulator		-0.355	0.000237	ACER2,ATP6V1A,B4GALNT1,CCNA2,CCND1,CD14,CD44,CD83,CD86,CDKN1A,COL1A1,CXCL10,CYP7A1,DHRS3,DTX1,EMB,F2R,F2RL1,FGFR3,GALNT6,GATM,GOT1,GPT2,HOXC6,HPGD,HPSE,ID2,IL1A,INPP1,ITGAV,MAF,MMP9,MYC,NFKBIZ,PDXK,PIK3R1,PTGS2,RARG,RORA,RORC,SATB1,TCF7L2,TNFRSF25,TNFSF11,UGP2	974 (24)
pyrrolidine dithiocarbamate		chemical reagent		-0.483	0.000242	BCL2A1,CCL2,CCN2,COL1A1,CXCL10,DUSP8,GCLC,HIF1A,IL10,IRF7,ITGB5,MMP2,MMP7,MMP9,MYC,NFKBIA,PECAM1,PLD1,PSMB8,PTGS2,RELA,SERPINE1,SLC2A4,SOD2,TLR2,TLR4,VEGFA	615 (13)
CIP2A		other		-0.484	0.000247	C4BPA,CFB,COL8A1,CORO6,CRLF1,DSC2,ENO3,GADD45A,GPR37,H2BC12,HK2,LRP4,LUM,MYC,PXYLP1,RHOD,SCIN,SERPINE2,SLC22A18	599 (7)
FOXC1	2.382	transcription regulator		1.019	0.000247	BCL2L11,EFNB2,LFNG,MMP7,MMP9,MSX2,PIN1,PLOD1,SERPINE1,SNAI2	399 (8)
CBX5		transcription regulator		0.254	0.000251	ABCB1,AKR1C3,CD68,CDH17,CDKN1A,CKM,CYP1B1,GCHFR,GSTT1,H2AC18/H2AC19,HDGFL3,ICAM2,ITGA7,LEF1,MAP1LC3A,MMP7,OAS1,PPFIBP2,PRR15L,PRSS23,PSMB8,PTK6,QPRT,RORA,SBSPON,SERPINA3,TCEAL1,TM4SF1	224 (5)
RAC1		enzyme		-0.276	0.000251	ABCB1,ACP5,ACTA2,AGT,ANKRD1,APBB1,CCN2,CCND1,CD86,CKM,COL1A2,CRP,FAS,FOSL1,GSN,HIF1A,HSPB1,IL10,IL33,ITGA6,MMP2,MMP9,MYC,PRKG1,PTGS2,SNAI2,SOD2,VEGFA	716 (17)
CSNK2A1		kinase		-0.308	0.000251	AHR,CCND1,DUSP6,ITGB4,RELA,SNAI2,TP63,VIM,ZFP36	891 (21)
KDM3A		transcription regulator		1.117	0.000254	ACTA2,CCL2,CCN1,CCN2,CCND1,CD9,IL33,MCAM,MMP9,MYC,NKX3-1,PCNA,SERPINE1,SLC45A3	674 (17)
HOXC6	-2.249	transcription regulator		0.36	0.000254	ABCB1,APBB1,BCO2,CASP1,CNTN1,FGFR2,HOXC6,IGFBP3,MME,NFKB2,PDE4DIP,RUNX1,SENP8,SH3D19
miR-204-5p (and other miRNAs w/seed UCCCUUU)		mature microRNA		-0.75	0.000258	AURKB,CDC25B,CHRM4,CHRNA5,E2F4,ID2,ITGB4,ITPR1,MMP9,MYC,NOG,PIK3R1,PRKACB,PRKCG,ROCK1,SPARC,TGFB3,TGFBR2
CLDN7		other		-0.393	0.000258	AGT,B4GALNT1,C1S,CA12,CCN2,CD68,FOSL1,FZD2,GLS,H2AC18/H2AC19,HELZ2,IFI44,IGFBP7,LGALS3,LYSMD2,MMP2,MMP9,MRPS17,NETO2,NNMT,PANX2,PLAAT3,PLGRKT,PRSS23,TIMP2,TPRG1L,TSPAN12,UBE2L6,WIPI1	66 (3)
MAPK7		kinase		0.57	0.000264	AACS,ADRB2,ALDOC,BCL2A1,CCND1,CDKN1B,DHCR24,DHCR7,HMGCS1,IL1A,LSS,MYC,NQO1,NSDHL,PLAT,PTGS2,SEMA3F,THBD,TP63,VEGFA,VIM	954 (20)
ACVR1		kinase		0.182	0.000266	ALPL,C1R,CDKN1A,CSRP2,DLX5,HHIP,HNF4A,ID2,IL33,LEF1,NOG,PROS1,PTX3,SAMD9L,TRIM44	733 (15)
LRP6		transmembrane receptor	Inhibited	-2.033	0.000266	ACTA2,ALDH1A1,CCND1,CD68,EPCAM,G6PC,HK2,IL10,MMP2,MMP7,MMP9,MPO,MYC,PPARGC1A,VIM	956 (19)
NR4A3		ligand-dependent nuclear receptor		-0.96	0.000266	ACTA2,ADAM8,BAX,CCND1,CDC20,COL1A1,COL6A2,CTHRC1,ENO3,G6PC,HIF1A,IKZF4,IL10,LHX1,MB,MMP2,NQO1,PPARGC1A,SKP2,SLC39A8,TGFB3,UCP2,UHRF1	842 (22)
ARHGAP31	1.737	other	Inhibited	-2.335	0.000278	CCN2,CDKN2A,COL6A2,GADD45B,ID2,ITGB6,MMP28,OCLN,SNAI1,SPARC,TGFB3,TGFBR3
UPF2		other	Activated	2.927	0.000278	BAG1,CACNB2,CXCL10,CYFIP2,DSP,KANK1,KHDRBS3,PPCDC,PTGS2,PTPN21,TFR2,TSPAN12
TAB1	1.042	enzyme		0.724	0.000278	CDKN1A,CFB,CH25H,CXCL10,GBP1,GCH1,IRF7,NFKBIA,PTGS2,RELA,RGS2,SERPINE1	713 (15)
honokiol		chemical - endogenous non-mammalian		-0.324	0.000278	BAX,CCND1,CDKN1A,CDKN1B,FLT1,IL10,KDR,MAP3K8,MMP9,PTGS2,PTPN6,SNAI1	896 (19)
tyrphostin AG 1478		chemical - kinase inhibitor		-0.125	0.000285	ACE,BTC,CCL2,CCND1,CDKN1A,CDKN1B,COL8A1,FBN1,HAS2,HBEGF,HIF1A,MME,MMP2,MMP9,PLAU,PTGS2,RELA,RUNX1,S100A10,SPHK1	790 (17)
phosphate		chemical - endogenous mammalian		-0.566	0.000304	ADAMTS2,AHSG,ALPL,AMBP,CYP24A1,DECR2,DHRS7,DUSP6,ECM1,ENPP1,F2R,FGFR2,FOSL1,HK2,LDHA,MTPN,PCCA,PCNA,POSTN,SDF2L1,SLC20A1,SLC20A2,SLC25A5,STC1,STC2	443 (10)
MLXIPL	-8.922	transcription regulator	Inhibited	-4.097	0.000308	ADIPOR2,CIDEC,G6PC,GPAM,HIF1A,HMGCR,ITGAX,KHK,MLXIPL,NR1D1,PCK1,PKLR,PPARGC1A,RGS16,RPL13A,RPL19,RPL23,RPL30,RPL36AL,RPL37,RPL5,RPL7,RPLP2,RPS11,RPS12,RPS16,RPS17,RPS20,RPS26,RPS29,RPS6,SLC2A2,SLC2A4	797 (13)
quercetin		chemical drug		1.945	0.000313	ABCC2,ADGRL2,ARRDC4,BAX,BCHE,CCL2,CD44,CDK5R1,CELSR2,CXCL10,CYP1A1,DUSP5,ECH1,EPHX2,FBL,FOSB,FZD1,GSTA1,HIF1A,HPSE,IRS2,KRT17,KRT8,LMO7,LPL,MAFB,MMP9,MRGPRF,MYC,NEDD9,NR1D1,NT5E,PCCA,PIM1,PIN1,PLAU,PLD1,PPARGC1A,PRICKLE1,PTGS2,ROCK1,SLC48A1,SNRNP25,TLR7,TMC5,WNK1	679 (16)
ISLR	9.599	other		1.245	0.000314	ANKRD1,CCN1,CCN2,FZD1,FZD2,HSPA6,INHBA,PRSS23,SNAI2,TEAD1,TEAD3,WWC1,ZNF398	367 (7)
EIF4E		translation regulator		-0.448	0.000315	BNIP3,CCND1,CDKN1A,CDKN2A,CYBA,DEDD2,EP300,EREG,FASTK,FGF5,FOSL1,FOXM1,HIF1A,IFIT2,IGFBP4,IL1A,IL33,LAG3,MAPKAPK2,MMP9,MYC,NCK2,NFKBIA,PA2G4,PCNA,PGF,PIM1,PIN1,POLR3D,PTGES3,RB1,RPL19,SIRT2,SKP2,SLC11A1,SNAI1,SPHK1,TGFA,TP53BP2,UBA7,UPP1,VEGFC,VSIR	959 (21)
AICAR		chemical - endogenous mammalian		-0.912	0.000317	ACTA1,ACTA2,ARG1,BAX,CCND1,CCNE2,CDKN1A,CDKN1B,CDKN2A,COX4I1,CYCS,G6PC,HK2,IL10,MMP9,PKLR,PPARGC1A,SERPINE1,SESN2,SOCS3,SOD2,TP53I3,VEGFA	909 (21)
REL		transcription regulator		-0.39	0.000319	AGA,AHR,ANLN,BCL2A1,CCL2,CCND1,CD200,CD59,CD86,CDKN1A,CLDN10,COTL1,CXCL10,DNASE1L1,DUT,FAS,FOSL1,GADD45B,GPT2,HBEGF,IFIT1B,IRF4,KDR,MAP3K8,MAPKBP1,MLLT3,MMP9,MYC,NAB2,NFATC1,NFE2,NFKB2,NFKBIA,NRARP,PCBP4,PIPOX,PLAAT3,RDH10,RELA,RELB,RORC,SLC25A27,SLC35A3,SNAI1,SNAI2,SOD2,SORBS1,VIM	903 (18)
IFI16		transcription regulator		-1.378	0.000319	BAX,CCL2,CCND1,CDKN1A,CDKN1B,CDKN2A,CXCL10,CYP1A1,GADD45A,GATA4,ID2,IL1RN,KPNA1,LPL,MPO,MTHFD2,NFKBIA,OAS1,PCNA,PIM1,SSTR1	958 (14)
ATG7		enzyme		-0.888	0.000319	ACTA2,BCL2L11,CASP7,CCN2,CD44,COL1A1,CTSB,HIF1A,HK2,IL10,ITLN1,MYC,NFKBIA,NQO1,PDLIM1,PECAM1,SNAI2,SOCS3,SREBF2,TGFBR2,TLR4	925 (16)
MED16		transcription regulator		0.954	0.00032	ANGPTL4,CCN1,CCN2,MMP2,MMP9,TGFBR2,VIM	688 (13)
YAP/TAZ		group		1.276	0.00032	CCN1,CCN2,GOT1,HSPA1A/HSPA1B,HSPB1,IL1A,PTGS2	11 (2)
vatalanib		chemical drug		-0.055	0.00032	ACTA2,CCND1,CDKN1A,CDKN1B,COL1A1,MMP9,PECAM1	835 (19)
ASXL2		other		0.905	0.000325	BAP1,CFD,FFAR2,GPCPD1,HK2,HYAL1,LPL,RARRES2,SERPINE1,SLC2A4,VEGFA	398 (7)
S100A6	1.688	transporter	Activated	2.137	0.000325	CDK1,CDKN3,CENPA,INHBA,NCAPH,PPP3CB,RDH5,STC1,TMPO,TYMS,YBX3	675 (7)
methylnitronitrosoguanidine		chemical toxicant		1.272	0.000325	APC,BAX,BTG2,CCND1,CDKN1A,FAS,GADD45A,PLAT,PLAU,SERPINE1,TP53I3	827 (19)
PIM1	-1.692	kinase		-1.402	0.000335	ABCB1,CD44,CDKN1A,CDKN1B,CDKN2A,ERBB3,FOSL1,ID2,IL10,INSR,MET,MYC,NKX3-1,PIM1,PPARGC1A,PROS1,SKP2	944 (24)
CSF1R		kinase		0.377	0.000335	ARG1,CCND1,CD163,CDKN1A,CDKN1B,CSF1,FMOD,GRAP2,IL1A,LGR5,MMP9,MYC,NR1H3,PCNA	695 (18)
Brd4		kinase		1.199	0.000346	ACTA2,BLNK,C1R,CFB,COL1A1,COL1A2,COL5A2,COL8A1,HGF,IL1A,KDR,LGALS3,LOX,MYC,NFE2,PLAT,PLAU,TLR4,WFDC2,ZNF296	844 (15)
E2F5		transcription regulator			0.000367	AURKB,BAX,CDK1,CDKN1A,FOXJ1,MYC,MYCN,PA2G4,PCNA,SERPINE1
glutamine		chemical - endogenous mammalian		0.847	0.000372	AARS1,ACTA2,BCAT1,BCL2L11,CCND1,CDKN1A,COL1A1,DYRK1A,GADD45A,HIF1A,HSPA1A/HSPA1B,IDH1,IGFBP2,MYC,NFKB2,NFKBIA,PCK1,PCNA,POU5F1,PPARGC1A,PTGS2,SNAI2,SOX2,TUBB4A,VEGFA,VIM	970 (20)
FASN		enzyme		-1.544	0.000373	ACTA2,CD36,CFD,CIDEC,DGAT2,FGF1,GPAM,IL10,LPL,LRRK2,MET,PCK1,PKLR,PRKAR2B,PTGS2,RELA,SIRT2,SKP2,VIM	852 (21)
BCR-ABL1		fusion gene/product		0.361	0.000377	AURKB,BCL2A1,BCL2L11,CCL2,CCND1,CD36,CDKN2A,CDKN2C,CDKN2D,FOXM1,FYN,HIF1A,HK2,IFNAR1,LDHA,MME,MXD3,MYC,PFKP,PIM1,RELA,SNAI2,SOCS2	865 (18)
Calcineurin A		group		0.588	0.000382	ACTA1,ATP2B4,CCN2,CCND1,COL1A1,COL1A2,GJA1,INSR,JAK3,MB,PPARGC1A,SLC2A4	856 (21)
MDK		growth factor		0.314	0.000382	ACE,ACTA2,CCL2,CSF1,FOSL1,LIF,PLAT,RELA,RELT,S100A6,S100A8,S100A9	639 (19)
CCR2		G-protein coupled receptor		1.171	0.000384	AEBP1,ARG1,CCL2,CCR1,CD163,CD86,COL1A1,COL1A2,COL6A2,CSF1,CXCL10,CXCL12,FBLN1,FBN1,HSPG2,IL10,IL1A,LUM,MMP2,MMP9,PCOLCE,PLOD1,PRELP,SPARC,THBS1,TIMP2,VCAN	1028 (18)
bevacizumab		biologic drug		-1.463	0.000385	ANGPT1,CXCL12,DICER1,KDR,PGF,SNAI2,VEGFA,VIM	712 (17)
A-769662		chemical reagent		0.104	0.000385	ACTA1,ACTA2,ARG1,G6PC,IL10,MMP9,PPARGC1A,SERPINE1	838 (22)
TARBP2		other		1.234	0.000385	DICER1,MAF,MYC,MYL9,NKX3-1,PROS1,THBS1,TNNC1	626 (7)
nimesulide		chemical drug		0.651	0.000385	CDKN2C,CYP1A1,EDNRA,EREG,MMP9,MPO,PCNA,PTGS2	912 (24)
clenbuterol		chemical drug		-0.38	0.000385	ADRB2,IL10,IL1RN,NGF,PPARGC1A,SOCS3,TNFSF11,VDR	503 (12)
MK2206		chemical drug		-0.262	0.000393	BAX,BCL2L11,CCND1,CDKN1B,HIF1A,MLXIPL,SNAI1,TP63,VEGFA	804 (18)
SPZ1		transcription regulator	Activated	2.114	0.000393	CCND1,CD44,HIF1A,MAPK3,PCNA,SNAI1,SNAI2,VEGFA,VIM	514 (6)
SP100		transcription regulator			0.000393	CCN2,CD14,CDKN1A,HSPA1L,HSPA6,HSPA8,PLAU,SNAI1,THY1	836 (16)
DLX3	2.303	transcription regulator		0.24	0.000393	CDKN1A,CDKN2A,ELF3,EREG,HBEGF,IL1A,MMP9,PGF,S100A9	730 (14)
CBX3		transcription regulator		-1.633	0.000393	CDH16,CDK1,CDKN1A,CKM,ITGA7,MYC,PLK1,PPL,SCNN1A
Sn50 peptide		chemical toxicant		1.153	0.000397	BAX,BCL2A1,CCN2,CRP,CXCL10,FAS,GJA1,HMGB1,LIPG,MMP2,MMP7,MMP9,MYC,PTGS2,SERPINE1,SLC8A1,SNAI1,STC1	880 (14)
C5	-7.23	cytokine		-1.151	0.000398	ACTA2,C5,CCL2,CCND1,CD46,CD59,CD86,CRP,CSF1,CXCL10,DAG1,EFNB2,FCGR2B,FLT1,HGF,IL10,IL1A,MET,MMP9,MPO,NFIX,NFKBIA,NGF,PLAT,RGS3,SERPINE1,VEGFA,VEGFC,ZFP36	746 (14)
resveratrol		chemical drug		-0.867	0.000405	ACTA2,AGER,BAX,BCL2A1,CCL2,CCND1,CD14,CD163,CD36,CD46,CD68,CD86,CDKN1A,CDKN1B,CDKN2A,COX4I1,CXCL10,CYP1A1,CYP1B1,CYP7A1,EP300,FAS,FOSL1,G6PC,GSTA1,HAS2,HEY2,HIF1A,HMGCR,HNF1A,IGFBP3,KDR,MAPK14,MMP2,MMP9,MPO,MYC,NFATC1,NFKBIA,NFKBIB,NQO1,NRIP1,PCK1,PCNA,PLAU,PPARGC1A,PRKAA2,PTGS2,RELA,ROCK1,SERPINE1,SESN2,SLC2A2,SOD2,SOST,SPHK1,TP73,VDR	1059 (20)
TEAD		group		1.406	0.000411	CCN1,CCN2,CCND1,CD44,FOXM1,POSTN	199 (7)
LYN		kinase		-1.891	0.000418	BCL2A1,BCL2L11,C5,CCNA2,CD86,CDKN1A,CDKN2A,CSF1,CYCS,FCGR2B,FYN,IL1A,ITPR1,MYC,NFKB2,NFKBIA,NFKBIZ,SOCS3,SPHK1,TGFB3,TRAF1,TRAF5	662 (14)
HMGB1	1.849	transcription regulator		-1.123	0.000418	AGER,BAX,CCL2,CD163,CD83,CD86,CDKN1A,CDKN2A,CKM,FGL1,HIF1A,HMGB1,IL10,IL1A,INSR,MMP9,PTGES,PTGS2,RELB,TLR2,TLR4,TNFSF11	768 (15)
RETN		other		0.234	0.000419	ADIPOR2,AGER,APOA1,CCL2,CCN2,G6PC,HMGB1,INSR,LPL,MYC,PLAT,PTGS2,RELA,SERPINE1,SLC2A4,SOCS3,TLR4	954 (21)
NSUN6		enzyme		1.387	0.000419	CAVIN2,CCN1,CCN2,CDC20,CDKN2C,FSCN1,GLS,PMP22,SCHIP1,SERPINE1,THBS1,TNNT2,TSPAN3
CARM1		transcription regulator		0.015	0.000419	CDKN1A,CDKN2A,CXCL10,EPHX2,FTL,G6PC,GADD45A,GCLC,IGFBP4,MYC,PCK1,PTGES,STC2	954 (24)
cadmium		chemical toxicant		0.267	0.00042	AGXT2,BAX,BCO1,CCND1,CDKN1A,CYP1A1,EPHX1,G6PC,HIF1A,ITPR1,LGALS3,LOX,MGP,MYC,PLAU,PSMD6,PTGS2,SERPINF1,SLC39A8,SLC5A1	775 (19)
LDHB		enzyme	Inhibited	-2.213	0.000427	ATP5F1B,COX4I1,COX5A,CYCS,MB
eugenol		chemical - endogenous non-mammalian		1.067	0.000427	ACE,CDKN1A,IL10,PTGS2,SLC2A4	691 (11)
ferric chloride		chemical toxicant		-0.931	0.000427	FTL,IL10,MPO,PLAT,PLAU	749 (7)
platelet activating factor		chemical - endogenous mammalian		0.034	0.000434	CCL2,CDKN1A,IL10,IL1A,MMP2,MMP9,NFKBIA,PLAU,PTAFR,PTGS2,SERPINE1,SOCS3,THBS1,TIMP2,VEGFA,VIM	588 (14)
MMP1		peptidase		-0.022	0.000434	ANGPT1,BAX,CDKN1A,CDKN2A,CXCL12,FGFR2,HIF1A,KDR,MMP9,MYC,NFKBIA,PLAU,PLTP,PTGES,PTGS2,SERPINE1	686 (18)
N-[N-(3,5-difluorophenacetyl-L-Ala)]-S-phenylglycine t-butyl ester		chemical - protease inhibitor		1.028	0.000434	ACTA2,CDKN1B,CSF1,FLT1,HEY2,IL10,MSX2,RELA,RELB,RORC,SKP2,SNAI1,SOX2,TCF7L2,TLR4,VEGFA	849 (20)
2-bromoethylamine		chemical reagent		0.676	0.000442	ABCC2,C4A/C4B,CD14,CD44,ELF3,FBLIM1,LAMC2,LGALS3,MYC,PLA1A,RBM3,S100A10,STING1,UPP1,VIM
NR2F1		ligand-dependent nuclear receptor		0.415	0.000442	ACADM,AGT,ALDH2,APOA1,APOA4,CYP7A1,FNBP1,HGF,ID2,IL10,IL37,LFNG,LPL,PCK1,POU5F1	839 (17)
SOD1		enzyme		0.64	0.000442	ALDOC,BAG3,BAX,BMP4,CA7,CASP1,CCND1,CD14,CD36,CDKN2A,COL1A1,CYB561,DAO,DLGAP3,EZR,FAS,FGF19,FGFR1,GCLC,GNG7,GSTM1,HCN2,HDDC3,HPCAL1,HSPA8,HSPB1,IFI44,IL10,INHBA,IRF7,LPL,MAOB,MET,MMP9,MYOM1,NETO2,OCLN,P2RX7,PPP3CB,PRDX6,PSMB8,PTGS2,PTPN21,RBM3,SLC38A3,SLFN13,SOD2,SOST,SSTR1,TGFBR2,TNFSF11,TUBB4A,VGF	677 (19)
SYK	-4.856	kinase		-0.922	0.000445	AKAP12,ARID5A,ATP8A1,BCL2L11,CCL2,CCND1,CCR7,CD44,CDKN1B,CXCL10,FOSL1,GADD45A,IL10,ITGB4,KLHL31,NFATC2,OAS1,PCMTD1,PIM1,PRKAR2B,PTPRE,RASSF4,RASSF6,RELA,ROCK1,VEGFA,YPEL5	626 (18)
ZFP36	-1.211	transcription regulator		-0.34	0.000446	CCNE2,CD36,CDKN1A,CENPA,E2F8,FOSL1,HIF1A,IL10,IL1A,LMO2,MPO,NFKBIA,PIM1,PLAU,PNRC1,PTGS2,S100A8,S100A9,THBD,TLCD4,TLR4,TRAF1,ZFP36	908 (16)
BRAF		kinase			0.000448	A4GALT,B4GALT5,BCAM,BCL2L11,CCND1,CD86,CDK1,CDKN1A,CDKN1B,CDKN2A,CELSR2,CPM,CSF1,DAG1,DSE,DUSP4,EPCAM,ERBB3,GALNT11,GCNT4,GGT5,HIF1A,HSPG2,IL1A,LAMC2,MGAT4A,MME,MMP9,MSLN,MYC,NT5E,PCDHGC3,PCNA,PSMB8,SEMA4D,SERPINE2,SLC26A2,SLC7A1,THBS1,TSPAN1,TSPAN3,UGT8	820 (24)
JAK1		kinase		-1.355	0.000455	BCL2L11,CCL2,CD14,CDKN1A,CDKN1B,HIF1A,IFIT2,IL10,IRF7,LIF,LRG1,MAP3K8,MMP2,REG3A,RUNX1,SNAI1,SOCS3,TAP1,TF	542 (13)
azoxymethane		chemical toxicant		-0.425	0.000455	ACE,AGT,BMP4,CCND1,CDKN1A,CXCL10,IGFBP3,IL10,ISLR,LRP5,MLH1,MMP9,MYC,PARP1,PCNA,PTGS2,PTP4A3,RELA,TANK	893 (20)
glutathione		chemical - endogenous mammalian		0.541	0.000455	ABCB1,ABCC1,BAX,BCL2L11,CA9,CCND1,CDKN1A,CDKN1B,GCLC,HIF1A,MET,MPO,MYC,PCNA,PTGS2,SERPINE1,SOD2,VEGFA,ZBTB34	796 (16)
selumetinib		chemical drug		0.467	0.000457	ABCC1,BCL2L11,CCND1,CDK5R1,CDKN1A,CDKN1B,ERBB3,FOSB,FOSL1,HIF1A,PPARGC1A	817 (21)
LLGL2		other		0.905	0.000457	ANKRD1,CCN1,CCN2,CDKN2C,FSCN1,GLS,SERPINE1,SH2D4A,SHCBP1,TNNT2,TSPAN3
miR-26a-5p (and other miRNAs w/seed UCAAGUA)		mature microRNA		0.564	0.000457	CCNE2,CDKN1A,CDKN1B,CDKN2A,HGF,HPGD,MYC,PLAG1,PTGS2,RB1,TGFBR2	410 (7)
ramipril		chemical drug		-0.971	0.000457	CCN2,COL1A1,COL1A2,LAMC1,MAPK14,MMP2,MMP9,PTGS2,TIMP2,TLR4,VEGFA	827 (12)
MAP3K14		kinase		-0.916	0.000461	ACTA2,ADAM8,BST1,CCL27,CD44,FAS,GADD45A,IKBKB,IL10,IL1A,IL1R2,MMP9,NFKB2,NFKBIA,NFKBIE,NR1H3,PTGS2,RELA,RELB,RIPK3,SIX1	646 (10)
miR-146a-5p (and other miRNAs w/seed GAGAACU)		mature microRNA	Activated	2.096	0.00047	C8A,CCL2,CCNA2,CDKN3,CRP,FADD,IL10,IL37,IRAK1,LBP,MR1,NFIX,NFKBIA,NOVA1,PA2G4,PEX11G,PGLYRP1,PRR15,PTAFR,RELA,S100A12,TLR4,UHRF1,VWCE	950 (18)
miR-125b-5p (and other miRNAs w/seed CCCUGAG)		mature microRNA		0.714	0.00047	ACSS1,ARG1,ARID3A,B3GALT4,CASP7,CCNA2,CD44,CDKN2A,CYP1A1,DICER1,ERBB3,GSS,H3-3A/H3-3B,HK2,ID2,IGFBP3,IKZF4,IL1RN,MAP3K11,MAPK14,PCTP,PIGR,VSIR,ZNF385A	1093 (19)
PNPLA2		enzyme		0.007	0.000489	ACADM,ACADS,ARG1,CD36,CD68,DGAT2,EP300,FH,IL10,INSR,ITGAX,MTTP,PCK1,PDIA2,PPARGC1A,SLC2A2,UCP2,ZNF423	719 (19)
CUX1		transcription regulator		-0.267	0.000489	CCNA2,CCNE2,CDKN1A,CDKN1B,CXCL10,CYP7A1,ECT2,KLK8,MMP2,MYC,OCLN,RACGAP1,RASIP1,SNAI1,SNAI2,THBS1,VIM,WNT6	642 (11)
PPARD		ligand-dependent nuclear receptor		-0.784	0.000489	ACTA2,ALDH2,ANGPTL4,APOA1,APOA4,APOB,AQP7,BDH1,CCND1,CD36,CD68,CDK1,CDKN1B,ECH1,FLT1,GPAM,IGFBP2,IL10,INHBE,KYAT3,LDHA,LIPG,LPL,LRP5,MAPK3,MFGE8,MMP9,OAF,OXCT1,PCNA,PER3,PKLR,PLAT,PLIN2,PPARGC1A,PTGS2,S100A6,SERINC2,SIRT5,SLC27A1,SLC27A2,SLC2A2,SLC2A4,SORD,ST3GAL5,STBD1,TCEA3,THBS1,UCP2,VEGFA,VLDLR	658 (17)
SPI1		transcription regulator		-1.043	0.000491	ACTA2,ARID1A,ARID3A,BAX,BCL7A,BLNK,CCNA2,CCND1,CCNE2,CCR7,CD14,CD68,CDK1,CDKN1A,CMPK2,COX4I1,CSF1,CXCL10,CXCL14,DUSP6,EBF1,FCGR2B,FCGRT,FES,FUT7,GATA2,HDAC7,HELZ2,HIC1,HSPA8,ID2,IFI44,IFIT1B,IFIT2,IL10,IL1R2,IL1RN,IL33,IRF4,IRF7,JDP2,LEF1,LMO2,MME,MMP2,MYC,NCF4,NOL6,PCNA,PSMB8,PTGS2,PTPN6,RELA,TLR2,TLR4,VIM	971 (18)
topotecan		chemical drug	Inhibited	-2.027	0.000497	AFP,AKAP12,C4A/C4B,CAMK1D,CAMTA1,CD200,CD83,CDKN1A,CHD3,CTCF,DUSP5,EPHA6,ERBB3,FAS,FGFR3,FOSB,HIF1A,HSPA1A/HSPA1B,HSPA1L,HSPA8,MBNL2,MYC,MYCN,NBEA,NECTIN3,NFATC4,PDE4B,PLK1,PRKAR2B,PTGS2,RCBTB2,SESN2,SFPQ,SLC7A5,TANK,TIAM1,TP53I3,TRAP1,VEGFA	886 (21)
RRP1B		transcription regulator			0.000504	ADCY7,BRCA2,CASP7,CCNA2,CCND1,CDC20,CDK1,CDKN1A,CDKN2D,CYP24A1,EP300,GADD45A,ITGB5,PCNA,PDGFC,PLK1,RARA,RARG,RPA1,RPL13A,RPL19,RPL37,RPS26,SERPINE2,VDR,VEGFC
cholic acid		chemical - endogenous mammalian		-1.569	0.000506	ABCB1,ABCC2,ACE,AGT,APOA1,CBR1,CIRBP,CYP7A1,DHCR7,EPHX1,G6PC,HMGCR,KRT8,LPL,NR1H3,NR1I2,PCK1,PLTP,PPARGC1A,SREBF2	873 (21)
STK40		kinase		-0.832	0.000506	ABCB1,ACTA1,ACTA2,C5,CCL2,CKM,DUSP6,FGF1,FUT10,HOXB4,LEF1,LHX1,MR1,OSR1,PTGS2,RSPO3,SFTPC,TLR4,WNT11,WNT6	714 (13)
ZNF217		transcription regulator		1.732	0.000506	ASF1B,CCL2,CCNE2,COL8A1,CREB5,ERBB3,FRK,GATA4,GPRC5A,HOXC6,IGFBP3,KLHL4,MYC,MYCN,OLIG2,PIPOX,PLAT,SEC14L2,SOCS2,STRA6
HOXA10		transcription regulator		-0.054	0.000513	ACTA1,ALDH1A1,ALOX5AP,ALPL,AQP1,ATF6B,BCHE,BCL2L11,CDH16,CDKN1A,CFD,DBP,DPP4,EMX2,FLT1,FZD1,GJA1,HMGCR,HOXA5,ID2,IGFBP3,LAMA2,MYCN,NDRG2,PIGR,PIK3R1,PROS1,PTGER3,RELA,RNASE4,S100A12,SFRP4,SLC27A1,SSPN,STK17B,TGFBR3,THBD,WNT10B
calcimycin		chemical reagent		-1.161	0.000514	ACE,BCL2L11,CALR,CD14,CD46,CD83,CD86,CYCS,FOSB,FOSL1,GCH1,HIF1A,HSP90B1,IL1RL1,INHBA,IRF4,MAP3K8,MYC,NGF,PDIA2,PTGS2,S100A2,SDF2L1,SERPINE1,TLR2,TLR4,VEGFA	1012 (17)
HSF1		transcription regulator		0.27	0.000514	ABCB1,BAG3,BAX,BCL10,BMP4,CCN2,CCNA2,CD36,CDK1,CENPA,CHD3,COL6A2,CSRP2,DEDD2,E2F8,EFEMP1,FBLN1,FGF1,FKBP4,FMOD,FOXM1,HMGB1,HSPA1A/HSPA1B,HSPA8,HSPB1,ITGB5,LDHA,LIF,LPL,MLH1,NCOR1,NFATC2,PDZD2,POSTN,POU5F1,PPARGC1A,PPP3CB,RELA,RRAD,SERPINH1,SMC1A,SNAI2,SPR,TNFSF11,TUBB4A,VCAN	947 (19)
daporinad		chemical drug		1.249	0.000519	ALDH1A1,BHLHE41,CCL2,CD44,LGR5,LIF,LMNB1,LRIG1,SERPINE1,SOX2,TNFSF11,VDR	937 (17)
IDH1	1.961	enzyme		0.475	0.000519	BCAT1,CD47,CFD,CLDN3,CREB3L1,G6PC,GLS2,HMGCR,LPL,MYLIP,NR1H3,PCK1,RAB25,SERPINH1,SLC2A4,SREBF2,VIM	860 (13)
THRA	1.482	ligand-dependent nuclear receptor		0.573	0.000523	ACTA1,ANGPTL4,APOA1,BMP4,CCL2,CCND1,CD44,CDKN1A,CDKN1B,CDKN2D,CIRBP,CXCL10,CYP7A1,FGFR1,FGFR3,HCN2,INHBA,LPL,MMP7,NRGN,PCK1,PTAFR,RB1,SERPINE1,SLC26A5,SLC2A4,SLC6A12,SREBF2,SYT12,THRB,WNT10B	941 (24)
reactive oxygen species		chemical toxicant		0.264	0.000524	ABCC1,ACTA2,ADAM10,BAX,CASP1,CCL2,CCN2,CD200,CDKN1A,CYP24A1,ERBB3,FAS,FOXM1,G6PC,GADD45A,HBEGF,HIF1A,HPSE,KLF6,MYC,PTGS2,RRAD,SERPINE1,SOD2,TLR2,TNFSF11,TP73,UCP2,VEGFA	895 (20)
cholecalciferol		chemical - endogenous mammalian		1.058	0.000525	CCL2,CD14,CD83,CD86,CDKN1B,COL1A1,CSF1,CXCL10,CYP24A1,FAM20C,GAS7,HK2,IGFBP3,IL10,ITGAX,NFYA,PLD4,PPARGC1A,PTHLH,RARA,RB1,RORC,SERPINB8,SERPINE1,SLC20A1,SULF2,TGFBR2,TNFSF11,TNNC1,VDR	907 (22)
4-phenylbutyric acid		chemical - endogenous mammalian		0.927	0.000527	ADIPOR2,AHSG,ATP2A3,BCKDHA,CALR,CCL2,CCND1,CDKN1A,CXCL12,EPHX1,GJA1,GSN,HIF1A,HSP90B1,IL10,MMP2,PTGS2,ROCK1,SLC16A2,SOCS3,SOD2,TIMP2,YPEL5	648 (18)
Saa3		other		0	0.000532	APOA1,COL1A1,MMP2,MMP9,PTHLH,S100A8,S100A9,SOST,TNFSF11,WNT10B	524 (12)
BAG1	-1.086	other		0.788	0.000532	BCL2L11,CCND1,CDKN1A,FKBP5,FRK,GADD45A,PLAU,PTGS2,RAB27A,TP73	906 (19)
CAT		enzyme		-0.007	0.000545	AGT,BAX,BCL2A1,CCL2,CD36,CDKN1A,CDKN1B,COL1A1,CYP1B1,GCLC,HIF1A,MMP9,PTGS2,SERPINE1,THBS1,VIM	878 (21)
SFRP1		transmembrane receptor		0.577	0.000545	ACTA2,BAX,CCND1,COL1A1,EPCAM,G6PC,MLXIPL,MMP2,MMP9,MYC,NR1H3,PCK1,SERPINE1,SLC2A2,SLC2A4,VIM	845 (24)
LPL	-7.824	enzyme		-0.838	0.000545	APOA1,APOA4,APOB,CCL2,CD36,CSF1,GBP1,IRS2,LPL,PPARGC1A,PRKAA2,SLC27A1,SLC2A4,THBS1,UCP2,VEGFA	949 (23)
3-methylcholanthrene		chemical toxicant		-0.491	0.000545	ABCB1,CCN1,CCND1,CD36,CYP1A1,CYP1B1,GSR,GSTA1,GSTM1,HNF1A,HP,IL10,NEDD9,NQO1,PTGES,PTGS2	950 (17)
TPH1		enzyme		1.474	0.000551	AEN,ASF1B,CDCA8,DLGAP5,EPCAM,GNPDA1,HSPA1A/HSPA1B,HSPA8,IL1R2,LDLRAD4,LUM,NCAPG,NMRK1,PCLAF,PPFIBP2,PRICKLE1,RACGAP1,RRM2,SHCBP1,TF,ZNF519
CD36	-13.633	transmembrane receptor		-1.06	0.000551	APOA1,APOA4,APOB,ARG1,ATP5F1B,BTC,CCL27,CD86,COL1A1,FAS,IGFBP4,IGFBP7,IL10,IL1A,IRAK1,LIF,LPL,MTTP,PLAU,PPARGC1A,SERPINE1,SLC2A4,SYK,TGFA	902 (20)
clofibrate		chemical drug		-0.819	0.000551	BAAT,BAX,CCND1,CD36,CDK1,CYP1A1,DECR1,DECR2,DPP4,ECH1,FAS,GADD45A,HMGCR,IL1RN,MYC,NBN,NQO1,NR1H3,PEX11B,PTGS2,RORA,SLC27A1,SLC2A2,UCP2	827 (20)
ELK1		transcription regulator		0.554	0.000552	ARRB2,BMPR2,CCL2,CDKN1A,CDKN1B,CDKN2A,FOSB,FOSL1,ITGAV,ITGB6,KATNB1,MMP9,MTHFD2,PSMB8,PTGS2,SKP2,SNAI1,THBS1,ZFP36	1137 (23)
carbamylcholine		chemical drug		1.546	0.000553	ARG2,BTG2,CCND1,CDKN1A,CHRNB2,GEM,ITPR1,MAPK14,MET,PTHLH,RGS2,TGFA,VEGFA	1016 (23)
histone deacetylase		complex		-0.213	0.000553	CCN1,CCND1,CDKN2A,CYP24A1,HPSE,ID2,MMP9,NDRG2,PLAT,PLAU,PPARGC1A,SSTR2,THBS1	1115 (24)
propofol		chemical drug		0.816	0.000553	AQP4,BAX,CCL2,CD14,GJB1,HMGB1,MMP2,MMP9,MPO,SOD2,THBS1,TLR4,ZFP36	886 (19)
ARID1A	1.004	transcription regulator		1.012	0.000562	ALPL,BMP4,CDKN1A,EREG,F2R,FOXJ1,FZD1,FZD2,FZD4,IGFBP3,IL1A,IRS2,LRP5,TCF7L2,WNT6	1048 (23)
E. coli B5 lipopolysaccharide		chemical - endogenous non-mammalian		-1.381	0.000563	ACKR1,ACKR3,ADRB2,AHSG,AKR1C4,ALDH2,APOA1,CCL2,CCND1,CCR1,CCR7,CD44,CD83,CD86,CDKN1A,CDKN1B,CXCL10,CYP7A1,G6PC,GCLC,IL10,IL16,IL1A,IL1R2,IL37,LIF,MAP3K8,MLXIPL,MPO,NFKBIA,PAH,PDE4B,PPARGC1A,PRDM16,PTGS2,RELA,RHOB,SERPINE1,SOCS2,SOCS3,SOD2,TGFB3,TGFBR2,TGFBR3,THBS1,TLR2,TLR4,TLR7,TNFSF11,VEGFA	674 (11)
FLT3	5.205	kinase			0.000566	BAX,BCL2L11,CDKN1B,CXCL10,CYBA,FOXM1,IFIT2,IL10,IRF7,LIG3,MPO,MYC,PIM1,PTPN6	827 (19)
cyclopamine		chemical reagent		-0.544	0.000566	ANGPT1,CCND1,CD14,CDKN1A,FAS,GLI2,HHIP,IHH,MYCN,OCLN,OLIG2,PTGS2,SOX2,SPARC	833 (16)
5'-methylthioadenosine		chemical - endogenous mammalian		1.633	0.000574	CCND1,COL1A1,COL1A2,GUCY1A1,GUCY1B1,IL10,PTGS2	562 (15)
dihydroartemisinin		chemical drug		1.457	0.000574	CCND1,CDKN1A,CDKN1B,MMP2,MMP9,MYC,PTGS2	775 (19)
NAE1		enzyme		1.342	0.000574	AURKB,CCND1,CDC20,CDKN1A,RB1,SFN,TP63	697 (10)
Cyp2c70		enzyme		1.709	0.000574	ABCB1,ABCC1,CYP7A1,HMGCR,HNF4A,NR1I2,PPARGC1A
CAMKK2		kinase		-0.378	0.000574	ADRB2,CCND1,CDKN1A,CDKN1B,G6PC,KCNB1,PPARGC1A	987 (25)
ID4		transcription regulator		0.254	0.000574	BAX,CDKN1A,CDKN1B,CDKN2A,MMP2,VEGFA,VIM	399 (10)
PAX3-FOXO1		fusion gene/product		-0.539	0.000576	ACTA1,AKAP12,AKR1B1,ANLN,ARID3A,BTG2,CALR,CCN1,CCND1,CDC20,CDC25B,CDK1,CDKN1A,CDKN2D,CKM,CSF1,EMB,EPB41L3,ERBB3,ESYT1,FBL,FGFR2,FOSL1,GAREM1,GPRC5A,HSPA1A/HSPA1B,HTRA1,IGFBP2,INPP1,KDR,MCAM,MEIS1,MET,MYCN,NAB2,NDN,NFIB,PDE4B,PRSS23,RPS6,SGO1,SKP2,SLC7A5,SMPDL3A,SOBP,ST3GAL5,TCF7L2,TIMP2,TNNT2,TPX2,TUBB4B,VIM,WDR6	703 (12)
lenalidomide		chemical drug		-0.319	0.000592	ACTG1,BLNK,BTBD7,CALHM5,CASP1,CCND1,CD68,CDKN2C,CTTNBP2,DEPP1,ELF3,EXTL2,FZD2,FZD4,FZD7,HHATL,HS3ST3B1,IRF4,ITPR1,LEF1,LPL,LRP5,MB,MYC,NETO2,NFATC1,NFIB,NFKBIZ,PGM2,PROS1,PVR,RAD18,RASSF4,RCAN3,RFC3,RGS16,RNF213,RORC,SEMA5A,SETMAR,STAMBPL1,TCF7L2,TLR4,TMEM64,TP73,VIM,WDR4,WNT10B,WNT11	958 (18)
CaMKII		complex		1.131	0.000595	ARG1,CD44,CDKN1B,HAS2,IL10,INSR,SLC2A4,SLC8A1,SYNGAP1	1060 (23)
salinosporamide A		chemical drug		-0.196	0.000595	BAX,CCND1,HIF1A,MMP9,MYC,PTGS2,SNAI1,TRAF1,VEGFA	658 (10)
CCN3		growth factor		0.788	0.000595	ALPL,BMP4,CCL2,CCN2,COL1A1,MMP2,MMP9,PDGFC,SERPINE1	906 (21)
dimethyl fumarate		chemical drug		-1.294	0.000595	ACTA2,CCR7,IL10,KDR,PTGS2,SERPINE1,SNAI1,VEGFA,VIM	754 (14)
mir-155		microRNA		-0.678	0.0006	ADAM10,ARG1,ARG2,CCL2,CCND1,CD163,CD47,CD68,CDKN1A,CLDN1,CXCL10,DUSP5,FADD,HIF1A,HK2,IL10,INPP5D,IRF4,IRF7,ISYNA1,MAF,MLH1,MME,PTGS2,RELA,RORA,S1PR1,SERPINE1,SOCS3	868 (20)
LMNA	1.177	other		0.051	0.000616	ACKR1,ACTA2,ADAMTS12,AFP,AIFM2,ALPL,ARRDC4,BAMBI,CAMK1D,CCN2,CCP110,CERS6,COL1A1,COL8A1,DUSP4,EPB41L3,FLT1,GATA4,GCLC,GJA1,H3-3A/H3-3B,HTRA3,IFI44,KCNE4,KLF7,LMNA,LMNB1,LRP4,MAP3K8,MCAM,MMP15,MMP9,MYL4,NDST2,PCDH7,PLXDC2,PMF1/PMF1-BGLAP,PPCDC,PWWP3B,RB1,SLC22A23,SLC38A2,TEC,TIMP2,TMEM64,TMPO,UBA7,ZBTB38,ZFP36,ZNF519	1025 (18)
BMP10		growth factor		0.288	0.000619	AHSG,ALDH1A3,ANGPT1,ANGPTL4,AQP1,BDH1,BMPR2,CCR1,CD83,CMPK2,COL1A1,COL1A2,ECM1,FGFR2,HPGD,ID2,IGFBP7,NFKBIA,SERPINA3,SERPINE2,TBX20,THBS1,VCAN	353 (7)
KMT2A	1.722	transcription regulator		1.309	0.000619	ABTB2,ADRA1B,BAG3,CDKN1A,CDKN1B,CDKN2A,CDKN2C,DEPTOR,EPHB3,EPHB4,FOXC1,GCNT4,HOXA5,HOXB4,HOXC6,HSPB3,IGFBP4,KLF6,MEIS1,MKX,MSX2,MYC,PRDM16	862 (19)
trinitrobenzenesulfonic acid		chemical reagent		0.268	0.000619	ABCC2,ADAM8,BST1,CCR1,CD44,CD68,CLDN1,COL1A1,COL1A2,CXCL10,IL10,IL1A,IL1R2,LUM,MMP9,NCF4,NR1H4,PTGS1,PTGS2,PTX3,S100A8,S100A9,SOCS3	771 (12)
Pdgf Ab		complex		0	0.000621	ANGPT1,CCND1,CKM,COL8A1,EREG,HBEGF,HIF1A,VEGFC	726 (16)
telapristone acetate		chemical drug			0.000621	AURKB,CCNA2,CDC20,CDK1,FOXM1,PACSIN1,SPC25,TPX2	466 (8)
acyclic retinoid		chemical drug		-0.207	0.000621	CCND1,CDKN1A,COL1A2,FLT1,KDR,MYC,MYCN,TIMP2	952 (25)
MYD88		other		-1.097	0.000628	ALDH1A1,ARG1,ATP6V1E1,BAMBI,BATF,BCL10,CCL2,CCN1,CD14,CD200,CD44,CD83,CD86,CH25H,CISH,CMPK2,CXCL10,CXCL12,HIF1A,HP,IFIT1B,IFIT2,IL10,IL1A,IL1RN,INHBA,INPP5D,IRF7,ITGAX,ITGB7,LGR5,MET,MLH1,MMP2,MMP7,MMP9,MYC,NFKB2,NFKBIA,NFKBIZ,PARP1,PDE4B,PSTPIP2,PTGES,PTGS2,REG3A,RELA,RELB,S100A8,SERPINE1,SOCS3,TLR2,TNFSF11	645 (12)
H2AZ1		other			0.000633	AFP,APOA1,CCND1,CDKN1A,E2F8,FOXM1,GINS2,HNF4A,HPSE,RFC4,RPS6	282 (7)
ACKR3	2.066	G-protein coupled receptor		1.536	0.000633	AKR1C3,C5,CCND1,CDKN1A,CXCL12,FMOD,HBEGF,IGFBP7,RB1,RRAS,TNNC1	596 (17)
CNTF		cytokine		0.586	0.000655	ACHE,BDH1,CISH,CNTFR,CRP,FGFR1,GJA1,IL1A,LBP,LIF,NGF,OLIG2,OXCT1,PDE10A,PPP1R1B,REG3A,SERPINA3,SOCS2,SOCS3,VIM,ZFP36	737 (19)
GCG		other		-0.55	0.000655	ACADM,ACADS,ACKR3,AGER,BMP4,BTG2,CBS/CBSL,CCL2,CCN2,ELMO1,G6PC,GREM2,HMGCR,IGFBP4,NFYA,NFYC,PCK1,PPARGC1A,SLC2A4,SREBF2,TENT5A	867 (19)
IGF1R		transmembrane receptor		-0.075	0.000667	ACADM,ACADS,ACTA1,ACTA2,ADRB2,ANKRD1,AQP4,ATP5F1B,BAX,BCL2L11,CD36,CD37,CD53,CD68,CD84,CDK1,CDKN1A,CDKN1B,COL1A1,COX4I1,CYCS,GPER1,HIF1A,HTRA1,ID2,IGFBP2,IGFBP3,IGFBP4,IL16,IL1A,INHBA,IRS2,LPL,MAPK14,MYC,MYCN,NDN,PLAT,PLAU,POU5F1,PTGS2,RACGAP1,RBM3,RELA,RPL7,RPS26,SFMBT2,SLC16A2,SLC2A2,SMU1,SNAI1,TNFSF11,TYMS,VEGFA,VEGFC	1023 (19)
LGALS3	1.079	other		-1.292	0.000674	ABCB1,ABCC1,AGER,BAX,CCL2,CCND1,CCR1,CDKN1A,CDKN1B,COL5A2,DUSP6,FAS,FLT1,FSCN1,IL10,ITGA10,ITGA6,ITGAV,KDR,LMNB1,MYC,NFATC2,PPARGC1A,RB1,SOCS3,TCF7L2	976 (19)
homocysteine		chemical - endogenous mammalian		0.749	0.000674	ACADM,ACADS,ACOX3,AKR1C3,APOA1,BAX,CCL2,CCND1,CDKN1A,CXCL10,CXCL12,FA2H,FGF1,GADD45A,GGT1,HCAR2,HMGCR,LPL,MMP2,PGF,PTGS1,PTGS2,SNAI2,SOCS3,SREBF2,VEGFA	825 (19)
vorinostat		chemical drug		-0.667	0.000684	ALPL,APLP1,APOB,ATP2A3,ATP2B4,BAX,BCL2L11,BRCA2,CARD6,CASP1,CCND1,CCR1,CDK1,CDKN1A,CDKN1B,CDKN2A,CDYL2,CHKA,CISH,FADD,FAS,HDAC6,HDAC7,HMGCR,HMGCS1,HPGD,IL10,LIPG,LSS,MFGE8,MLH1,MMP15,MMP2,MMP9,MYC,NFE2,NFKBIA,PARP1,PTGES,PTGS2,PTP4A3,RB1,RELA,RGS2,S100A8,S100A9,SOCS3,ST14,ST3GAL5,TP73,TRAF1,VEGFC,VIM	818 (18)
miR-338-3p (miRNAs w/seed CCAGCAU)		mature microRNA		-0.2	0.000694	ADAMTS2,CCND1,COL1A1,COL1A2,COL5A2,COL8A1,LAMC1,NID1,SPARC,TGFBR2,VCAN,VIM
Hdac		group		-0.947	0.000699	AHR,CCND1,CDKN1A,CRABP2,CYP24A1,DKK3,E2F4,EDNRA,EMX2,FOSL1,GADD45B,GLI2,HIF1A,HPGD,HTRA1,IGFBP3,KLF6,LHX1,LRP4,MYC,MYCN,NPNT,ONECUT1,ONECUT2,OSR1,PGF,PPARGC1A,PREX1,RGS10,RORC,SLC8A1,SMARCD3,TGFBR2,TP63,WIF1	878 (19)
FOXA1		transcription regulator		0.278	0.000699	ACTA2,AFP,AQP1,CDKN1A,CDKN2A,CXCL10,DSE,EFHD1,EPHX1,ERBB3,FKBP4,FOXC1,G6PC,GLS,HHIP,HNF1A,HNF4A,HNF4G,IL10,MGP,MLXIPL,MYC,MYL9,NRIP1,PCK1,RARA,RORA,RORC,S100A2,SFTPC,SLC12A2,SNAI2,TCF7,TF,TMEM74	986 (17)
Growth hormone		group		0.409	0.000716	ADRB2,AGT,AKR1B1,ANGPTL4,APLP1,ARID5B,BMP4,CCND1,CD36,CDH3,CISH,COL1A1,CYP7A1,DECR1,FGFR3,FKBP5,FZD7,G6PC,GCLC,GSTA1,GSTM1,IGFBP2,IGFBP3,INSR,LPL,MMP9,MYC,NDRG2,NEDD9,NFKBIA,NR1D1,ONECUT1,PCK1,PCNA,PIK3C2B,PLAAT3,SCNN1A,SNAI2,SOCS2,SOCS3,SSTR1,STC1,TBC1D4,TF,TGFB3,TGFBR2,UGDH	867 (22)
conjugated linoleic acid		chemical drug		0.259	0.000722	ANGPTL4,CBS/CBSL,FCGR2B,GCLC,IL10,IL1RN,MMP9,NFATC1,PPARGC1A,PTGS2,SOCS3,VEGFD,WNT10B	601 (15)
RNASEH2A		enzyme			0.000722	ACKR3,CXCL10,IFI44,IFIT1B,IFIT2,IFNAR1,IRF7,NFKB2,NFKBIA,OAS1,PTGS2,TLR2,TLR4
nonylphenol		chemical toxicant		-0.18	0.000722	ALAS1,APOB,CCL2,CXCL10,EREG,FAS,HSPA1A/HSPA1B,IKBKB,IL10,LBP,PTGS2,S100A6,STK17B	918 (20)
laminaran		chemical drug		-1.976	0.000722	CLDN1,CXCL10,ELOVL7,EREG,GCH1,IL1A,INHBA,MCOLN2,PTGS2,SGPP2,SLC39A8,TNFRSF9,TRAF1
S100A4		other		0.123	0.000725	AGER,BAX,BNIP3,CDKN1A,MMP2,MMP9,OCLN,PLAU,S100A8,S100A9,SNAI1,THBS1,TIMP2,VIM	768 (20)
MED13		transcription regulator		-1.524	0.000725	AACS,ACSM3,ANKRD1,BPGM,CD36,CIDEC,CLSTN3,G6PC,HMGCR,LIF,MYC,PKLR,PRKAR2B,SLC2A4
okadaic acid		chemical toxicant		0.212	0.000725	ACE,APOA1,BCL2L11,BNIP3,CCN2,CCND1,CDK1,CRABP2,CYP1B1,CYP24A1,FOSB,GCH1,HNF4A,IL1A,IL1RN,MAP3K8,MMP9,MYC,PIM1,PTGS2,RASA1,RB1,SSTR1	833 (19)
KAT6A		enzyme		1.407	0.000726	ASPH,CCN2,CDCA8,CDKN1A,CDKN2A,CDKN2C,CDKN2D,DLX3,DLX4,DLX5,EFNB2,HOXA2,HOXA3,HOXA5,HOXA6,HOXB4,HOXC6,PKDCC,SKP2,TF
PRMT1		enzyme		1.332	0.000726	ACADM,ARG2,CCND1,CLDN1,COX4I1,FTL,GCLC,NFE2,NKX2-2,OLIG1,OLIG2,POU5F1,PPARGC1A,PRDM16,SERPINE1,SNAI1,SNAI2,VIM	734 (20)
Go 6976		chemical - kinase inhibitor	Activated	2.02	0.000726	ACTA1,CCND1,CD83,CDKN1A,CXCL10,FLT1,G6PC,IL10,LAMP2,MMP2,MMP9,NFKBIA,PLD1,PTGS2,SOD2,STC1,TNFRSF9,TRAF1	754 (15)
Pdgf (complex)		complex		0.07	0.000749	BAX,CCL2,CCND1,CD44,CDKN1A,CDKN1B,CYBA,FOSB,GJA1,HEY2,HIF1A,INHBA,IRS2,MMP2,MYC,NOG,PCNA,PLAU,PTGS2,SERPINE1,SPARC,TGFB3,THBD,VEGFA	882 (20)
eicosapentenoic acid		chemical drug		1.553	0.000749	ANGPTL4,CCL2,CD36,CD44,CD83,CD86,ECH1,FBN1,G6PC,IL10,IL1R2,ITGAX,KCNJ11,MLXIPL,MMP9,PKLR,PLIN2,PTGES,PTGS2,RELA,SERPINE1,SOAT1,TGFB3,TGFBR2	673 (19)
lovastatin		chemical drug		0.029	0.00075	ADAM10,CCL2,CCN2,CCNA2,CCND1,CD86,CDKN1A,CDKN1B,COTL1,CXCL10,DHCR7,ENC1,FGFR1,GAP43,HMGCR,HMGCS1,IL10,IL1A,LIF,LMNA,MYC,NFKBIB,PLAT,PTGS2,PTHLH,RARRES2,RB1,RHOB,SERPINE1,SREBF2,TFPI,ZIK1	881 (20)
NPR1		enzyme		-0.368	0.000755	ACE,ACTA1,AGT,COL1A1,GUCY1A1,GUCY1B1,KCNJ11,MMP2,MMP9,TGFB3	501 (11)
CTSB	-1.472	peptidase		0.604	0.000755	ACTA2,ARG1,CCND1,COL1A1,CTSB,IL10,KDR,MYC,SPHK1,VEGFA	1066 (22)
USF1		transcription regulator		-0.659	0.000775	ACP5,AGT,AKAP12,BAX,BRCA2,CBS/CBSL,G6PC,GPAM,HGF,HOXB4,IGFBP3,PCK1,PIGR,PKLR,PRKG1,PTGS2,RORC,SERPINE1,SPEG,TBX2,UCP2	353 (7)
FBXO32		enzyme		0.772	0.000775	ADSS1,ALDH1A3,BCL2L11,CALR,CDKN1B,CSRP2,GADD45A,GCLC,ISYNA1,LBP,LEF1,MSX2,MYCN,OAT,PDIA2,PPP3CB,PTGER3,PTGES,PTGS2,RAB27A,SOD2	751 (7)
apigenin		chemical - endogenous non-mammalian		1.055	0.000775	ABCB1,BAX,CCL2,CCND1,CDK1,CDKN1A,CDKN1B,CSRP3,CYP1A1,DGAT2,DPP4,GCLC,HIF1A,IL10,MMP9,MPO,MYL4,PTGS2,RELA,SLC27A1,SOD2	834 (19)
PI3K (family)		group		-0.766	0.000777	ACTA2,BCL2L11,CCL2,CDKN1B,CXCL10,CXCL12,DEFB1,GCLC,HIF1A,IL10,ITGA6,MMP2,MMP9,MYC,NQO1,PREX1,PTGS1,PTGS2,PXN,RDH10,RIPK3,SERPINE1,SNAI2,THBS1,TP73,VEGFA	852 (21)
RHO		G-protein coupled receptor		0.168	0.000785	ACADM,AQP1,CACNB2,CASP7,CD44,COL1A2,EIF2A,FBLN1,H2BC1,HFE,HK2,KCNB1,NID1,NT5E,PCOLCE,S100A6,SERPING1	389 (7)
GW 4064		chemical toxicant		-0.842	0.000785	ABCB1,ABCC2,ADIPOR2,APOA1,BAAT,COL1A1,CYP7A1,FGA,FGB,FGF19,G6PC,NR1H4,NR1I2,PCK1,PKLR,PPARGC1A,RARRES2	1104 (24)
MRTFA		transcription regulator		0.238	0.000791	ACTA1,ACTA2,ACTG1,ANKRD1,ANLN,CAVIN2,CCN1,CCN2,CDKN2A,COX7A1,CXCL12,CYBA,CYFIP2,DHCR24,ETV6,F2R,FNBP1L,GADD45A,HPGD,ITGA6,LMNA,MMP9,MYL9,P2RX1,PGLYRP1,PTGS2,RAB27B,RHOBTB1,RUNX1,S100A8,S100A9,S1PR1,SERPINE1,SLC20A1,SORBS1,THBS1,WAS,ZFHX4	960 (24)
KDM3B		enzyme		-1.291	0.000801	ANKRD13A,ARG2,C1R,CCN2,CDC20,COLEC12,DLGAP5,EFNB2,GATA2,KIF26B,MB,MLLT3,NCAPG,PALMD,RACGAP1,SORL1,SPAG5,TSHZ3,ZIK1
TASP1		peptidase		0.151	0.000812	CCNA2,CCNE2,CDKN1A,CDKN1B,CDKN2A,HOXA3	202 (5)
LIMA1		other			0.000812	ID2,KRT8,MMP7,VCAN,VDR,VIM
KLB	-1.506	enzyme	Inhibited	-2.401	0.000812	CCND1,CYP7A1,FGF19,HMGCR,HMGCS1,SREBF2	322 (4)
HLF		transcription regulator		0.447	0.000812	AQP4,AVPR2,BCL2L14,HIF1A,LMO2,SCNN1A
acriflavine		chemical toxicant		-0.145	0.000812	CA9,CD47,IL10,MYC,NT5E,SOCS3	644 (10)
CLEC4G		other		1.5	0.000839	ARG1,CCN2,CSF1,EBF1,EGFL8,FGF1,FLT3,FZD4,HBEGF,MFGE8,NRARP,RSPO3,SFRP4,TGFB3,VEGFA,VEGFC
IL32		cytokine		-0.493	0.000839	BAX,CASP1,CCL2,CD36,FAS,IL10,IL1A,MMP2,MMP9,NFATC1,PCNA,PTGS2,SNAI2,THBD,TNFSF11,VIM	857 (17)
EFNA2		kinase		-1.5	0.000839	CCN2,CRABP2,DCBLD2,DUSP4,DUSP6,FOSL1,IRF7,ITGB4,KRT7,NKX3-1,NT5E,PLAT,PTHLH,PXN,RUNX1,SLC20A1
glucagon		biologic drug		0.444	0.000839	CYBA,CYP7A1,ESAM,IRS2,LMNA,MME,NDRG2,PLXDC2,PPP1R1B,PXN,RAP1GAP,SEC22B,SLC2A4,SLC43A2,SORT1,ST14
ROR1		kinase		0.893	0.00086	CCN1,CCN2,CDKN2C,GLS,SERPINE1,SNAI1,SNAI2,THBS1,TNNT2,TSPAN3,VIM	687 (18)
ALDH1A2		enzyme		-0.714	0.00086	ALDH1A1,ALDH1A3,CCN1,CCN2,CD44,COL1A2,CSF1,IGFBP4,MAFB,PCOLCE,SPARC	695 (12)
NOSTRIN	-4.121	transcription regulator		-0.838	0.00086	ACE,FGF1,FLT1,KDR,MMP2,MMP9,PECAM1,PGF,PLAU,TFPI,THBS1	692 (13)
MAP2K1/2		group		0.38	0.000864	ARG2,BCL2L11,CCN2,CCND1,CDK1,CDKN1B,CYP7A1,DUSP4,FOSL1,GCLC,GJA1,H2AX,HK2,HSPB1,IL10,MMP9,MYC,PCNA,VEGFA,VIM	880 (21)
rottlerin		chemical - kinase inhibitor		-0.101	0.000864	AQP1,BAX,CCND1,CDK1,CDKN1A,CDKN2A,CLDN1,COL1A1,EEF2K,FKBP5,IL10,LPL,MMP2,MMP9,OCLN,PCNA,PLD1,PTGS2,RGS2,ZFP36	560 (16)
CEBPD		transcription regulator		-0.184	0.00087	AGT,ALOX5AP,BCL2A1,BRCA2,CCND1,CD14,CDKN1A,CDKN1B,CPB2,CYP1A1,HGF,HIF1A,HP,IL10,ITGAX,MYC,NGF,PTAFR,PTGS2,RB1,SNAI2,TNFSF11,VEGFC,VLDLR	961 (22)
HTATIP2	-11.19	transcription regulator		1.22	0.000873	ANGPT1,CCND1,MMP2,MYC,POU5F1,SNAI1,SOX2,SPARC,VEGFA	821 (19)
PDGFC	1.447	growth factor		1.695	0.000873	ACTA2,CCND1,COL1A2,FLT1,KDR,MYC,SNAI2,TIMP2,VEGFA	880 (18)
epicatechin gallate		chemical drug		-0.503	0.000873	ARG1,CDKN1A,CDKN2A,MGMT,MLH1,PTGS2,TP53I11,TP73,VEGFA	953 (22)
IL22		cytokine		-0.353	0.000876	ACTA2,CCL27,CCND1,CLDN1,CXCL10,CXCL12,CYBA,FGA,GRPR,HBEGF,HNF1A,HP,HSPB1,IL10,IL1A,IL33,KRT17,LBP,MMP9,MYC,PTGS1,PTGS2,REG3A,S100A12,S100A8,S100A9,SERPINA3,SOCS3,SOD2,TNFSF11	553 (15)
IRF4	2.54	transcription regulator		0.375	0.000878	ALPL,ARG1,BNIP3,CD68,CDK1,CDKN2A,CXCL10,ELL2,ERBB3,EZR,FLT1,GBP1,GPRIN3,HSPA8,IKZF2,IL10,IL1RN,IL33,INPP5D,IRF4,IRF7,JAK2,LEF1,LYST,MYC,NFATC2,OAS1,PCNA,PIM2,PROCR,RHOB,RORA,RORC,SH3KBP1,STK17B,TCF7,TNFRSF9,TRAF1	928 (18)
acetaminophen		chemical drug		1.767	0.000878	ABCB1,ABCC1,ABCC2,ACADM,ACTG1,AK4,AMACR,BCKDHA,BTG2,CCND1,CCR1,CDKN1A,CRP,CXCL10,FAS,FLT1,GADD45A,GJB1,GSR,GSTA1,HIF1A,HMGCR,HMGCS1,IGFBP3,IL1A,KDR,MYC,NDRG2,NQO1,NR1H4,PCNA,PECAM1,PTGS2,SERPINF1,SLC27A2,SOCS3,TF,VEGFA	898 (15)
hydroxyurea		chemical drug		-0.311	0.000878	ABCB1,BAX,BCAM,CCL2,CCND1,CDKN1A,CDKN1B,CDKN2A,GADD45A,GINS2,H2AX,MCAM,MYC,OAS1,PDE4A,RRM2,TP73,UHRF1	824 (18)
Mapk		group		-0.457	0.000885	ABCB1,APOA1,CCL2,CCND1,CDKN1A,CDKN1B,COL1A1,DBP,EP300,GJA1,HGF,HPGD,ITGB7,MMP7,MMP9,MYC,OLIG2,PIGR,PTGS2,RELA,S100A8,SLC6A2,SNAI1,SNAI2,VEGFA	872 (21)
advanced glycation end-products		chemical - endogenous mammalian		0.777	0.000886	AGER,BAX,CCL2,CCN2,CDKN1A,CXCL12,F2R,GJA1,HMGB1,MMP9,PTGES,PTGS2,SERPINE1,SERPINF1,TLR4	690 (18)
Rxr		group		0.436	0.000894	ABCC2,ADAM10,ALAS1,ANGPTL4,BTG2,CD36,CDKN1A,CTSB,CYP24A1,CYP7A1,GADD45A,GSTA1,HBEGF,HR,IL1A,INSR,MGP,MMP2,MYC,NR1H3,PCK1,PLIN2,PLTP,PTGS2,SEMA4D,SERPINF1	1191 (27)
losartan potassium		chemical drug		-0.097	0.000894	ACE,ADIPOR1,AGT,ANGPT1,AQP1,BAX,CCN2,CD36,COL1A1,CXCL10,EDNRA,GJA1,GRK5,ITGAV,ITGB5,MMP2,MMP9,POSTN,PPARGC1A,PRDM16,PTGS2,PTHLH,SERPINE1,SOCS3,TGFB3,TGFBR2,UCP2,VEGFA	824 (18)
FOXP3		transcription regulator		-0.198	0.000911	ANLN,ARHGAP31,BCL2L11,CCR1,CCR7,CDKN1A,CSF1,DUSP4,DUSP6,GBP4,ID2,IGFBP4,IGSF3,IKZF2,IKZF4,IL10,IL1RL1,IRAK1,IRF4,LAG3,LDHA,LGALS3,MAF,MMP2,MMP9,NRN1,NT5E,PAXIP1,PGLYRP1,PIM2,PTPN22,RORC,RUNX1,SATB1,SKP2,SOCS2,VEGFA	885 (17)
CXCL8		cytokine		-0.281	0.000915	ABCB1,ACKR3,ACTA2,BAX,CD44,COL1A1,CPE,FAS,HSPG2,ITGAX,LGALS3,MMP2,MMP9,MTPN,MYO1E,NFKBIA,POU5F1,PTGS2,SNAI2,SOX2,ZFP36	699 (18)
CDH1		other		-1.177	0.000915	APOA4,BMP4,CCND1,CD44,CDH3,ERBB3,FOSL1,GLI2,IGFBP3,KRT7,MCAM,MMP9,MYC,OCLN,PIK3R1,RALA,SKP2,SNAI2,TPBG,VEGFA,VIM	1040 (22)
mir-130		microRNA		-0.486	0.000916	ABCB1,AQP4,ARG1,CCL2,CD68,CD86,HOXA5,IL10,KDR,MAFB,PTGS2,ROCK1	795 (12)
vincristine		chemical drug		-0.029	0.000919	BCL2L10,BRCA2,CDKN1A,CDKN1B,FAS,GAP43,H2AX,HNRNPF,LMNB1,MYCN,PTGS2,SOD2,TP73,TUBB2A	906 (19)
ABCB4		transporter		-0.277	0.000932	ACTA2,AFP,CCN2,COL1A1,COL1A2,CXCL10,ELF3,LGALS3,MMP2,NFKB2,SERPINE1,SPARC,VIM	807 (15)
ASXL1		transcription regulator		-0.302	0.000932	BAP1,CFD,FFAR2,GPCPD1,HK2,HOXA5,HOXA6,HYAL1,LPL,RARRES2,SERPINE1,SLC2A4,VEGFA	400 (7)
S-nitrosoglutathione		chemical toxicant		0.506	0.000932	CCL2,CD86,CDKN1A,CXCL10,GJA1,HIF1A,IRS2,LIF,NFKBIA,NQO1,PRKG1,PTGS2,S100A10	990 (19)
naringenin		chemical - endogenous non-mammalian		1.364	0.000932	ACTA2,COL1A1,CXCL10,CYP1A1,GJA1,MMP2,MMP9,MTTP,PPARGC1A,PTGS2,TLR2,TLR4,VIM	955 (25)
L-aspartic acid		chemical - endogenous mammalian			0.000945	CCND1,CDKN1A,PCNA,PRKAA2
p38 Sapk		group		-1	0.000945	CCND1,CD83,CD86,CDKN2A	512 (9)
W146		chemical reagent		1	0.000945	IL10,PTGS2,RELA,S1PR1	581 (15)
PHF6		transcription regulator			0.000945	CSPG5,H2AX,POLR2A,UBTF
EIF3I		translation regulator		-0.927	0.000945	CCND1,MYC,PTGS2,SERPINE1	705 (7)
SEMA3F	-3.995	other		-0.283	0.000945	HIF1A,MMP2,MMP9,VEGFA	625 (19)
GLS	-1.991	enzyme			0.000945	ACTA2,COL1A1,GLS,HIF1A	756 (12)
TYMS	1.218	enzyme		-1.067	0.000945	CDKN1A,FAS,MYC,TYMS	725 (10)
LSP1		other			0.000945	BCL2L11,GATA2,ITGA6,PECAM1
RBM14		transcription regulator			0.000945	CCND1,HTRA1,MYC,SKP2	479 (13)
SGCD		other		1.982	0.000945	DAG1,SGCB,SGCE,SSPN
LGH447		chemical drug		1	0.000945	ATP6V1A,MMP9,MYC,NFATC1
OSMR		transmembrane receptor		-1.118	0.000956	BAX,CISH,CXCL10,FGB,GAP43,GBP4,ITGAX,JAK2,LBP,LRG1,OAS1,PIM1,RASL11A,SOCS3,TNFSF11,TRIM35,ZFP36	844 (19)
PROM1		other	Inhibited	-2.157	0.00096	DHCR24,DHCR7,DSG2,G6PC,HMGCS1,LSS,NSDHL,PCK1	353 (7)
IL31		other		0.152	0.00096	CCL2,CD86,CDK1,CDKN1B,CISH,RB1,SOCS2,SOCS3	665 (17)
miR-19b-3p (and other miRNAs w/seed GUGCAAA)		mature microRNA		-1.288	0.00096	BCL2L11,BMPR2,CCN2,CCND1,COX7A1,MYLIP,THBS1,VEGFA	369 (7)
MUC4		other		0.766	0.00096	CCND1,CDKN1A,CDKN1B,ERBB3,MMP9,PRKCG,SNAI1,VIM	916 (21)
ACTN4		transcription regulator		0.239	0.00096	ANGPTL4,CCL2,CCND1,MMP9,MYCN,PDLIM1,SERPINE1,SNAI1	734 (17)
CDH2		other		-0.421	0.000965	ACTA2,CCND1,CDKN1A,CDKN1B,MMP9,SNAI2,THY1	900 (19)
TIMP2	2.185	other		-0.731	0.000965	CDKN1A,CDKN1B,MMP2,RECK,SLC2A2,TIMP2,VEGFA	795 (20)
SIAH2		transcription regulator		0.488	0.000965	AKR1C3,ANGPT1,CYP24A1,FGF1,HIF1A,NCOR1,TP53BP2
HBP1		transcription regulator		-0.314	0.000965	CCND1,CDKN1A,CDKN2A,CTSB,MYCN,PIM1,PTGS2	882 (22)
TBX3		transcription regulator		0.487	0.000965	CDKN2A,GJA1,JDP2,LBH,POU5F1,SOX2,TBX2
TOPBP1		other		-0.726	0.000965	BAX,CDKN1A,CDKN1B,GADD45A,HIC1,IGFBP3,MYC	815 (19)
mir-290		microRNA		0.529	0.000965	MYC,POU5F1,PRKACB,RECK,RELA,SOX2,TGFBR2	347 (7)
tunicamycin		chemical - endogenous non-mammalian		-0.528	0.000983	ABCB1,ACTA2,ADAM10,ADIPOR2,ARF4,CALR,CCND1,CD36,CDKN1A,CDKN1B,CHAC1,DGAT2,ECD,EIF2A,ERBB3,ERO1B,GADD45A,GADD45B,GOLGA3,GOLGA4,GPT2,HCN2,HSP90B1,IHH,IL1A,INSR,LGR5,MLXIPL,MMP9,MYC,NFKBIA,NR1H3,PCNA,PDIA2,PIGA,PLIN2,PTGS2,PVR,SDF2L1,SEC22B,SESN2,SIGMAR1,SKP2,SLC20A1,SLC7A1,SOCS3,STARD5,TGFA,TLR2,VEGFA,WFS1	1134 (23)
RHOA		enzyme		0.436	0.000986	ACTA1,ACTA2,AGT,ANLN,BAX,CCN2,CCND1,CDKN1A,CDKN1B,CDKN2A,COL1A1,CXCL10,ECT2,FAS,ITGB5,MMP9,NFKBIB,OCLN,PLAU,PRKG1,RHOB,SKP2,SNAI2	783 (18)
HDAC4		transcription regulator		1.472	0.000991	ACTA1,ANGPTL4,CCND1,CDKL5,CDKN1A,CDKN2A,CKM,CNTN1,CSRP3,CYFIP2,DMD,DYRK1A,FGF13,FOSL1,G6PC,GADD45A,HIF1A,HMGCR,LDHA,MMP9,MYOZ1,NBEA,PMP22,PRX,PTGS2,RGS2,SLC2A4,SLC8A1,SYNGAP1,VEGFA	1020 (26)
UCP1		transporter		-0.737	0.00101	AARS1,ALAS1,ANKRD1,ASB2,BCKDHA,CAPN7,CD68,CXCL10,DKK3,EMB,ENHO,ESRRG,GADD45A,GOT1,GREM2,GSR,GSTM1,IFIT1B,IFIT2,ITPR1,MAP1LC3A,MTHFD1,MTHFD2,MYC,PCK1,REEP6,SERPINE1,SMTNL2,STAP2,STBD1,TENM4,TLR7,TTLL7,UCP2	743 (12)
N-Ac-Leu-Leu-norleucinal		chemical - protease inhibitor		1.028	0.00102	ACHE,APOB,BAX,BCL2L11,CCL2,CCND1,CDKN1A,CDKN1B,E2F4,LAMP2,MYCN,NEDD9,NFKBIA,PTGS2,RARG,RB1,SREBF2,SYK,TGFBR2,TP73	953 (20)
salmonella minnesota R595 lipopolysaccharides		chemical - endogenous non-mammalian	Inhibited	-2.12	0.00102	ATP6V1E1,C8orf44-SGK3/SGK3,CCL2,CD83,CD86,CH25H,CMPK2,CXCL10,FOSB,FOSL1,HLA-DMA,IFIT1B,IFIT2,IL10,IL1A,MET,NFKB2,NFKBIA,NFKBIZ,PDE4B,PSTPIP2,PTGS2,RELB,SERPINE1,SLFN13,SOCS3,TLR2	831 (13)
AMPK		complex		1.741	0.00102	AACS,ACE,BAX,BCL2L11,CCL2,CDKN1A,CLDN1,CXCL10,CXCL12,DUSP4,FSCN1,G6PC,GJA1,HIF1A,IL1RN,KCNB1,MMP9,OAT,PCK1,PKLR,PPARGC1A,PTGS2,SERPINE1,SLC2A4,SNAI1,UCP2,VIM	966 (22)
N-Cadherin		group		0	0.00103	CCL2,CCND1,CDKN1A,CDKN1B,MMP9	880 (19)
CBX1		transcription regulator			0.00103	CDKN1A,CDKN2A,CKM,ITGA7,PROS1	944 (15)
NUP155		other			0.00103	ACTA1,ANGPTL4,CSRP3,FOSL1,SLC8A1	335 (7)
SNW1		transcription regulator			0.00103	CCND1,CDKN1A,MMP9,PLAU,SERPINE1	670 (11)
farnesyl transferase		complex			0.00103	GJA1,HBEGF,KLF6,MMP7,MPO	839 (12)
ACTA2	5.588	other		0.585	0.00103	ACTA1,ACTA2,CCN2,MET,VIM
CHS-828		chemical drug		-0.277	0.00103	ALDH1A1,CD44,LGR5,LRIG1,SOX2	673 (7)
dehydrocostus lactone		chemical - endogenous non-mammalian		-0.192	0.00103	CDK1,CDKN1B,MMP2,MMP9,MYC	366 (7)
PLAG1	-3.489	transcription regulator		0.477	0.00103	AQP1,CHST1,CNKSR1,CREB3L1,CRLF1,GJB1,MAPK11,NFATC1,P2RX1,PLAG1,PTP4A3,S100A2,SMARCD3,TRAF1,TSPAN4,VEGFA
benzene		chemical toxicant		1.098	0.00103	ANPEP,BNIP3,CD47,CDKN1A,COL1A1,DHCR24,ID2,IGFBP3,MAPKAPK2,MFGE8,MTPN,PLD1,PROC,RHOB,SPARC,STOM
collagen type i (family)		group		-0.061	0.00105	ABCC1,CCL2,CLRN3,HNF4A,IL1RN,LUM,NR1I2,SERPINE1,SNAI1,SPARC	554 (15)
miR-335-3p (miRNAs w/seed UUUUCAU)		mature microRNA		0.632	0.00105	ADAMTS2,COL1A1,COL1A2,COL5A2,COL8A1,LAMC1,NID1,SPARC,TGFBR2,VCAN
SFN	-4.41	other		-0.805	0.00105	BTG2,DSC2,DSG2,DSP,FKBP5,KRT8,PKP3,PPP1R1B,SNAI2,VIM	1076 (15)
phorbol 12,13-didecanoate		chemical toxicant		-0.717	0.00105	ABCB1,CDK1,CDKN1A,CDKN2A,CSF1,CYCS,MYC,PARP1,SOD2,TP73	981 (21)
IL21		cytokine		-0.644	0.00105	ARG1,ARG2,BATF,BCL2L11,CASP1,CCR7,CD86,CDKN1A,CDKN1B,CLIC5,CMPK2,CXCL10,DPP4,FCGR2B,GBP6,HIF1A,ID2,IFIT1B,IFIT2,IL10,IRF4,IRF7,MMP2,MMP9,NEURL3,PCNA,RORA,RORC,RUNX1,SLFN13,SOCS2,SOCS3,TAP1,TLR4,TNFSF11,TYROBP	834 (17)
NRF1		transcription regulator		-1.484	0.00106	ALAS1,ATP1B1,CD47,CLDN1,COX4I1,COX5A,CYCS,GCLC,HPCAL1,IL1A,IL1RN,NCALD,NQO1,PSMD6,PVR,SNAI1,SNAI2,VIM	612 (7)
PDGFB		growth factor		-0.599	0.00106	ACTA2,ADAMTS7,AQP1,CCND1,COL1A1,COL1A2,FGF1,HDAC7,IL1RN,MMP2,MMP9,MYC,PTGS2,RIPK3,S1PR2,SERPINF1,THBS1,VEGFA	989 (23)
prexasertib		chemical drug		-1.414	0.00106	AIM2,BTG2,CDKN1A,CPEB4,GADD45B,IFIT2,INHBE,IRF7,MMP9,NFKBIA,PTGS2,SERPINE1,SFRP4,SNAI1,TNFRSF9,TRAF1,VNN1,ZFP36	792 (15)
MEF2A		transcription regulator		1.873	0.0011	ACTA1,AQP4,ARHGAP20,CKM,CLIC6,ENO3,GATA2,GATA4,ITGA7,PPARGC1A,SLC2A4,SOST,TGFB3,THBD,TNNC1	597 (9)
NOD2		other	Inhibited	-3.192	0.00114	BCL2A1,C5,CCL2,CXCL10,IL10,IL1A,MAP3K8,MCOLN2,NFKB2,NFKBIA,NR1H3,PDE4B,PTGES,SOCS3,SOD2,TANK,TNFRSF9,TNFSF11,TRAF1	472 (11)
C1QA		other		-0.323	0.00115	C4A/C4B,CD163,CD44,CD68,CXCL10,F2R,S100A10,SERPINA3,SERPINE1,TLR4,VIM	670 (11)
vitamin A		chemical - endogenous mammalian	Activated	2.516	0.00115	AHR,AQP1,BCO1,CDKN1A,CDKN1B,CYP1A1,OAT,P2RX7,RARA,RARG,STRA6	443 (7)
TAS4464		chemical drug		1.508	0.00115	BCL2A1,CDKN1A,GADD45A,ITGAX,KLF6,MYC,PLK1,SLC25A5,SLC7A5,VEGFA,VIM	745 (7)
PRMT5		enzyme		-0.854	0.00116	CCND1,CDKN2A,COX7A1,CXCL10,CYCS,CYP7A1,G6PC,MYC,NKX3-1,POU5F1,PPARGC1A,SLC45A3,SOX2,WIF1	1024 (22)
CSF3		cytokine		-0.187	0.00117	ARG1,BATF,BAX,CCR7,CD14,CD44,CDKN1B,CISH,CXCL12,DUSP6,FGB,GADD45A,GADD45B,GADD45G,GATA4,GJA1,HGF,IL10,IL1RN,JAK3,LBP,MET,MMP2,MMP9,MPO,MYC,NFATC1,PIM1,RAB27A,RARA,RORC,SLC20A2,SOCS3,TLR2,TLR4,VEGFA	855 (16)
JAK		group		0.73	0.00119	CCL2,CD83,CXCL10,HIF1A,IFIT2,IL10,IL33,MMP9,PTGS2,REG3A,SOCS2,SOCS3,VIM	553 (15)
RPS6KB1		kinase		0.218	0.00119	CCND1,CDKN1A,CXCL10,DHCR24,DLGAP3,HIF1A,HMGCR,IL10,PCNA,RB1,SERPINE1,SLC2A4,SREBF2	906 (22)
NFYC	1.17	transcription regulator			0.00119	CDCA8,CDKN2A,COL1A1,COL1A2,EMX2,FGFR2,G6PC,MTPN,PCK1,RFC3,RHOB,TYMS,YBX3	60 (2)
everolimus		chemical drug		1.112	0.00119	CCN2,CCND1,CDK1,CDKN1A,CDKN1B,FSCN1,KDR,LGR5,MMP2,MYC,RPS6,SNAI1,SOAT1	837 (19)
mir-221		microRNA		-1.636	0.00119	CCN2,CDKN1B,KDR,MAF,MGMT,MMP2,MMP9,PIK3R1,SLC2A4,SNAI1,SNAI2,TGFBR2	368 (7)
cilostazol		chemical drug		0.913	0.00119	BAX,CCL2,GCH1,IL10,KDR,MMP9,PDGFC,PPARGC1A,RELA,SERPINE1,TLR4,VEGFA	831 (19)
bortezomib		chemical drug		0.218	0.00122	ABCF2,ALPL,ASF1B,BAG3,BAX,BCL2A1,BCL2L11,BNIP3,BPGM,BRCA2,CALR,CASP1,CASP7,CCND1,CDKN1A,CDKN1B,CDKN2A,CXCL10,CXCL12,DCAF12,DMD,E2F4,FANCE,FAS,FBXO2,GADD45A,GADD45B,HIF1A,HSP90B1,HSPA1A/HSPA1B,IGFBP3,IL10,IL33,IRF4,LIF,MYC,PCNA,PSMD2,PSMD6,PTGS2,PVR,SERPINA3,SH3BP2,TLR7,TP53BP2,VEGFA,VIM	680 (11)
SULF2	-1.72	enzyme		1.329	0.00125	CCND1,FLT3,MMP2,MMP9,NOG,PIM1,POSTN,SOCS2,SOCS3	814 (17)
FBN1	1.961	other		-0.359	0.00125	CCN1,CCN2,COL1A2,FBN1,INHBA,MMP2,MMP9,SERPINE1,TGFBR2	969 (20)
COL4A3		other			0.00125	CCN2,COL1A1,COL1A2,LAMC1,MAPK14,MMP2,MMP9,PTGS2,TIMP2	746 (17)
RACK1		enzyme		0.647	0.00125	BAX,CDKN1A,CDKN1B,COL1A2,FOXM1,HIF1A,MYC,RB1,TP63	720 (22)
LILRB1		transmembrane receptor		0.954	0.00125	DEPTOR,FGFR3,HSPB1,IL10,MAF,MMP2,MMP9,RECK,TENT5C	491 (11)
FABP1		transporter		-0.853	0.00125	ACTA2,AGER,CD36,COL1A1,CYP7A1,FGF19,GOT1,NR1H4,SLC27A1	630 (17)
diosgenin		chemical - endogenous non-mammalian		-0.096	0.00125	ABCC2,BAX,CCND1,HMGCR,HMGCS1,PTGS2,SERPINE1,SREBF2,VEGFA	913 (18)
anisomycin		chemical - endogenous non-mammalian		0.854	0.00126	ABCB1,AHR,AQP1,CCND1,CDKN1A,CYP1A1,DUSP8,GJA1,HIF1A,IL10,IL1RL1,PLAU,POSTN,SERPINE1,TCF7L2,VEGFA	908 (20)
tetrodotoxin		chemical drug		0.97	0.00126	AMIGO2,ATP1B1,CAMK1D,CD200,CNTNAP1,ESRRG,ETV1,EXTL2,FAS,GDAP1,GUCY1A1,HPSE,KLHDC8A,LRRK2,LUM,LURAP1L,MINAR2,MTHFD2,PDE4B,PPARGC1A,PTGS2,SNX16,SORL1,TAP1,TAP2,THY1,TLL1,TOMM34,VLDLR,WIF1	830 (13)
miR-21-5p (and other miRNAs w/seed AGCUUAU)		mature microRNA		-0.321	0.00126	ACTA2,ARF4,BMPR2,BTG2,C8orf44-SGK3/SGK3,CDKN1A,FAS,GLCCI1,IRAK1,KDR,MMP2,NFIB,PECAM1,PIK3R1,PRRG4,RECK,SESN1,TGFBR2	815 (19)
CTLA4		transmembrane receptor		0.074	0.00126	AHR,CBLB,CCNA2,CD83,CD86,CDKN1B,CXCL10,FAR2,IL10,ITGAX,LAG3,NFATC1,NFATC2,RAB30,SLC7A5,SOD2,TENT5C,TPX2	890 (18)
CTCF	1.354	transcription regulator		1.73	0.00129	APOA1,BAX,C1QL1,CD14,CD68,CD83,CDKN1A,CDKN1B,CDKN2A,GATA4,LHX6,MYC,MYCN,NFKB2,PCDHA11,PCDHA13,PCDHAC1,PCDHAC2,PCDHB16,PCDHB7,PCDHGA4,PCDHGA7,PCDHGB2,PCDHGB7,PCDHGC3,PTGS2,RORC,TGFB3,TLR2	897 (18)
ATF2		transcription regulator		-0.698	0.0013	BCKDHA,BCL2A1,CCNA2,CCND1,CDKN2A,DUSP5,DUSP8,GADD45A,GIP,IL10,IL1RL1,MAPK14,PCK1,PLAU,PPARGC1A,PSEN1,PTGS2,RELA,RHOB,SNAI2,SOD2,TF	847 (15)
kanamycin A		chemical drug		-0.871	0.00134	BLNK,BMP4,CCND1,CD9,CSF1,CTSB,GOLGA3,ITGB5,KHDRBS3,LAG3,LAMP2,LGALS3,MMP2,NPNT,NRIP1,NUAK1,PPP1R9A,RTN4RL1,SEC22B,SOCS2,SORT1,SYNJ1,TCIM,TMC7,USP2
DETA-NONOate		chemical reagent		-0.06	0.00136	ADAM10,CA9,CCND1,CDKN1A,FAS,HIF1A,HMGCR,IRF7,MMP9,MYC,PRKG1,PTGS2,S100A8,SERPINE1,TP73	912 (19)
miR-30c-5p (and other miRNAs w/seed GUAAACA)		mature microRNA		-1.473	0.00138	ADAMTS2,ANPEP,CCN2,CDCP1,COL1A1,COL1A2,COL5A2,COL8A1,F2,HNRNPM,IDH1,IRS2,KRT7,LAMC1,MAP4K4,MET,MLLT11,MTTP,NID1,NT5E,PEX11B,PTGFRN,RAB27B,SLC38A1,SLC38A2,SLC7A1,SLC9A3R2,SPARC,TGFBR2,TP63,VCAN
CNR1		G-protein coupled receptor	Activated	2.257	0.00138	ALPL,APBB1,APCDD1,BMP4,CA9,CDK1,COX4I1,CXCL10,CYP7A1,FOXM1,HAGH,HEY2,HEYL,IL10,LRP4,NDN,NOG,PCNA,PECAM1,PLAU,PLD1,PTGS2,PTK6,S100A6,SIX1,SLC29A1,SLC2A4,SUFU,UPK1B,VEGFC,WNT6	723 (20)
mitomycin C		chemical drug		0.096	0.0014	ALYREF,BAX,BCL2L11,BRCA2,BTG2,CCND1,CDKN1A,FAS,GADD45A,HBEGF,HGF,MCAM,NQO1,POU5F1,SESN2,TP63,VEGFA	984 (20)
NR4A1		ligand-dependent nuclear receptor		0.087	0.0014	ACTA2,ADIPOR2,AKR1C4,ALDOB,APOB,ATP5F1B,BCL2L11,BPGM,CCND1,CD36,CDKN1B,COL1A1,COL1A2,COL6A2,CRABP2,CSF1,CXCL12,ENO3,EP300,EPCAM,G6PC,HDAC6,HIF1A,HK2,IKZF2,IKZF4,IL10,IL16,ITGB4,KRT8,LPL,MMP7,MMP9,MYCN,NFKBIA,NR1H4,NT5E,OCLN,PCK1,PCNA,PHKB,PKLR,RAP1GAP2,RASSF4,SERPINE1,SLC2A4,SOAT1,STARD10,TGFB3,TNFRSF9,UCP2,UGP2	1010 (22)
mir-17		microRNA	Inhibited	-3.057	0.00142	BCL2L11,BLNK,CASP7,CCN2,CCND1,CDKN1A,EP300,FAS,GCLC,H2AX,LEF1,MYLIP,NPAS3,POU5F1,RB1,RUNX1,S1PR1,THBS1,USP2,VEGFD	902 (22)
MBD3		other		-1.067	0.00142	APC,CCND1,CD44,CDKN2A,DIXDC1,DPP4,EP300,FBXW4,FOSL1,FZD1,FZD4,FZD7,HTRA1,LGR5,LMO2,LRP5,MYC,PRICKLE1,TIE1,WNT6	866 (15)
dasatinib		chemical drug		-0.311	0.00143	ANKRD1,CCN1,CCN2,COL1A1,COL1A2,CXCL10,G6PC,IL10,PPARGC1A,RPS6	943 (20)
SH3TC2		other		1.897	0.00143	AACS,DHCR24,DHCR7,GJB1,HMGCR,HMGCS1,LSS,NSDHL,PMP22,PRX
GRP		growth factor		-0.655	0.00143	CCND1,CDKN1B,FOSB,GRPR,IL33,MYC,MYCN,PTGS2,RRM2,VEGFA	769 (20)
ROCK1	1.005	kinase		0.661	0.00143	ACTA1,CCN2,CCND1,CD44,COL1A1,COL6A2,COL8A1,FBN1,LAMA2,LAMC1	871 (19)
UM101		chemical - kinase inhibitor		0	0.00143	CD200,CXCL10,ELOVL7,GBP4,IL1A,MMP9,PLA1A,PRRG4,SLC15A3,VDR	403 (7)
SUCNR1		G-protein coupled receptor		-0.707	0.00143	ACTA2,COL1A1,COL1A2,COL5A2,LAMA2,LAMA5,LAMC1,NID1
PLCG1		enzyme		-0.113	0.00143	ALDOC,CCL2,CCND1,KDR,LDHA,PECAM1,SERPINE1,THBS1	938 (21)
CHEK1		kinase		0.227	0.00143	BCL2L11,CDC25B,CDKN1A,H2AX,MAD2L1,MYC,PCNA,RRM2	724 (14)
GFI1B		transcription regulator		-1.387	0.00143	CDKN1A,ELF4,GABPB2,GATA2,ITSN1,MYC,SOCS3,TGFBR3	11 (2)
HOXD3		transcription regulator		1.195	0.00143	CDKN2A,COL1A1,DSP,HOXA3,IGFBP3,MMP2,SERPINE1,THBS1
NAB2	2.357	transcription regulator	Inhibited	-2.425	0.00143	ALOX5AP,CDKN1A,FLT1,HIF1A,ID2,NAB2,PLAU,RRAD	784 (15)
lycopene		chemical drug		0.378	0.00143	BAX,CCND1,CDKN1A,MMP7,MMP9,PTGS2,SKP2,SLC22A1	849 (22)
leptomycin B		chemical drug		1.29	0.00143	ABCC1,ACTA1,CDKN1A,CDKN1B,FGF1,GATA4,IFIT2,PTGS2	826 (22)
EGR3		transcription regulator		0.549	0.00144	APBB1,CBLB,GINS2,HS3ST2,IRAK1,LMO7,MXRA8,MYC,NAB2,RORA,RORC,SOCS3,TGFB3,TNFSF11	620 (18)
IL24		cytokine		0.177	0.00144	BATF2,BAX,BCL2L11,CCND1,EIF2A,FADD,FAS,GADD45A,GADD45G,HBEGF,HSP90B1,IL10,IRF4,PTGS2	876 (14)
MYBL2		transcription regulator		1.841	0.00144	BCL2L11,CBX4,CCNA2,CCND1,CDC25B,CDK1,CDKN2A,FLT3,FOXM1,GATA2,HSPA8,MPO,MYC,PLK1	833 (21)
SLC30A7		transporter		-0.647	0.00146	CD36,EPHX1,EPHX2,INSR,IRS2,SLC27A1	377 (7)
NELFB		other		-1.633	0.00146	CCN2,CDKN1A,GADD45A,GADD45B,MAD2L1,VEGFA	476 (12)
MBNL1		other		-0.045	0.00146	DMPK,LGR5,NEDD4,POSTN,POU5F1,SOX2
CCAT1		other		-0.128	0.00146	CDKN1A,CDKN1B,CDKN2A,MYC,PCNA,VIM	843 (19)
CIC		transcription regulator		-1.342	0.00146	CCND1,DUSP4,ETV1,FOSL1,SLC20A1,SPRED2
SH3KBP1	1.739	other		0.555	0.00146	BCL2A1,CD86,HIF1A,MYC,SERPINE1,SNAI1	797 (18)
miR-451a (and other miRNAs w/seed AACCGUU)		mature microRNA		0.097	0.00146	ABCB1,ADAM10,CCND1,CDKN1B,MMP2,MMP9
DDB2		other		0.577	0.00146	BAX,CDKN1A,MMP9,NFKBIA,SOD2,VEGFA	828 (25)
putrescine		chemical - endogenous mammalian		-0.468	0.00146	CCL2,CCNE2,CDK5R1,CDKN1A,IGFBP2,TLR2	446 (7)
midostaurin		chemical drug		0.199	0.00146	BCL2L11,CCL2,CD36,FLT3,PTGS2,VIM	820 (17)
Fe2+		chemical - endogenous mammalian		-1.664	0.00146	GCLC,HIF1A,HMGCR,SREBF2,TF,TLR4	814 (17)
NEDD9	2.238	other		-0.566	0.00147	BNIP3,CA9,CD44,DUSP26,DYNLRB2,ELF3,FOXJ1,KCNRG,LRRTM1,MMP2,MMP9,NRN1,PCK1,PFKP,PLIN2,SERPINE1,STC1,TBX2,TENT5A,TF,VIM	798 (17)
FADD	-1.872	other		1.163	0.00147	ARID5A,CASP7,CDK1,CDKN1A,CDKN1B,CXCL10,ELAVL2,FADD,FAS,FOXM1,GADD45B,IFIT1B,IFIT2,IRF7,KLF6,MMP9,MYC,PIM1,PSMB8,ST8SIA4,USP25	810 (20)
PELP1		other		-1.36	0.00151	ADRB2,ARMCX1,CCND1,CLIC3,FGFR3,FYN,IFI44,IL1A,KCNE4,MAPK4,MGMT,MMP2,MMP9,MYC,NIBAN1,NKX3-1,P3H2,PPARGC1A,PRMT6,PTGES,PTGS2,PTK6,S100A9,SRSF12,TCF7L2,TCN2,ZGPAT	881 (22)
EIF3E	-1.132	other		-1.157	0.00151	ANGPT1,APLP1,CCND1,CCNF,CD36,CDCA8,LIG3,MAD2L1,PCDHGC3,PLAU,SMC2,SNAI1,THBS1	656 (7)
ZNF106		other		-0.277	0.00151	C4A/C4B,CXCL10,FGFR1OP2,HSPB1,LGALS3,PMP22,PRX,S100A8,SERPINA3,SLC11A1,SSPN,UGT8,WDR83OS
fasudil		chemical drug		-0.659	0.00151	ACTA2,ARG1,CCL2,CCN2,CD14,CDKN1B,CDKN2A,IL10,MMP2,MMP9,ROCK1,TGFB3,TLR4	582 (13)
lipoteichoic acid		chemical - endogenous non-mammalian		-1.651	0.00151	BCL2L11,CCL2,CCR1,CD14,CD83,CD86,CXCL10,HIF1A,IL10,IL1RN,MMP2,MMP9,PTAFR,PTGS2,TLR2,TLR4,TLR7,TNFSF11	801 (15)
Secretase gamma		complex	Inhibited	-2.606	0.00152	BATF,CD83,CD86,CDKN1B,DTX1,HEY2,HEYL,IL10,MME,MYC,RORC	871 (22)
GLIS2		transcription regulator		-1.929	0.00152	CCN2,CCND1,COL1A1,CXCL10,IL33,MGP,SERPINE1,SNAI1,SNAI2,SPARC,VIM	947 (19)
ezetimibe		chemical drug	Activated	2.051	0.00152	ACADM,ACOX2,APOB,CD68,CH25H,COL1A1,DHCR7,HMGCR,HMGCS1,NCF4,SREBF2	496 (12)
bardoxolone		chemical drug		-1.509	0.00152	ACTA2,CCND1,CDKN1A,EPHX1,GCLC,GSR,NFKBIA,NQO1,PCNA,TXNRD1,UGDH	987 (26)
CYP1A1	-12.385	enzyme		-0.051	0.00153	AP2M1,CCND1,CDKN2D,CYP1A1,DAG1,GSTA1,GSTM2,IGFBP2,KRT7,LMNA,MID1,NDUFV1,NQO1,PFDN1,PTP4A1,PTP4A3,RACGAP1,RGS16,SMTN,SOCS2,TMPO,TNNT2,VLDLR	1112 (16)
GPER1	5.535	G-protein coupled receptor		0.097	0.00153	ACTA2,BAX,CCN1,CCN2,CCND1,CDKN1A,DUSP4,DUSP5,FOSB,IER2,ITPRIP,MYC,NFKBIA,RGS16,RND1,ZFP36	1189 (20)
SAA		group		-0.075	0.00154	ARG1,BCL2L11,CCL2,CSF1,IL10,IL1RN,IL33,IRF4,PTGS2,RELA,TFPI,TLR2	874 (14)
GNB1		enzyme			0.00154	AHR,CD83,CDKN1A,CYTIP,F2R,FOSB,IL1R2,MAFB,MXI1,PDE4B,PLAU,THBD	782 (18)
Foxp1		transcription regulator		0.789	0.00154	CDS1,DNER,G6PC,HOPX,LMO2,MTCL1,MYCN,NGEF,PCK1,PPARGC1A,SFTPC,SPHKAP	397 (7)
I-BET-151		chemical reagent		0.093	0.00154	ALOX5AP,BSN,DNAJC6,DPP4,GNE,MYCN,NFIX,NIBAN2,PTPRE,RAB27A,RIN3,RORC
mevalonic acid		chemical - endogenous mammalian		-0.128	0.00154	APOA1,CCL2,GNAI1,HMGCR,LPL,PLAT,PTGS2,RARRES2,RORC,SERPINE1,SREBF2,VEGFA	837 (21)
tempol		chemical drug		-1.145	0.00154	BMP4,CDKN2A,CYCS,FOXM1,GCH1,MMP9,PTGS2,RELA,RRAD,SERPINE1,SOD2,UCP2	876 (18)
ethionine		chemical toxicant		0.577	0.00154	C4A/C4B,CD14,CD44,FGA,FGB,LAMC2,LGALS3,MYC,PLA1A,PSMB8,S100A10,UPP1
PCYT2		enzyme		1.89	0.00154	CD36,CIDEC,GPAM,MLXIPL,MTTP,NR1H3,PKLR
DMH1		chemical reagent		-0.478	0.00154	ACTA2,IL10,INHBA,LOX,MMP2,PTGS2,VEGFC
caffeic acid		chemical drug		1.709	0.00154	AHR,AKR1B1,CCL2,HGF,PTGS2,SNAI1,TLR4	801 (22)
RELB	-2.062	transcription regulator		-1.362	0.0016	ABCB1,CCND1,CDKN1A,CXCL12,IL10,IRF4,MAP3K8,MPO,MYC,NFKB2,NFKBIA,NFKBIB,OLIG2,PLPP3,PTGS2,RELA,RELB,SOD2,TGFA	816 (17)
INHBA	2.094	growth factor		1.315	0.0016	ACTA2,ACVR1B,ADRB2,AKR1C3,ANKRD1,ATXN7L1,BAMBI,BAX,CCL2,CCN2,CDKN1A,ECSCR,EFNB2,EREG,HMGB1,HNF1A,IL10,INHBA,LHX1,LOX,MAF,MAFB,MGP,MMP2,PCNA,PGM2L1,POU5F1,RGS16,S100A8,S100A9,SERPINE1,SFTPC,SLC2A2,SMARCD1,SOX2,TENT5B,VAV3,VEGFA	695 (19)
FGF10		growth factor		0.898	0.00166	AGER,BMP4,CDH16,CTSB,CYP1B1,FGFR2,LFNG,LMO7,LSS,MMP9,PTGS2,S100A6,SNAI1,SOX2,VNN1	634 (21)
IGFBP2	10.156	other		1.381	0.00166	ARRB2,CCL2,CCND1,EFEMP1,IGFBP2,IGFBP3,IGFBP4,ITGA6,LGR5,MMP2,MYC,NEDD9,POSTN,PTGFRN,TGFB3	1064 (23)
IL1RN	-1.448	cytokine		1.906	0.00167	ACTA2,CCL2,CD44,CHAC1,CYP7A1,GBP1,GJA1,IFI44,IGFBP4,IL10,IL1A,IRF7,KLF6,L1CAM,LGALS9,LIF,MMP9,NGF,OAS1,PTGS2,RELA,RIPK2,S100A9,SERPINE1,SLC15A3,TCF7L2,VEGFA,VEGFC	1011 (18)
CD3E		transmembrane receptor		-1.438	0.00167	BCL10,BNIP3,CBLB,FAS,IL10,MAP3K8,MAPK11,MAPK14,MMP9,MYC,NFATC1,NFKBIA,NFKBIB,PIK3R1,PTGS2,SPHK1,TNFSF11	868 (20)
methylmercury		chemical toxicant		0.728	0.00167	ANPEP,BAX,BNIP3,CD47,COL1A1,CYP1A1,DHCR24,ID2,IGFBP3,MAPKAPK2,MFGE8,MTPN,PLD1,PROC,RHOB,SPARC,STOM	735 (13)
FMR1		translation regulator		0.758	0.00167	ATP6V1E1,BAG3,BSN,CHRM4,CLSTN3,COL5A2,CYP1B1,DAG1,DLGAP3,GAP43,GRIK3,GRM2,IGFBP4,MMP9,MRPS6,MYL9,NDN,NKX2-2,NSUN4,PCDHGA7,PCDHGA8,PFKP,PLAT,PXMP4,RTN4RL1,SASH1,SLC29A1,SLC38A1,SPARCL1,TF,VGF,VWA1
CPT1B		enzyme		1.386	0.00167	ACADM,ACSS1,ANGPTL4,ATP5F1B,CA2,CBLB,COX4I1,COX5A,COX7A1,DGAT2,FH,GPAM,HK2,IKBKB,INPP5D,INSR,IRS2,LPL,MAPK3,MB,MKNK1,NDUFB2,NDUFB6,NDUFV1,NFKBIA,PCK1,PHKB,PIK3R1,PPARGC1A,PPP1R3D,PRKAA2,PRKAB2,PRKACB,PRKAR2B,RPS6,SH2B2,SLC27A1,SLC2A4,SOCS2,SOCS3,SORBS1	295 (7)
NCOA3		transcription regulator		0.253	0.00171	AHR,ANKRD1,CCDC80,CCN1,CCN2,CCNA2,CCND1,CCNE2,CDKN1A,CYP1A1,FGFR2,HK2,IGFBP3,KDR,LDHA,MMP9,NFKBIA,PCNA,PLIN2,PTGS2,VEGFA	1186 (21)
BHLHE40		transcription regulator		-0.462	0.00173	ACTA2,AFF3,ATP1B1,BHLHE41,CCR1,CD86,CD9,CNTN1,CRABP2,DAPL1,ECM1,EPHX1,FAM71F2,IL10,IL1R2,INHBA,IPCEF1,ITGA6,KRT8,LEF1,MLH1,PIGR,SPARCL1,TENT5A,TNFRSF9,TP63	764 (10)
paraquat		chemical toxicant		0.853	0.00173	AGT,APOA1,BAX,BNIP3,CCN2,COL1A1,FAS,GCLC,GSR,INHBA,KLF6,LAMC2,LAMP2,LRP4,MARCHF9,MBOAT2,MMP9,NFIB,NFKBIB,PLCE1,PLTP,PTGS2,RELA,ROCK1,SLC8A1,VEGFA	919 (19)
AMOT		other			0.00174	ANKRD1,CCN1,CCN2	681 (16)
lipoxygenase		group			0.00174	CCL2,IL10,RGS2	680 (16)
TMBIM1	-1.731	other			0.00174	FAS,MMP2,MMP9	387 (6)
PTPMT1		phosphatase			0.00174	CDKN1A,CDKN1B,CDKN2D
Fascin		group			0.00174	CCN1,CCN2,MMP9	882 (17)
AMOTL1		other			0.00174	ANKRD1,CCN1,CCN2	755 (15)
RNF144B	3.241	enzyme			0.00174	BAX,CDKN1A,TP73	769 (15)
PURB		transcription regulator			0.00174	ACTA2,HTRA1,MYC
SEC23B		transporter			0.00174	BAX,EIF2A,HSP90B1
RASSF7		other			0.00174	CCND1,CDKN1A,CDKN1B	745 (7)
NEU1		enzyme			0.00174	DGAT2,MTTP,SREBF2
cetuximab/radiotherapy		biologic drug			0.00174	FLT1,KDR,TYMS
rocuronium		chemical drug			0.00174	CCND1,MMP9,PTGS2	143 (3)
betamethasone valerate		chemical drug			0.00174	CCND1,MMP9,PTGS2	876 (12)
TTI-101		chemical drug			0.00174	ACTA2,HIF1A,SERPINE1	347 (7)
SYUIQ-5		chemical reagent			0.00174	CDKN1A,CDKN1B,CDKN2A	428 (7)
LRPAP1		other		-0.426	0.00175	ACTA2,LPL,MAPK3,MMP2,PTGES,PTGS2,SERPINA3,SERPINE1,SORL1	727 (17)
COMMD1		transporter		0	0.00175	BNIP3,GRHPR,HK2,LDHA,NFKBIA,PFKP,STC2,TF,VEGFA	607 (7)
SDCBP		enzyme		0.901	0.00175	CLDN1,ITGA6,ITGB4,MMP2,MMP9,SNAI1,SNAI2,TCF7L2,VIM	961 (24)
carvedilol		chemical drug		0.022	0.00175	ACTA2,COL1A1,CYBA,GAP43,MMP2,MYC,TFPI,TIMP2,TLR4	901 (20)
UCN-01		chemical drug		0.81	0.00175	BAG1,BCL2L11,CCND1,CDKN1A,PLK1,RB1,RHOB,RRM2,TP73	941 (20)
phenethyl isothiocyanate		chemical drug		-1.42	0.00176	BAX,BCL2L11,CAPN2,CCND1,DUSP8,EEF2K,GPN2,GSS,GSTA1,IDH1,IFIT2,KDR,MMP2,NNMT,PCLAF,PCNA,PTPRE,RASA1,ROCK1,RPL5,TGFA,TXNL1,TXNRD1,VEGFA	836 (20)
PNPT1		enzyme		1.004	0.00178	CDKN1A,CDKN1B,CMPK2,CXCL10,GBP4,GBP6,IFI44,IFIT1B,IRF7,MYC,OAS1,RNF213,SAMD9L,UBE2L6	818 (11)
BAPTA-AM		chemical reagent		0.607	0.00178	CCL2,CDKN1A,CISH,COL1A1,CXCL10,CYP1A1,FLT1,MMP2,NFATC1,PTGS2,SLC2A4,SOCS2,SOCS3,TRPC3	811 (18)
PPARGC1B		transcription regulator		-1.492	0.00179	ACADM,ATP5F1B,CCND1,COX4I1,COX5A,COX7A1,CYCS,DHCR24,ESRRG,G6PC,GPAM,HK2,HMGCR,LSS,MTTP,PCK1,SLC2A4,VEGFA	830 (16)
MMP2	-5.831	peptidase		-0.748	0.00179	ACTA1,CCND1,CD36,CD44,CDKN1A,CXCL12,HMGCR,IL1RN,IRF7,JAK2,MLXIPL,MYC,NR1H3,OCLN,PPARGC1A,SLC2A2,SLC2A4,SREBF2	937 (17)
gemcitabine		chemical drug		-0.022	0.00179	ABCB1,CCND1,CD47,CDKN1A,CDKN1B,CXCL12,FAS,FOSL1,HIF1A,MYC,NT5E,PTGS1,PTGS2,RIPK3,SLC29A1,TGFA,TP73,VEGFA	848 (20)
TNFRSF8		transmembrane receptor		0.636	0.00184	CASP1,CCR7,CDKN1A,FAS,GBP1,GCLC,IL10,IRF4,MYC,NFKB2,PCDH7,PIM2,RELA,RELB,TNFRSF25,TRAF1	560 (17)
Sos		group			0.00185	ABCC1,AKR1C3,AKR1D1,ALDH1A3,ARID3A,B4GALT1,CA2,CD44,CRABP2,DAPK2,FBLIM1,FETUB,FLRT2,GATA4,GJB6,GSR,HDAC6,IRS2,ITGA6,KCNN4,KLF6,LARGE1,LIN9,MAP4K4,MET,MLH1,NAA80,NRIP1,NSDHL,PLAU,PLD1,PTGS2,RAP1GAP,RIPK4,RUNX1,S100A3,SEMA3E,SEMA4D,SEMA6D	891 (17)
GPX1		enzyme		-0.308	0.00189	ACTA2,AGER,CCN2,CD14,CXCL10,DUSP4,FADD,FAS,GLRX2,MMP9,PRDX6,RELA,SOD2	866 (16)
ANXA1		enzyme		1.611	0.00189	CCL2,CD83,CD86,CSF1,ITGB1BP1,MMP2,PLAU,PTGS2,RORC,SPHK1,TIMP2,TLR4,VEGFD	534 (12)
NME1		kinase		0.497	0.00189	BAX,CCN2,CCND1,CDKN1A,FBL,FZD1,L1CAM,MET,MMP2,NETO2,PA2G4,PTGS2,SERPINE1	626 (19)
dimethylnitrosamine		chemical toxicant		1.906	0.00189	ACTA2,CDKN1A,COL1A1,COL1A2,CRP,GIP,MAPK3,MMP9,NQO1,PCNA,PRKCH,SOD2,VIM	1046 (21)
beta-carotene		chemical - endogenous mammalian		0.277	0.00189	APOA1,APOL6,DGAT2,GJA1,HSPA1A/HSPA1B,IL1A,LPL,NR1D1,PTGS2,SKP2,SLC16A12,SLC2A4,THBD	968 (18)
Ro31-8220		chemical - kinase inhibitor		-0.087	0.00189	CCL2,CDKN1A,CLDN1,COL1A1,COL1A2,DUSP4,HIF1A,MMP2,PLD1,PTGS2,SERPINE1,TNFSF11,TRAF1	940 (20)
NFkB (family)		group	Inhibited	-2.375	0.00192	CCL2,CCND1,CXCL10,DRAM1,HNF4A,LPL,MMP9,PLAT,PTGS2,RELA	567 (12)
ADAMTS18		peptidase		1.424	0.00192	CCN2,CDH3,COL8A1,FBLIM1,FGFR2,ITGB4,ITGB7,LAMC2,MMP15,TGFB3
USP7		peptidase		0	0.00192	ACKR3,CD36,CDKN1A,CDKN2A,FKBP5,GK,ITGB7,PLIN2,SLC2A2,TNNT2	1155 (23)
VAV3	-3.991	cytokine		-1.134	0.00192	BAX,BCL2A1,BTC,C4A/C4B,HBEGF,HGF,RALA,RELA,TGFA,VIM	853 (17)
carbenoxolone		chemical toxicant		-0.132	0.00192	BAX,BCL2L11,CCN2,COL1A1,CYBA,DEPP1,HMGCR,LOX,MMP9,PTGS2	898 (24)
celecoxib		chemical drug		0.49	0.00193	BAX,BCL2A1,CCND1,CD68,CDKN1A,CDKN1B,CRP,FAS,GADD45A,HIF1A,KDR,MET,MMP2,MMP9,PCNA,PECAM1,PTGS2,RELA,RIPK2,SERPINE1,TGFBR2,TLR2,TLR4,TP63,TP73,TRAF1,VEGFC	906 (14)
torin1		chemical reagent		1.038	0.00194	AKR1D1,ALDH1A3,ALDOC,ATP5F1B,ATP6V1E1,BPGM,CCND1,CDKN1B,COX4I1,COX5A,EEF1B2,EIF3E,HK2,LDHA,NDUFB2,PFKFB2,PFKP,PTGS2,RPL13A,RPL19,RPL23,RPL23A,RPL30,RPL36A,RPL37,RPL5,RPL7,RPS11,RPS12,RPS16,RPS20,RPS29,RPS4X,RPS6,VEGFA,VIM	953 (23)
PD173074		chemical reagent		-0.101	0.00194	CCND1,CCR7,DEPP1,DLX3,DLX4,DUSP6,ELF3,GATA2,HOPX,ITGB6,KRT7,MSX2,MYC,PGF,PRKCH,SLC38A3,TFAP2C,TRPV2,UPK1B,UPK3B	548 (14)
PP2/AG1879 tyrosine kinase inhibitor		chemical - kinase inhibitor		-1.897	0.00194	ACE,AFP,AGT,BCL2L11,CCL2,CCN2,CDKN1A,CDKN1B,DSP,HIF1A,IL10,JAK2,PLAU,PTGS2,RELA,RRM2,SERPINE1,SOD2,VEGFA,VIM	622 (15)
ATP7B		transporter		-0.577	0.00196	AACS,AMACR,CDC20,CYP7A1,HMGCR,HMGCS1,LSS,MAD2L1,SHCBP1,SMC2,SMC4,SREBF2
ENG		transmembrane receptor		-0.8	0.00196	ACTA2,CCN2,H2AX,ITGA6,KDR,MYC,NBN,PECAM1,PLAU,SERPINE1,TGFBR2,THBS1	710 (18)
mitoxantrone		chemical drug		0.017	0.00196	BAX,BCL2L11,CDKN1A,COL1A1,COL1A2,CXCL10,FAS,HIF1A,IFIT2,IRF7,TP63,VEGFA	937 (20)
fluvastatin		chemical drug		-1.057	0.00196	CCND1,CD9,CDKN1A,CDKN1B,CYBA,DCLK1,GCH1,PLAT,PTGS2,SERPINE1,THBD,VEGFA	970 (23)
oleanolic acid		chemical - endogenous non-mammalian		0	0.00198	ABCC2,AHR,AKR1B1,CCND1,CDKN1A,GCLC,ITGA6,POU5F1,SLC2A2,SLC5A1,SOCS3	711 (14)
IGF2BP1	-3.168	translation regulator		0.652	0.00198	CD44,CDKN1A,COL1A1,COL1A2,COL6A2,CYFIP2,GADD45A,LUM,MYC,OCLN,SERPINH1	693 (12)
HOXC8		transcription regulator		0.905	0.00198	ANKRD1,CXCL10,ELMO1,EMB,FZD2,GREM2,IL1R2,MSLN,NQO1,PMP22,SERPINF1
ACE2		peptidase		-0.173	0.00198	ACTA2,AGT,BNIP3,CCL2,CCN2,CXCL10,MMP2,MMP9,PTGS1,PTGS2,SERPINE1	846 (17)
SU6656		chemical toxicant		-0.308	0.00198	CCN2,CCND1,CSF1,IL1RL1,INHBA,KRT8,MYC,PTGS2,SOCS3,UCK1,VEGFA	852 (21)
sodium orthovanadate		chemical reagent		0.808	0.00198	CCL2,CCNA2,CCND1,CDKN1A,CDKN1B,COL1A1,HIF1A,IFIT2,NFKBIA,SERPINE1,SLC2A4	864 (21)
eplerenone		chemical drug		0.659	0.00198	ACE,CCN2,CD68,COL1A1,CYBA,LGALS3,MMP2,MMP9,PTGS2,SERPINE1,VEGFA	797 (17)
ZFHX3		transcription regulator			0.00198	AFP,APOA1,C1QL1,CCND1,CREB3L1,EBF1,F2RL1,ID2,LHX1,LHX6,LRRC17,PTGER3,RGS16,RGS2,RORA,RPL37,RPLP2,RPS12,SIM1,SLC10A4,TUBB2B	179 (3)
GLI2	10.944	transcription regulator		0.498	0.00199	BMP4,CCND1,CCR1,CDK1,CDKN1A,CDKN1B,CXCL10,DLX3,GATA4,GLI2,HHIP,HK2,IL10,IL1RL1,KRT17,MLH1,MMP9,MYC,MYCN,PRKCH,PTHLH,SNAI1,TGFA,VDR,VIM	1098 (24)
ACSL4		enzyme		-0.767	0.00202	CAMK1D,CDC25B,ENPP1,FAH,ITPR1,JAK2,MAPK11,NKX3-1,NT5E,PCNA,PRKG1,PTGS2,SERPINF1,TFPI,THBD
LGR5	6.252	transmembrane receptor		0	0.00207	AHR,AKR1C3,AQP9,BLVRB,LHPP,OAT,SLC13A3,SLC22A1
LIN9	1.501	other	Activated	2.025	0.00207	CCNA2,CDK1,CDKN1A,CDKN2A,CEP55,DLGAP5,PLK1,TMPO
PER1		transcription regulator		0.728	0.00207	ALAS1,BCL2L11,CCND1,DBP,IHH,NKX3-1,PER3,WNK1	190 (3)
HMGA2		enzyme		0.115	0.00207	BCL2A1,ID2,IGF2BP2,LPL,SCNN1A,SNAI1,SNAI2,SOX2	521 (12)
PCDH11Y		other		-0.216	0.00207	BMP4,CCND1,CD44,EP300,FOSL1,GJA1,MYC,PTGS2	706 (7)
ST8SIA1		enzyme		1	0.00207	C4A/C4B,CDKN1A,CDKN1B,HMGCR,IL1A,MMP9,POU5F1,SOX2	890 (25)
epirubicin		chemical drug		-0.029	0.00207	ABCB1,BAX,CCND1,EZR,FOXM1,MYC,NBN,WNT6	888 (20)
Agtr1b		G-protein coupled receptor		-0.818	0.00208	AGT,CCN2,PTGS2,SLC2A4,SLC6A2	684 (18)
TGFBR		group		-0.277	0.00208	ACTA2,CD44,SNAI1,SOCS3,TNFSF11	524 (17)
FA2H	-3.015	enzyme		-0.537	0.00208	CCN1,CCN2,INSR,SLC2A4,VIM	535 (13)
MEMO1		other		-0.418	0.00208	CA2,CCND1,MYC,SNAI1,STC2	956 (17)
SERPINB2		other		-1.342	0.00208	BAX,CASP7,CCNA2,CD14,TP73	848 (18)
MED15		transcription regulator		-0.447	0.00208	BAX,CCND1,CDKN1A,KCNK1,S100A2	465 (7)
ING4		transcription regulator		0.555	0.00208	CDKN1A,CXCL10,MYC,NFKBIA,NFKBIB	813 (10)
PINK1		kinase		0.492	0.00208	BNIP3,CCND1,CDK1,HIF1A,VEGFA	679 (10)
CTSK		peptidase		-1.287	0.00208	CCL2,PTGS2,TLR2,TLR4,TLR7
SERPINH1	1.346	other		1.264	0.00208	COL1A1,DDR2,SERPINE1,SNAI1,VIM	560 (11)
BQ 123		biologic drug		-0.83	0.00208	CCL2,CCN2,CCR7,GJA1,VEGFA	833 (19)
miricorilant		chemical reagent		-0.447	0.00208	APOB,CD36,DGAT2,FKBP5,MTTP
RXRB		ligand-dependent nuclear receptor			0.00211	ACADM,ALDH1A1,CD109,COLEC12,CTSB,CXCL10,CYP24A1,ECM1,FGFR1,HBEGF,IL10,IL1A,MMP2,PMP22,POU5F1,S100A8,SEMA4D,VCAN	789 (17)
ZFPM1		transcription regulator			0.00211	ALOX5AP,BLNK,CECR2,ENPP1,GATA2,HEBP1,IKZF2,KLF6,MFHAS1,MPO,NRARP,PLAAT3,PTGER3,PTPN22,SCIN,SH2D4A,SLC50A1,TFR2	340 (7)
WNT1		cytokine		0.469	0.00212	ACTA2,APCDD1,BMP4,CCDC80,CCND1,CDKN1A,CDKN1B,CDKN2A,E2F4,EIF4G1,FZD2,GADD45G,HNF1A,HNF4A,ISLR,LBH,LEF1,MYC,NKX2-2,PTGS2,RARG,RPS6,SERPINE1,SERPINE2,SIM1,STRA6,TLE1,VEGFC	864 (19)
miR-34a-5p (and other miRNAs w/seed GGCAGUG)		mature microRNA		1.293	0.00212	B4GALNT1,BVES,CCND1,CD47,CDK1,CDKN1A,DENND1C,EFEMP1,EFHD1,GTF2IRD1,HAPLN3,HID1,IFNAR1,MET,MVB12A,MYC,MYCN,POU5F1,PTPN7,PTPRE,SAMD9L,SERPINB8,SHISA2,SLC27A2,SOX2,TMC7,TMEM154,VEGFA	563 (7)
GNA12		enzyme		1.923	0.0022	ACTA2,ARPC5,CCNA2,DDR2,EZR,F2R,GCLC,GSR,GSTA1,ITGA6,MMP2,MYC,PIK3R1,PTGS2,PXN,TXNRD1,VAV3,VEGFA,VIM	887 (17)
PTPN11		phosphatase		-0.838	0.0022	BAX,CCND1,CD14,CD68,CDKN1A,CDKN2C,CDKN2D,CSF1,GATA2,KDR,MPO,MXD3,NFATC1,PIM1,SFTPC,SOCS3,TP53I11,TP63,TP73	947 (22)
fenretinide		chemical drug		-0.44	0.0022	ACER2,ANKRD1,AP2M1,ATP1B2,BCL2A1,CCND1,ELF3,FYN,HIF1A,IGFBP7,MGMT,MMP9,MYC,NFKBIA,PTGS2,RARG,RELA,TRAF1,VEGFA	754 (14)
carbon monoxide		chemical - endogenous mammalian		0.196	0.00221	BAX,CCL2,CD14,CDKN1A,CXCL12,FADD,HGF,HIF1A,HMGB1,IL10,MAPK14,NQO1,PTGS2,SERPINE1,TLR4,VEGFA	693 (15)
FOXL2		transcription regulator		0.629	0.00225	AVPR2,BCL2A1,CDKN2A,CH25H,CPM,DLX3,ETV6,FAS,HMCN1,INHBA,LIF,NFATC2,PPARGC1A,PTGS2,PTHLH,RGS2,RSPO3,S1PR1,SERPINE2,SOD2	505 (10)
MAPK3	1.1	kinase		-0.803	0.00225	B4GALT1,B4GALT5,BCL2L11,BMP4,CCND1,CD86,CDKN1A,CYP24A1,DUSP4,FOSB,FOSL1,IL10,MMP9,MYC,PPARGC1A,PTGES,PTGS2,RGS2,THBS1,TNFSF11	1026 (25)
colistin		biologic drug		-0.626	0.00229	BLNK,BMP4,CCND1,CD9,CSF1,CTSB,GOLGA3,ITGB5,KHDRBS3,LAG3,LAMP2,LGALS3,MMP2,NPNT,NRIP1,NUAK1,PPP1R9A,RTN4RL1,SEC22B,SOCS2,SYNJ1,TCIM,TMC7,USP2
ZBTB10		other	Inhibited	-2.059	0.0023	ADAM8,ARID5A,BATF3,BCL2L11,C5,CCR7,CD83,CD86,CXCL10,FLT1,GBP4,GBP6,HPSE,IFIT1B,IFIT2,IL10,IL1RN,IRF4,LPL,LRRK2,NOD1,OAS1,PTGS2,PTPN22,RELA,RELB,RIPK2,RNF135,SASH3,SERPINE1,SLFN13,STING1
bezafibrate		chemical drug		0.066	0.00231	ACADM,ANGPTL4,APOA1,BNIP3,CD36,COX4I1,CRP,CYP7A1,DECR2,ECH1,FGB,LGALS3,MGMT,NR1H3,PCNA,PEX3,PPARGC1A,PTGS2,SERPINE1,SLC27A2,TDG,UCP2	627 (17)
bisphenol A		chemical - endogenous mammalian		0.398	0.00234	ALAS1,APOB,BAX,CCL2,CCN1,CCN2,CCND1,CD36,CDKN1A,CDKN1B,CFD,COL1A1,COL1A2,CXCL10,CXCL12,EREG,FGF1,GPER1,HSP90B1,HSPA1A/HSPA1B,IKBKB,KDR,LBP,MBNL2,MET,MMP9,OCLN,PCNA,POSTN,POU5F1,PTGS2,SLC2A4,SOX2,STK17B,TGFB3,THBS1,VCAN,ZYX	949 (23)
doxifluridine		chemical drug		0.468	0.00235	BAX,CDKN1A,FAS,GADD45A,SESN1,SNRPG,TP53I3
Foxo		group		-0.861	0.00235	ABCB1,ABCC2,BCL2L11,CDKN1A,CDKN1B,DEFB1,GADD45A	986 (17)
E2F7	2.176	transcription regulator			0.00235	CCNA2,CCNE2,CDK1,E2F8,ECT2,KIF23,RACGAP1
MXI1	-1.264	transcription regulator		0.426	0.00235	FOXM1,ID2,IMPDH2,MTHFD2,MYC,MYCN,SLC7A1
CCAT2		other		0.213	0.00235	ACTA2,BAX,CCND1,GLS,MMP7,MYC,VIM
ECM1	-1.648	transporter		0.887	0.00235	ADAMTS7,ARG1,POU5F1,PTHLH,SNAI1,SNAI2,VIM	1024 (19)
decursin		chemical - endogenous non-mammalian		0.174	0.00235	BAX,CCND1,CDKN1A,CDKN1B,KDR,MMP9,MYC	789 (21)
rofecoxib		chemical drug		0.174	0.00235	BCL2L11,MMP2,NGF,PTGES,PTGS2,VEGFA,VEGFC	752 (14)
KL		enzyme		1.197	0.00235	ACTA2,BAX,CCND1,IHH,IRF7,KDR,MMP2,MMP7,MMP9,MYC,SOD2,VDR,VEGFA	914 (22)
PRKACA		kinase		-0.301	0.00235	ALAS1,BCL2L11,CCND1,CDKN1B,G6PC,HSPA1A/HSPA1B,ID2,MYC,NGF,PCK1,PRKACB,SFRP4,SOCS3	826 (17)
N-acetylsphingosine		chemical reagent		0.305	0.00235	BAX,BNIP3,CDKN1A,COL1A1,COL1A2,GSTA1,HNF1A,PTGS2,RARA,RB1,SERPINE1,SOD2,SPHK1	875 (20)
ursodeoxycholic acid		chemical - endogenous mammalian		0.062	0.00237	ABCB1,ABCC2,BAX,CCN2,COL1A1,COL1A2,CXCL10,CYP1A1,CYP7A1,ELF3,GCLC,LGALS3,MAF,NFKB2,PTGS2,SPARC,VDR	912 (20)
MEF2C		transcription regulator		-0.111	0.00238	ACTA1,CALR,CCL2,CDKN1A,CKM,COL1A1,COL1A2,FOSB,GATA4,GJA1,IRF4,MMP25,MYL4,MYOM1,MYOZ1,NFATC2,POSTN,PPARGC1A,PTGS1,PTGS2,SLC2A4,SLC8A1,SOST,SYK,TNNC1,TNNT2,VIM,ZFP36	885 (19)
PDGF-AA		complex		1.299	0.00239	ACTA2,CDK1,CDKN1A,EREG,HBEGF,HGF,PCNA,SOX2,VIM	932 (20)
SIRT2	-1.271	transcription regulator		1.492	0.00239	AACS,CDKN1B,CDKN2A,CXCL10,DHCR7,HMGCR,IFIT2,LSS,NEDD4	966 (26)
XIAP		enzyme		-0.757	0.00239	CCND1,CDKN1A,CDKN1B,CSF1,MYC,PTGS2,RELA,SERPINE1,SOD2	707 (17)
Pdgfr		group		0.447	0.00243	ACTA2,CCL2,EREG,HBEGF,POU5F1,VIM	894 (20)
harmine		chemical - endogenous non-mammalian		1.664	0.00243	BAX,CYP1A1,MMP2,NFATC1,PCNA,PTGS2	862 (13)
RYR2		ion channel		0.816	0.00243	COL8A1,KRT8,MMP2,PCK1,PPARGC1A,SCN4B	900 (15)
BCAR1		enzyme		-0.152	0.00243	CCND1,CDKN1A,MMP7,NAB2,PXN,RALA	824 (19)
NPPC		other		0.816	0.00243	CHST11,CHST3,GUCY1A1,GUCY1B1,PRKG1,XYLT1	203 (4)
ATXN3		peptidase			0.00243	CXCL12,IFIT1B,IFIT2,IL1RL1,MMP2,SOD2
UGCG		enzyme		-0.243	0.00243	ABCB1,BAX,CDKN1A,GLS2,PCK1,SLC38A3	856 (16)
CYP51A1		enzyme		-1.633	0.00243	DHCR24,HMGCR,LSS,NSDHL,RARA,SREBF2
MALAT1		other		1.267	0.00243	GINS1,HIF1A,SNAI1,SNAI2,VEGFA,VIM	916 (23)
rhodioloside		chemical - endogenous non-mammalian		-0.447	0.00243	BAX,COL1A1,GCLC,HIF1A,NQO1,TNFSF11	676 (15)
gambogic acid		chemical - endogenous non-mammalian		0	0.00243	CCND1,MMP9,MYC,PTGS2,TRAF1,TYMS	734 (14)
S-equol		chemical drug			0.00243	CD86,MMP2,MMP9,NQO1,PLAT,SERPINE1	866 (20)
CD 437		chemical drug		1.712	0.00243	AKR1B1,AP2M1,APC2,ARSA,ATP5F1B,BAX,CDKN1A,FAS,FKBP5,FSCN1,FTL,GADD45A,HIC1,HMGB1,HMGN2,HSPA8,KIF2C,MYC,NACA,NFKBIA,PCLAF,PIN1,PITX1,PLP2,PRICKLE4,RASL10B,RBX1,RPL13A,RPL19,RPL36A,RPL36AL,RPLP1,RPLP2,RPS16,RPS17,SLC25A5,SNRPG,STOML2,WDR45	756 (16)
FGF21		growth factor		-1.636	0.00244	ACADM,BDH1,COX7A1,DGAT2,FGFR1,FGFR2,G6PC,IRS2,ITPR1,KLB,MYLIP,PCK1,PPARGC1A,SERPINE1,SOD2	880 (20)
NORAD		other		1.155	0.00247	CCN1,CCN2,CHST11,COL6A2,GADD45B,IGFBP3,IGFBP4,RHOB,SEC14L2,SMTN,SSBP3,THBS1	455 (9)
LATS2		kinase		0.632	0.00247	ALDH1A3,AURKB,CCN1,CCN2,CD14,CDKN1A,CYP24A1,EPCAM,ERBB3,PLK1,RRAGD,SNAI1	860 (22)
caspase		group		0.659	0.00253	ACER2,BAX,CCND1,CD14,CDK1,CDKN1A,CDKN1B,IL1A,RB1,THBS1	877 (25)
KNG1		other		0.068	0.00253	ASIC1,CALR,CCN2,CCND1,COL1A1,COL1A2,KDR,PTGS1,PTGS2,TNFSF11	807 (20)
oltipraz		chemical drug	Inhibited	-2.125	0.00253	ACE,AGT,AKR7A3,CYP1A1,GSTA1,HNF1A,IKBKB,NQO1,RELA,TRPC3	926 (18)
crocidolite asbestos		chemical toxicant		-1.323	0.00253	BCAT1,CCND1,CD44,FOSL1,GADD45A,GCLC,LIF,MET,MYC,ZYX	814 (16)
SYK/ZAP		group		-0.106	0.00254	ABCB6,CDC20,CNOT6,E2F8,H3-3A/H3-3B,IL10,IRF4,NFATC1,PTGS2,RPA1,VEGFC	465 (14)
TFDP1		transcription regulator		0.391	0.00254	CASP7,CCND1,CDK1,CDKN1A,CDKN2A,CDKN2C,FGFR1,FGFR2,MYC,MYCN,TP73	723 (18)
COL5A1		other		-1.36	0.00254	ACTA2,CALR,COL5A2,COL8A1,FBN1,ITGAV,ITGB5,LGALS3,LOX,S100A6,TF
GSR	-2.258	enzyme		1.508	0.00254	ABCC2,ACOX2,BLVRB,CBR1,CD36,GCLC,GSTM1,MOCOS,NQO1,UGDH,UGP2
CLU		other		-0.813	0.00254	BAX,CCL2,CDK1,CDKN1A,CDKN1B,CDKN2A,MMP2,MMP9,NFKBIA,NFKBIB,RELA	819 (19)
10E,12Z-octadecadienoic acid		chemical - endogenous mammalian		0.192	0.00255	ACSM3,ADAM8,CCL2,CD36,CDK18,CDKN3,CFD,CLIC5,CREB5,DGAT2,DLGAP5,EBF1,ENDOU,FMO2,FOLR1,GCNT4,GPRIN3,IGFBP3,IL10,IL1RN,NDC80,NXPH3,PLIN2,PTGS2,RHBDF2,RORC,SLC2A4,SLC38A3,SMTNL2,SORBS1,UCP2,VNN1	654 (18)
metronidazole		chemical drug		-0.816	0.00256	BLNK,BMP4,CCND1,CD9,CSF1,CTSB,GOLGA3,IL10,ITGB5,KHDRBS3,LAG3,LAMP2,LGALS3,MMP2,NPNT,NRIP1,NUAK1,PPP1R9A,RTN4RL1,SEC22B,SOCS2,SYNJ1,TCIM,TMC7,USP2
IRAK4		kinase		-1.195	0.00256	BTG2,CD86,CXCL10,FOSB,GEM,IER2,IFIT1B,IL10,IRAK1,IRF4,IRF7,LIF,MAP3K8,NFKBIA,NFKBIZ,NOCT,PDE4B,RGS16,ZFP36	869 (13)
CYD0618		chemical reagent		1	0.00256	CCND1,MMP2,MMP9,MYC	347 (7)
norethindrone acetate		chemical drug			0.00256	F2,PLAT,SERPINE1,TFPI	351 (7)
SERCA		group		1.964	0.00256	BTG2,FOSL1,MYC,ZFP36	543 (13)
PDZK1IP1	-3.888	other		1	0.00256	BNIP3,MSRA,PTGS1,SIRT2
ARID2	1.317	transcription regulator		1.103	0.00256	ALPL,BMP4,FGFR2,SNAI1	274 (7)
PIWIL4		other		1.067	0.00256	CDKN2A,FGFR2,TGFB3,TGFBR2
ZMYND10		other		-1.172	0.00256	MMP2,MMP9,THBS1,VEGFA	713 (13)
CASP6		peptidase		-1.998	0.00256	ARG1,IL10,MMP2,MMP9	930 (23)
FGF13	2.787	growth factor		0	0.00256	CDKN1A,HSPA6,MMP9,VEGFA	527 (14)
Nisch		other			0.00256	FAS,G6PC,MLXIPL,PKLR	719 (11)
UTRN		transmembrane receptor		0	0.00256	ACTG1,BMP4,BMPR2,DAG1
PRSS8		peptidase		-1	0.00256	IL1A,MMP9,OCLN,TLR4
STX2		transporter		0	0.00256	BMP4,CCND1,MMP2,MYC	961 (20)
RNF17		other		0	0.00256	MPO,MXD3,MXI1,SERPINA3
Hrg		other		1.982	0.00256	ARG1,CCL2,IL10,MMP9
OMP-52M51		biologic drug		1	0.00256	DTX1,MYC,NRARP,VEGFA
MIA-459		chemical reagent		1.131	0.00256	BAX,NFKB2,PTGS2,RELA
MIA-313		chemical reagent		1.131	0.00256	BAX,NFKB2,PTGS2,RELA
sevelamer		chemical drug		-1	0.00256	CYP7A1,FGF19,PCNA,TGFA
DIO3		enzyme		0.654	0.00258	ADCY7,ALDH1A1,ALOX5AP,B4GALNT1,BSPRY,CDH3,CIRBP,CPM,CTTNBP2,ELF4,FXYD6,GATA4,GLS2,H2BC1,HR,INHBA,ITGA7,KCNJ11,KIF2C,LAPTM5,MMP9,PLK1,RASL10A,SERPINE2,SLC13A2,SLC16A4,SLC2A2,SLC38A3,SNED1,STC1,STK32C,TEF,TFR2,WNT6	402 (7)
seocalcitol		chemical drug		0.785	0.00264	ANKRD1,CDKN1A,CDKN1B,CYP24A1,FOSL1,GADD45A,ITGA7,MAP3K11,MYC,NGF,PCNA,PTGS2,SKP2,SSPN,VDR,VEGFA	945 (26)
WNT5A		cytokine		0.572	0.00266	ARG1,BTC,CCL2,CCND1,CD14,COL1A1,CXCL12,EREG,FLT1,ID2,IKBKB,IL10,IL1A,ITGB7,LAG3,MMP7,MYC,NFATC2,PGF,PTGS2,SNAI1,SOCS3,SPARC,STC1,TLR4,TNFSF11,VEGFA,VIM	1015 (17)
SRC (family)		group		-0.549	0.00267	CCL2,CD36,CYP1A1,FLT1,HIF1A,IL10,ITGAV,KCNB1,NKX2-2,PTGS2,PXN,SNAI1,SOX2,VEGFC	770 (17)
panobinostat		chemical drug		-0.709	0.00267	BCL2L11,CDK1,CDKN1A,CDKN1B,CXCL10,FLT3,GUCY1B1,HDAC6,MYC,PPP1R1B,PTGS2,TP63,TP73,VIM	640 (19)
MAP2K5		kinase		1.612	0.00267	AACS,ACTA1,ALDOC,CCND1,CYP24A1,DHCR24,DHCR7,HMGCR,HMGCS1,LSS,MMP9,NSDHL,PTGS2,THBS1	907 (25)
2,3,4,7,8-pentachlorodibenzofuran		chemical toxicant		1.041	0.00267	CD44,COL1A1,CYCS,CYP1A1,CYP1B1,EPB41L3,GADD45A,GRHPR,HSPA1A/HSPA1B,IDH1,ITGA7,NQO1,PRKAR2B,SERPINA7	139 (3)
ionomycin		chemical reagent		-1.067	0.0027	ATP2A3,BCL2A1,CIDEC,CUL9,CXCL10,DUSP5,EIF4G1,ENPP1,FAS,FOSB,GBP4,GCH1,GEM,HIF1A,HPSE,IL10,IRF4,KCNN4,KLHL22,LDHA,MAF,MMP9,MYC,NFATC1,NGF,P2RY2,PIM1,PTAFR,PTGS2,RELA,RGS2,RORC,SOCS2,STC1,TLR2,TNFSF11,TRAF5	756 (15)
SPDEF		transcription regulator		-1.71	0.00279	APC,CCN2,CDKN1A,COL1A1,COL5A2,COL6A2,DKK3,FGFR1,FOXJ1,HIF1A,ITGA6,LAMC1,LEF1,PLAU,SERPINE1,SNAI2,VIM	895 (17)
FANCC		other			0.00279	AQP9,ATP1B1,CASK,CDK1,CXCL12,FGFR1,FZD2,FZD4,HHEX,IGFBP3,MMP7,NUAK1,OAS1,OAT,PTGS2,PTX3,SCHIP1	691 (7)
EFNA1		other	Inhibited	-2.5	0.00279	ACHE,CCN2,CRABP2,DCBLD2,DUSP4,DUSP6,EP300,FOSL1,IRF7,ITGB4,ITGB6,NT5E,PLAT,PTHLH,PXN,RASA1,SLC20A1	430 (7)
caffeine		chemical drug		-0.213	0.00279	ACP5,AGER,CCN2,CDK1,CDKN1A,CDKN2A,COX4I1,FOSB,FOXM1,HIF1A,LMNB1,PPARGC1A,PTGS2,SNAI1,THBS1,TP73,VIM	912 (20)
SMAD1		transcription regulator		0.954	0.00289	ACTA2,ALPL,BTG2,CCN2,CDKN1A,COL1A1,COL1A2,CSF1,GADD45B,HHEX,MYC,TBX20,VEGFA	909 (21)
C11orf95-RELA		fusion gene/product		-1.387	0.00289	CD44,CSF1,CXCL10,IL1RN,IRF7,L1CAM,NFKB2,NFKBIA,PTGS2,RELB,S100A6,TAP1,TNIP1
branched chain amino acids		chemical drug	Inhibited	-2.137	0.00291	ACTA2,CD83,COL1A2,HIF1A,PCNA,SLC2A2,TIMP2,VEGFA	558 (7)
miR-199a-3p (and other miRNAs w/seed CAGUAGU)		mature microRNA		0.807	0.00291	CD44,ITGA6,MET,PRDX6,PTGS2,RELA,RUNX1,VCAN	554 (7)
TRPC1		ion channel		-0.077	0.00291	BAX,CCND1,CDKN1A,CDKN1B,HIF1A,KDR,MAP1LC3A,SPHK1	654 (17)
KIF3A		enzyme		-0.323	0.00291	CDKN1A,GLI2,HMGCR,HMGCS1,IHH,MYC,NSDHL,VEGFA	588 (7)
PTAFR	1.204	G-protein coupled receptor		-1.273	0.00291	CCL2,MCAM,MMP2,MMP9,MYC,PTGS2,SNAI1,VIM	720 (19)
CYP27A1		enzyme		-0.243	0.00291	ABCC2,AGT,ANPEP,CYP7A1,HMGCR,HMGCS1,SLC2A4,SREBF2	352 (7)
PTPN3		phosphatase		1.413	0.00291	ANGPTL4,CDKN1A,COL1A1,ITGAV,MMP9,MYC,SERPINE1,VDR	997 (24)
trichloroethylene		chemical toxicant		0.775	0.00293	ANPEP,BNIP3,CD47,COL1A1,DHCR24,ID2,IGFBP3,MAPKAPK2,MFGE8,MTPN,PLD1,PROC,RHOB,SPARC,STOM
WBP2		transcription regulator		0.435	0.00297	ADAT2,APOB,BMP4,CASP7,COLEC12,CYP24A1,DCLK1,GGT5,GLCCI1,HAS2,HHIP,ISYNA1,JDP2,KLHL11,LEF1,LGR5,LIPG,NECTIN1,NKIRAS2,PIMREG,PTGS2,RARRES2,SFXN3,SIGMAR1,SLC27A2,SYTL3,TEF,TRAF1
KDM5B		transcription regulator		-1.716	0.00297	BUB3,CCN2,CCND1,CDK1,CDKN1B,CLDN1,DHCR24,DLGAP5,ECT2,ERBB3,FBXO5,FGFR2,GADD45A,GATA4,HSD17B8,IGFBP2,ITGB1BP1,KIF2C,MCAM,NCAPH,NDC80,NEDD9,NMB,OIP5,SCNN1A,SNRPG,SS18,TUBB2A	714 (13)
phenylephrine		chemical drug		-1.53	0.00298	ACTA1,ANGPT1,ANKRD1,E2F4,EDNRA,EP300,GATA4,GCLC,GJA1,GSTA1,MB,MYC,PPP3CB,PTGS2,RGS2,RRAD,SLC2A4,THRA,THRB	805 (22)
IFNB1		cytokine		-1.089	0.00298	APOL6,CAPN2,CARD6,CASP1,CCL2,CD14,CD83,CD86,CDKN1A,CH25H,CMPK2,CXCL10,CYP1A1,DEFB1,DICER1,DKK3,F2R,FBN1,FKBP9,GBP4,GBP6,GPC4,HERC5,HMGCR,HMGCS1,IFIT1B,IFIT2,IFNAR1,IL10,IRF7,ITGAV,ITGAX,MMP2,MMP9,MYC,NFATC1,NFIX,NFKBIE,NNMT,NOCT,NOD1,OAS1,PTGS2,RIPK2,RNASE4,SLFN13,SREBF2,THBS1,TIMP2,TLR7,UBA7,VDR	913 (16)
CYP19A1		enzyme		0.702	0.00299	ACADM,AMIGO2,CCND1,CD14,CD44,CDKN1B,CXCL10,CYP7A1,FKBP5,LPL,PCNA,PLIN2,PTX3,PXN,RB1,S100A10,SLC25A5,SLC27A2,SLC2A4,SSTR1,SSTR2,TGFA,VEGFA	1119 (25)
olanzapine		chemical drug		-0.799	0.00302	CHST3,COL1A2,DBP,DCBLD2,FGFR2,G6PC,HMGCR,HMGCS1,HSPA8,IGFBP2,KCNMB4,OLIG1,PKLR,RGS19,RGS2,S100A8,S100A9,SCNN1A,SLC25A27,SLC38A1,THBD,YBX3
DICER1	1.172	enzyme		0.632	0.00304	AFP,ANGPTL4,ANPEP,ARID3A,BCL2L11,CCN1,CCND1,CD44,CD86,CDKN1A,CDKN1B,CDKN2A,CXCL10,DEPP1,DHCR24,EPCAM,H2AX,HMGCR,IGF2BP1,IGF2BP2,IL10,ITGA6,ITGAV,ITGAX,KDR,LGR5,LIPG,LRP5,MAF,MCAM,MMP9,MYC,NFATC1,OAS1,PLAU,PMP22,PROCR,PROS1,RFTN1,RUNX1,S1PR1,SERPINE1,SERPINF1,SFRP4,SLC4A4,SOCS3,SOX2,SPARC,TGFBR2,THBS1,TM4SF1,TRPC3,VIM,ZC3HAV1L	1110 (21)
SMARCA5		transcription regulator		0.962	0.00307	AEN,AHR,ALOX5AP,ARMCX1,ATP2B4,BAX,BST1,CASP1,CD44,CD53,CDKN1A,DTX1,ENC1,FAS,FKBP5,GBP6,IGFBP4,IRF7,KLF7,LFNG,OSGIN1,RAB44,RRAD,SLC27A2,SNX10,TCF7L2,VWCE	590 (15)
mir-22		microRNA		0.067	0.00309	ADRA1B,CCN1,CDKN1A,ERBB3,FOSL1,HK2,LEF1,MAPK14,RGS2,SNAI1,TGFBR2,TP63	404 (12)
IRS2	1.758	enzyme		0.67	0.00309	CCND1,CDKN1B,G6PC,HMGCR,LPL,MYC,PCK1,PPARGC1A,RELA,SLC2A2,SREBF2,VEGFA	1005 (23)
SAHM1		chemical reagent		0.093	0.00309	AKAP1,BNIP3,CD44,DTX1,ELMO1,HK2,MYC,RHOBTB1,SUSD4,TBC1D4,WDR4,ZBED3
fisetin		chemical drug		-0.335	0.00309	BAX,CCND1,CYP7A1,GSTA1,MMP9,MYC,NFATC1,NFKBIA,PCK1,PTGS2,TRAF1,VIM	788 (19)
rotenone		chemical toxicant		-1.441	0.00314	ADIPOR1,AGT,BAX,CCND1,GADD45G,GJA1,HIF1A,IL10,KDR,MMP9,MPO,MSX2,PTGS2,SOD2,TIMP2,UCP2	914 (16)
Pka		complex		1.17	0.0032	BAX,CCN2,CCR7,CD14,CD44,CDKN1A,CDKN1B,CXCL10,DUSP4,GJA1,HAS2,HMGCR,HNF4A,KCNB1,KLF6,MEST,NGF,PCK1,PDE4B,PDE4D,PKLR,PLD1,PPARGC1A,PPP1R1B,PTGS2,PTHLH,RGS2,RUNX1,TNFSF11	970 (20)
JINK1/2		group		0.728	0.0032	CYP7A1,FAS,MLXIPL,MMP2,PARP1,PTGES,PTGS2,RHOB,SLC2A4	1010 (27)
NOTCH4		transcription regulator		0.492	0.0032	ACTA2,ANGPT1,CDKN1B,EFNB2,HEY2,IL10,PRAG1,SERPINE1,TIE1	569 (9)
EPCAM	-8.629	other		-0.953	0.0032	CCND1,CCNE2,CDKN1A,EPCAM,FOSL1,MYC,POU5F1,SNAI2,SOX2	869 (21)
HEY1		transcription regulator		-0.185	0.0032	ACTA2,CDKN1A,GATA4,GLS,KDR,MMP2,OAT,SMTN,TBX2	863 (17)
AS1842856		chemical reagent		1.044	0.0032	BCL2L11,CCL2,CDKN1A,CXCL10,IFIT2,NFKB2,PLAU,PTGS2,SOD2
K-252		chemical drug		-0.301	0.0032	CD14,H2AX,HPSE,ITGB5,MYCN,NRN1,PPP1R1B,SOD2,VEGFA	918 (20)
WR 1065		chemical drug		0.59	0.0032	BAX,CDKN1A,FAS,GADD45A,GSR,KDR,MYC,RFC4,VEGFA	942 (19)
HDL-cholesterol		complex	Inhibited	-2.714	0.00323	APOB,CHAC1,DDR2,DEPTOR,DHCR7,GPT2,HDGFL3,HMGCS1,NUDT7,SLC2A2,VLDLR
GNB2	1.021	enzyme			0.00323	AHR,CD83,CDKN1A,CYTIP,FOSB,IL1R2,MAFB,MXI1,PDE4B,PLAU,THBD	376 (7)
ARRB2	-1.069	other		-0.513	0.00323	ADRB2,GRK5,HIF1A,IFNAR1,IL10,MMP2,MYC,NFKBIZ,PTGS2,SERPINE1,VEGFA	859 (20)
exenatide		biologic drug		-1.201	0.00323	AGER,AGT,ARG1,BAX,CASK,CCN2,IL10,IRS2,MMP9,PTGS2,SOST	748 (18)
bromodeoxyuridine		chemical drug		-0.128	0.00323	CSF1,CXCL10,IFI44,IFIT2,IGFBP3,IGFBP4,IL1A,INHBA,IRF4,IRF7,NEU3,OAS1,SERPINE1,TGFA	908 (20)
SCD		enzyme		-1.241	0.00328	ANGPTL4,CD36,CXCL10,G6PC,GADD45A,GPAM,IFIT1B,LEF1,LPL,PCK1,PPARGC1A,PRDM16,SLC25A14,SLC27A1,SLC2A4,TNFRSF9,UCP2	930 (24)
bromobenzene		chemical toxicant		-1.58	0.00328	ABCC1,ABCC2,AKR7A3,CDKN1A,GADD45A,GC,GCLC,GOT1,GSR,GSTM1,HMGCS1,HSPA13,HSPB1,MYC,NQO1,OXCT1,TUBB2B
LIN28A		other	Activated	2.019	0.00329	CCND1,CDC20,CDK1,CDKN1A,COL1A1,COL1A2,COL5A2,H2AX,HNRNPF,IGF2BP1	749 (12)
HEIH		other		1.265	0.00329	CACNB2,FAS,FGF13,FGFR1,GADD45B,MMP2,PDGFC,RRAS,TGFB3,VIM	737 (12)
SOX10		transcription regulator		-0.555	0.00329	ACKR3,DAG1,ERBB3,GAS7,ITGA6,KCNB1,L1CAM,LHX1,PMP22,SUFU
APEX1		enzyme		-0.651	0.00329	ABCB1,ABCC1,CDKN1A,FOSB,HTRA1,IL10,IL1A,PTGS2,RGS2,VEGFA	927 (22)
AGER	1.224	transmembrane receptor		1.459	0.00338	AGER,ARG1,CCL2,CCND1,CDKN1A,CKM,CSF1,FAS,FLT1,IL10,LPL,MMP2,MMP9,PTGS2,S100A8,S100A9,SERPINE1,VEGFA	905 (17)
tetracycline		chemical drug		1.029	0.00338	AK4,BCKDHA,CCN2,COL1A1,CSF1,GATA2,MRPS12,NDRG2,PDE4B,POLR2A,PTPN7,RPL23,SEMA6D,SERPINE1,SOD2,SPTLC3,TF,TP73	619 (7)
15(S)-HETE		chemical - endogenous mammalian		-0.951	0.00344	FOSB,FOSL1,HMGCR,MAPK3,MMP2,PECAM1,PTGS2	895 (24)
mannitol		chemical - endogenous mammalian		0.885	0.00344	AKR1B1,AQP4,AQP9,BCL2L11,CCN2,COL1A1,SOD2	854 (15)
Ctbp		group		-0.314	0.00344	ACKR3,ADRB2,CDKN2A,DSG2,GADD45A,RAB29,STAP2
VGLL3		other		0.378	0.00344	ANKRD1,CCN2,COL1A1,COL1A2,GADD45B,SNAI2,THBS1
FZD8		G-protein coupled receptor		0.549	0.00344	ACTA2,BMP4,CCN2,COL1A1,GATA4,VCAN,VIM	815 (14)
mir-515		microRNA		-0.794	0.00344	ANGPTL4,CD44,HIF1A,PTHLH,RELA,SERPINE1,TGFBR2	449 (11)
EREG	-9.188	growth factor		-0.404	0.00344	BTC,EREG,HAS2,HBEGF,PGF,PTGS2,TGFA	999 (20)
FDFT1		enzyme		-1.912	0.00344	APOB,CIDEB,CYP7A1,HMGCR,MTTP,NR1H3,SREBF2	356 (7)
batimastat		chemical - protease inhibitor		-1.633	0.00344	ANG,CASP1,HGF,MET,MMP2,MMP9,VEGFA	975 (23)
NFKB2	-1.352	transcription regulator		1.003	0.00344	AKR1B1,BCL2L11,CCND1,CCR7,CD83,CD86,CDKN1A,CXCL12,IRF4,MMP2,MMP9,MYC,NFKB2,PLPP3,PTGS2,PXN,RELA,SOD2,TRAF1	627 (11)
PPP3CA		phosphatase		-0.564	0.00344	CA2,CD9,CDKN1A,CDKN1B,DECR1,FTL,FXYD1,KRT8,LAMP2,MAOB,NFATC1,PLD1,PLPP3,PMP22,PTGS2,SLC2A4,SNAI1,TF,VIM	1001 (21)
MYOC		other		0.97	0.00347	CA2,CD44,DAG1,DLX5,ENPEP,FBN1,FSCN1,HHIP,INHBE,JDP2,LAMA2,LAMC1,NBN,RAB27B,RGS17,SESN2,STC1,STC2,TCEAL7,UPP1
NCOR2		transcription regulator			0.0035	CCND1,CDKN1A,CTSB,FOLR1,HBEGF,IL1A,LPL,MMP2,MYC,NFATC1,PTGS2,RARA,RELB,RORC,SEMA4D	808 (23)
ZAP70		kinase		0.336	0.0035	ALAS1,ANG,BCL2L11,CCR7,CYBA,FKBP5,ITPR1,KCNK3,NDUFB6,NFE2,RBM3,SEC14L1,SLC25A1,SSR4,UBE2L6	858 (17)
pravastatin		chemical drug		-1.019	0.0035	AGER,APOB,BAX,CCL2,COTL1,CRP,CYP7A1,ENC1,GJA1,IL10,NR1H3,PGF,TLR4,VEGFA,ZIK1	814 (20)
NUP98-DDX10		fusion gene/product		-0.832	0.00354	ANGPT1,GADD45B,HOXA3,HOXA5,HOXA6,MEIS1,MYC,MYCN,NDRG2,PTGS2,RAD18,TRIM35,ZNF521
E2f		group	Activated	2.2	0.00355	CCNA2,CDK1,CDKN2A,E2F4,E2F8,GINS2,HIF1A,ITGA6,ITGB4,MAD2L1,MTHFD1,MYC,MYCN,OIP5,PCNA,PRR11,RBBP5,RPS16,RRM2,SERPINE1,TMEM126A,TPX2,TRMT13,TYMS,WDR76,YBX3	734 (14)
IRF8		transcription regulator		-0.63	0.00355	ACVRL1,ARID5B,BAX,BCOR,CCR7,CD14,CD37,CD83,CD86,CDKN1A,CFB,ETV6,FAS,GBP1,IFIT1B,IFIT2,IRF4,KLF6,LIF,MAF,MAFB,MAP4K4,MMP9,MYC,NFATC1,OAS1,PCDH7,TLR4,TYROBP	700 (14)
sunitinib		chemical drug		-1.274	0.0037	BCL2L11,CCN2,CD44,CDKN1A,COL8A1,CXCL10,CYP1A1,ECM1,ITGA6,ITGB5,KDR,LAMC1,MET,MMP9,RUNX1,TIMP2	677 (19)
NEUROG1		transcription regulator		-0.5	0.0037	AMIGO2,C1S,CAVIN2,CDK5R1,DSP,HAS2,INHBA,LGR5,LRIG1,MEST,MMP9,NOG,SERPINF1,SULF1,THBS1,TMTC2
RNASEH2B		enzyme			0.00375	CDKN1A,CXCL10,IFI44,IFIT1B,OAS1
PARP		group		-0.412	0.00375	CDKN1A,CDKN2A,H2AX,SNAI1,VIM	754 (12)
Sox2ot		other		-0.7	0.00375	ALDH1A1,CD44,POU5F1,SOX2,VIM
ITGB5	1.933	other	Inhibited	-2.186	0.00375	COL1A2,IL10,KDR,MMP2,MMP9	799 (21)
CAVIN1	1.165	transcription regulator		0	0.00375	BAX,CDKN1A,CDKN2A,ITGAX,MYC	878 (18)
PPM1D		phosphatase		0.555	0.00375	CCND1,CDKN1A,CDKN2A,CDKN2D,RELA	913 (23)
SPRY4-IT1		other		0.184	0.00375	CLDN3,OCLN,SNAI1,VIM,ZNF703
FRMD6		other		0	0.00375	CCN2,CDKN1A,FGF1,IGFBP3,RASSF4
SETD7		enzyme		-0.246	0.00375	CCND1,CXCL10,MYC,SLC2A2,SOX2	905 (23)
TEF	2.574	transcription regulator		-0.391	0.00375	AQP4,AVPR2,BCL2L14,PDXK,SCNN1A
TP53BP2	1.353	other		-0.614	0.00375	BAX,CCN2,FAS,TP53I3,VIM	936 (20)
largazole		chemical - endogenous non-mammalian		-1.432	0.00375	ANGPTL4,DPP4,HIF1A,HK2,VEGFA
KDM6A		enzyme		-1.508	0.00382	A1CF,ANKS4B,COL1A1,ENO3,F2,FFAR2,GC,HNF4A,PAH,PROC,UPK1B,UPK3B	669 (7)
pituitary adenylate cyclase-activating polypeptide		biologic drug			0.00382	ACER2,ADGRL2,BAMBI,C1QL1,CCND1,DUSP6,FAH,FOSL1,GCH1,MYCN,SEMA6D,STOM
exisulind		chemical - endogenous mammalian		-0.115	0.00383	CDKN1A,CDKN1B,NQO1,PCNA,PRKG1,PTGES	599 (15)
Ahr-aryl hydrocarbon-Arnt		complex		1	0.00383	BAX,CDKN1A,CDKN1B,CYP1A1,CYP1B1,FAS
Ptprd		phosphatase		-0.816	0.00383	CCL2,CDK1,CDKN1A,CXCL14,GADD45G,MYC	348 (7)
Adaptor protein 1		complex		-0.655	0.00383	CD44,IL10,MMP9,MYC,PTGS2,SOD2
FFAR1		G-protein coupled receptor		-0.092	0.00383	CD36,CYP1A1,GIP,IRS2,NFATC1,PPARGC1A	951 (20)
miR-148a-3p (and other miRNAs w/seed CAGUGCA)		mature microRNA		-0.883	0.00383	ACTA2,COL1A1,NR1I2,RPS6KA5,TGFBR2,UBASH3B
PIAS3		transcription regulator		-0.656	0.00383	HP,MMP9,NFATC1,RELA,SERPINA3,SNAI1	942 (16)
SAT1		enzyme		0.685	0.00383	CDKN1A,IGFBP2,IGFBP3,LPL,PPARGC1A,PRKAA2	826 (15)
MMP8		peptidase		1.287	0.00383	CLDN3,CXCL10,HGF,IL10,MET,S100A8	925 (19)
HOXA4		transcription regulator		-0.009	0.00383	ACTA2,ANKRD1,CCN1,CCN2,CCND1,MYC	389 (11)
NPFF		other			0.00383	ACE,ADRB2,INSR,PIK3R1,SLC2A4,SREBF2	377 (7)
RALA	-1.495	enzyme		-0.64	0.00383	CDKN1A,MMP2,MMP9,PLAU,SNAI1,VEGFC	701 (16)
WNT3		other		-1.698	0.00383	APC,CDKN1A,GLI2,ITGA6,POSTN,PTGS2	806 (13)
ebselen		chemical drug		0	0.00383	COL1A2,GCLC,HIF1A,PTGS2,TLR4,VEGFA	757 (16)
N-(3-oxododecanoyl)-homoserine lactone		chemical reagent		-1.6	0.00383	CSF1,IL10,IL1A,PTGES,PTGS2,TYMS	790 (15)
anti-benzo(a)pyrene-diol-epoxide		chemical toxicant		1.199	0.00383	BCL2L11,BNIP3,CCND1,CDC25B,CDKN1A,GADD45B	893 (22)
5,8,11,14-eicosatetraynoic acid		chemical reagent		-1.671	0.00383	CFD,CKM,CYP7A1,ITGB5,LPL,PCK1	838 (21)
onapristone		chemical drug		-0.816	0.00383	HBEGF,PMP22,RUNX1,SCNN1A,SPHK1,VEGFA
MTORC1		complex		-0.042	0.00389	AHR,CCND1,ELF4,HIF1A,HK2,HMGCR,LDHA,MYC,PFKP,PPARGC1A,PTGS2,RORC,SLC2A4,SREBF2	900 (19)
AKT2		kinase		0.626	0.00389	ACTA2,BCL2L11,CDKN1A,CDKN1B,GCLC,GSR,GSS,MMP9,MTSS1,MYCN,NFKB2,NQO1,SEMA6D,VIM	820 (20)
NOG	6.601	growth factor		-0.373	0.00389	BMP4,CCN2,DLX5,FAS,HAS2,KDR,LEF1,MYC,NOG,PTGS2,SOST,TNFSF11,VCAN,VEGFA	896 (22)
UCHL1		peptidase	Activated	2.958	0.00393	ANXA6,ATP5F1B,CDKN1A,ITPRIP,KLHL23/PHOSPHO2-KLHL23,LBH,PDIA2,PRSS23,PURG,RPL7,RPS6,SERPINE1,SH2D4A,SH3D19,SLC39A8,SOD2,TRMT13,UBA7
TFAP2C	-8.29	transcription regulator	Inhibited	-2.021	0.00393	ANLN,CCN2,CD44,CDKN1A,F2R,FKBP4,FOXC1,HOXA2,KRT8,MAGI3,MMP2,MMP9,MYC,RARA,RASA1,SOD2,TGFA,THBS1	934 (18)
HDAC2		transcription regulator		0.4	0.00394	APOA1,CAVIN2,CCNE2,CDKN1A,CDKN1B,CDKN2A,COL1A2,CYP7A1,FAS,FOXM1,IL1A,LGR5,MMP9,MYC,MYCN,NFATC1,NFKBIA,PLAU,POLD2,PREX1,PTGS2,RHOB,RORC,S100A9,SATB1,SLC35D1,SLC8A1,TDRKH,TP63	886 (23)
LARP1		translation regulator	Activated	3.903	0.00397	EEF1B2,EIF3E,RPL13A,RPL19,RPL23,RPL23A,RPL30,RPL36A,RPL37,RPL5,RPL7,RPS11,RPS12,RPS16,RPS20,RPS29,RPS4X,RPS6,VIM
GMNN		transcription regulator	Inhibited	-3.162	0.00397	ANGPT1,APCDD1,CDKN1A,CHST15,DSP,DUSP4,DUSP5,DYRK1A,EFEMP1,FGF5,FOXJ1,GBP4,INHBA,PECAM1,POU5F1,SOX2,TEAD1,TXNRD1,VEGFA	892 (16)
zinc		chemical drug		-0.436	0.00397	BAX,BEX3,CA2,CCND1,CD86,CDKN2A,COL1A1,FAS,FETUB,HNF4A,IL10,MGP,NFKBIA,NGF,PDE4A,PDE4B,PTGS2,RB1,SLC39A2	656 (13)
pregna-4,17-diene-3,16-dione		chemical - endogenous non-mammalian		-0.104	0.004	BAX,BCL2A1,CCND1,CYP7A1,MMP9,MYC,PTGS2,VEGFA	916 (13)
miR-18a-5p (and other miRNAs w/seed AAGGUGC)		mature microRNA		-1.91	0.004	BCL2L11,CCN2,CCND1,CDKN1A,HIF1A,HP,THBS1,TP63	347 (7)
9Z,11E-octadecadienoic acid		chemical - endogenous mammalian		0.493	0.004	CD36,EBF1,IL10,PTGS2,SLC2A4,SORBS1,THBS1,UCP2	647 (17)
miR-124-3p (and other miRNAs w/seed AAGGCAC)		mature microRNA		-0.292	0.00405	AHR,ARHGAP29,B4GALT1,CCL2,CCN2,CD59,CYP1B1,DHCR24,DRAM1,ELF4,FA2H,GLI3,GSN,HTATIP2,INO80C,KANK1,LAMC1,LDLRAP1,LMNB1,MAPK14,MTPN,NFATC1,NIBAN2,NID1,OAF,PGF,PLP2,RARG,RASSF5,RDH10,RELA,SENP8,SLC50A1,SNAI2,STOM,STX10,SYNGR2,TEAD1,TLCD3A,TMBIM1,UHRF1,ZBED3
CASZ1		enzyme		-0.257	0.00406	ACTA1,CKM,ENPP1,ITGA10,ITGA7,KCNK3,MYOZ1,PPP1R1B,TGFB3,TP63,XYLT1
SPRY2		other		-1.085	0.00406	CDKN1A,EPHB4,ETV1,FGFR3,HIF1A,ID2,MEST,MET,OCLN,PCNA,SFTPC	930 (18)
KIN001-043		chemical - kinase inhibitor		0.262	0.00406	CCND1,COL1A1,CRABP2,IL10,LEF1,MMP2,MYC,PECAM1,PLD1,POU5F1,SOX2	911 (18)
melatonin		chemical - endogenous mammalian		1.49	0.0041	BAX,CCL2,CDKN1A,CDKN1B,CXCL10,CYCS,FAS,GJA1,HIF1A,HMGB1,INSR,IRS2,MMP9,MPO,NPVF,NQO1,PLAT,POU5F1,PTGS2,SLC2A4,SOD2,SPARC,TLR4,TNFSF11,VIM	921 (17)
BNIP3L		other		0.087	0.00416	BLNK,CCNA2,CCNE2,CD47,CDKN3,GADD45A,GSN,HK2,IL16,NFKB2,NFKBIA,RRM2,SGO1,SYK,TIMP2	812 (13)
taurocholic acid		chemical - endogenous mammalian		-1.635	0.00421	APOA1,CCL2,CYP7A1,G6PC,GADD45B,KDR,PTGS2,REG3A,TP63,VEGFA	1057 (21)
HAND1		transcription regulator		0	0.00421	ADSS1,ANGPT1,EFNB2,FLT1,FOXP2,KDR,MEIS1,OSR1,PITX1,TIE1
miR-24-3p (and other miRNAs w/seed GGCUCAG)		mature microRNA		0.263	0.00421	ACVR1B,AURKB,BAX,CASP1,CCNA2,CDK1,CDKN2A,JPH2,MAPK14,MYC
SOST	4.859	other	Inhibited	-2.138	0.00421	ACADS,ACP5,CA2,CD36,LPL,MLXIPL,PLIN2,PPARGC1A,SOD2,TNFSF11	597 (16)
NFIC		transcription regulator		0.174	0.00421	CCND1,CDKN1A,CDKN2A,CSF1,HMGB1,HTRA1,LEF1,PKLR,SFTPC,SLC25A5	885 (13)
NRXN1		transporter			0.00421	CD47,CXCL12,DLX5,FLRT2,ITGA7,LHX1,MGP,ONECUT2,PCDH19,THBS1
LRP5	-1.811	transmembrane receptor		-0.023	0.00421	ADRB2,AHR,ALDH1A1,HNF1A,HNF4A,IL10,INSR,IRS2,LEF1,SLC2A2	1204 (26)
ACTL6A		other		1.414	0.00422	BCL2L11,CCNA2,CCND1,CCNE2,CDKN1A,CDKN1B,FAS,MYC,SFN	925 (20)
CDH11		other		0.426	0.00422	AGT,CD9,LAMA5,MMP15,MMP7,PIK3R1,TFAP2C,TNK2,VEGFD
GRIN3A		ion channel		0.408	0.00422	CAMK1D,CD200,CNTNAP1,ESRRG,ETV1,EXTL2,GDAP1,GUCY1A1,HPSE,KLHDC8A,LRRK2,LUM,LURAP1L,MINAR2,MTHFD2,PDE4B,PTGS2,SNX16,SORL1,THY1,TLL1,TOMM34,VLDLR,WIF1
JQ1		chemical reagent		0.085	0.00427	AMPD3,BCL2L11,BCL2L14,CCNA2,CCND1,CDCA5,DHCR24,DHCR7,GINS1,HEXIM1,IFIT1B,IL10,IRF4,KCTD16,KIF23,MACC1,MYC,MYCN,NFKB2,RELA,RORC,RRM2,SH2D4A,STRA6,TLR2,TP63,VSTM5	833 (16)
IL11RA	-2.842	transmembrane receptor			0.00429	ACTA2,DUSP5,HGF,HIF1A,MMP2,MMP7,MMP9,MYC,PIM1,POSTN,SOCS3,SOX2,VEGFA	838 (15)
mir-30		microRNA		-0.105	0.00429	ARID5B,BAX,BCL2L11,CCN2,CDKN1A,CDKN2A,GADD45A,RAB38,SERPINE1,SKP2,SNAI1,UGT8,VIM	966 (16)
CD28		transmembrane receptor		0.184	0.0043	AHR,ALKBH1,BCL2A1,BIN1,C2,CBLB,CCND1,CD86,CDKN1B,CH25H,CHRNA5,CISH,CYCS,DUSP22,E2F4,FBL,FYN,GBP1,GLS2,GPR37,GTF2IRD1,GUCY1B1,H2AC18/H2AC19,HK2,HMGN2,HSPA1A/HSPA1B,HSPA8,IL10,IRF4,ITGB7,LDHA,MAF,MMP2,MSLN,MYC,NFATC1,NFATC2,NFKB2,NFKBIA,NR1I2,PDE4A,PDE4B,PDE4D,PKLR,POLR2A,PTGS2,RANBP2,RELA,RORA,RORC,RPL30,SLC25A5,SLC7A1,SLC7A5,SOCS2,SOCS3,STOM,TCF7,THBS1,TNFSF11	834 (16)
CCN2	1.722	growth factor		0.729	0.00433	AFP,BCL2A1,CAVIN2,CCN2,CCND1,CD44,COL1A1,COL8A1,FZD2,HIF1A,LEF1,LOX,MBNL2,MMP2,MMP9,MYC,POU5F1,SERPINE1,SFRP4,SOX2,SPARC,VEGFA,WNK1	987 (19)
STING1	-2.349	other		-1.603	0.00435	CD68,CD86,CXCL10,GAS7,HOPX,IFI44,IFIT1B,IFIT2,IL10,IL1A,IL33,IRF7,LIF,OAS1,RGS16,UPP1	757 (15)
TSH		complex		-0.695	0.00435	AKAP1,CCND1,CDKN1A,DAG1,FZD1,GCH1,GNAI1,IGFBP3,IL1RN,INSR,KDR,LRP5,MYC,SLC2A4,SOCS3,SOD2	1037 (22)
DYSF		other			0.0045	ACTG1,ANKRD1,CD53,CD68,CD83,CFD,CXCL10,CYBA,DGAT2,EVI2A,FCGR2B,FTL,GPR137B,HSPA1A/HSPA1B,HSPB1,LGALS3,MYL4,PLPP3,PROS1,PRSS23,SERPINA3
hemin		chemical - endogenous mammalian		0.666	0.0045	ABCB6,ALDOB,CCND1,CD163,CD68,CDKN1A,FTL,GUCY1A1,GUCY1B1,HEBP1,HFE,IL10,IL33,NFYA,NQO1,PROCR,PTGS2,RELA,SLC2A4,TFAP2C,THBD	962 (23)
lysophosphatidylcholine		chemical - other		1.317	0.00455	CCL2,CD36,DHCR7,GJA1,HBEGF,HLA-DMA,HMGCR,HMGCS1,LPL,LSS,NSDHL,PLAU,PTGS2,REG3A,RGS2,SERPINE1,SREBF2,TNFRSF9	889 (22)
PTTG1		transcription regulator		-1.488	0.00455	CCNA2,CCND1,CD44,CDKN1A,CDKN2D,HIF1A,MGMT,MLH1,MYC,RAD18,SMC1A,SNAI1,SOX2,TDG,TGFA,TREX1,VEGFA,VIM	937 (19)
EPHB4	7.122	kinase		0.293	0.00465	BMP4,FGFR2,GATA2,IGFBP4,KDR,MYC,MYL4,POU5F1,RASA1,RUNX1,TBX2,TGFBR2,WNT11,ZIC2
iron		chemical - endogenous mammalian		-1.951	0.00465	CCND1,CDKN1A,CDKN1B,FTL,GADD45A,GADD45B,GADD45G,HFE,HIF1A,NFYA,SLC39A8,SOD2,TF,TFR2	888 (24)
ALB		transporter		-0.898	0.00469	ACTA2,AGT,CCL2,CDKN1A,COL1A1,CYBA,EDNRA,HNF1A,HPSE,PTGS2,RELA,VEGFA	955 (18)
methyl methanesulfonate		chemical toxicant		0.348	0.00469	APC,BTG2,CDKN1A,CDKN2A,GADD45A,GADD45B,GADD45G,LIF,NFYA,SNAI1,ST14,VIM	934 (20)
berberine		chemical drug		0.066	0.00474	BAX,CASP7,CCL2,CCND1,CD86,CDKN1A,CDKN1B,CYP1A1,CYP7A1,GLS,HIF1A,HMGCR,IL10,INSR,MMP2,MMP9,MTTP,PCNA,PTGS2,RORC,SPHK1,UCP2,VEGFA,VIM	947 (20)
uranyl nitrate		chemical toxicant		0.436	0.00488	ACADS,ATP5F1B,CA4,CIDEB,CYCS,FTL,HSPA8,ID2,IGFBP7,LAMP2,LGALS3,MGP,NR1I2,PECAM1,RPL19,RPL23,RPL7,RPS16,RPS26,RPS29,SLC27A2,STARD10,UMOD
MFN2		enzyme		-0.447	0.00489	ACTA2,BAX,BNIP3,COL1A1,EIF2A,HIF1A,SLC2A4	867 (18)
AURKA		kinase		-1.04	0.00489	CDKN1A,FOXM1,MMP2,MYC,SNAI1,SOX2,TP73	912 (18)
DAG1	1.245	transmembrane receptor		0.447	0.00489	DAG1,DMD,ITGA7,LAMC1,SGCB,SNTA1,SSPN
miR-503-5p (miRNAs w/seed AGCAGCG)		mature microRNA		-1.942	0.00489	ANLN,CCND1,CCNE2,CCNF,CDKN1A,FGFR1,IHH
mir-154		microRNA		0.26	0.00489	BAX,BCL2L11,CCND1,CDKN1B,FZD4,MYC,PMP22	988 (24)
SLC29A1	3.456	transporter		0.239	0.00489	BAX,CDKN1A,FAS,GADD45A,SESN1,SNRPG,TP53I3	432 (7)
ITGA6	1.88	transmembrane receptor		1.276	0.00489	BAX,BFSP1,ITGA7,ITGB4,LGR5,RELA,VEGFA	972 (21)
CCNH		transcription regulator		-0.174	0.00489	CDKN1A,CTBP2,FGF19,FGF5,GATA4,MKX,UCP2	450 (7)
PDCD4		other		-0.266	0.00489	ARF4,LOX,MYC,PLAU,PTGS2,SNAI1,VEGFC	962 (18)
DBP	2.769	transcription regulator		-0.447	0.00489	AGT,AQP4,AVPR2,BCL2L14,CYP7A1,NQO1,SCNN1A
thiazolidinedione		chemical drug		1.633	0.00489	IRS2,NFATC1,PIK3R1,SORBS1,SOST,SPHK1,UCP2	1003 (19)
thioridazine		chemical drug		1.134	0.00489	CCNE2,CDKN1A,CDKN1B,DEPP1,LSS,SERPINA3,WIPI1	156 (3)
riboflavin		chemical - endogenous mammalian		1.89	0.00489	APC,EP300,FZD1,MMP2,MMP9,SUFU,WNT6	532 (12)
dichlororibofuranosylbenzimidazole		chemical toxicant		0	0.00489	CDKN1A,CDKN1B,CYP1A1,CYP24A1,HIF1A,MMP9,MYC	896 (19)
MIF		cytokine		0.71	0.00494	ACTA2,ARG1,BAX,CCL2,CCND1,CCR1,CD44,CD84,CDKN1B,CHST10,COL1A1,CRP,DGAT2,F2R,F2RL1,HGF,HIF1A,IL10,IL16,MET,MMP2,MMP9,MYCN,NR1H3,PTGS2,TLR4	929 (18)
SOCS1		other		-0.759	0.00505	ARG1,BAX,BCL2A1,CCL2,CCND1,CCR7,CD44,CD86,CDKN1A,CISH,CXCL10,FAS,FKBP5,GBP6,IFI44,IFIT1B,IFIT2,IFNAR1,IRF7,IRS2,JAK2,NOXA1,OAS1,PTGS2,RB1,RELA,SNAI1,SOCS3	842 (17)
MEOX2		transcription regulator		-0.65	0.00505	ANGPT1,CCL2,CDKN1A,CDKN2D,HBEGF,ITGAV,ITGB5,PCNA,PTX3,TRAF1,VEGFC	704 (15)
discodermolide		chemical drug			0.00505	BRCA2,CDC20,CDK1,CDKN1A,GADD45A,KIF23,PLK1,PLK4,RFC3,RFC4,SMC2	805 (13)
taurine		chemical - endogenous mammalian		0.529	0.00505	ABCC2,ACADM,AGT,CYCS,GOT1,MMP2,MMP9,MPO,PPARGC1A,PTGS2,VIM	957 (20)
MAP3K8	-1.3	kinase		-0.796	0.00508	ADCY7,ARG1,ARHGAP22,CCR1,CDK5R1,CDKN1B,CLIC5,COLEC12,DUSP6,FAAP24,FSCN1,HP,IL10,IL1A,INHBA,MAD2L1,MMP9,NGF,PLAT,PTGS2,REPIN1,RGS3,SESN1,SIX1,SOCS3,STK17B,TDRKH,TMEM143,TSPAN33,TUBB2B	779 (14)
TRIM28		transcription regulator		-1.414	0.00509	BCL2L11,CA2,CASP7,CXCL10,DNAJC6,EFEMP1,GABPB2,MMP2,NIBAN1,ONECUT1,POLR2A,S100A9,SOX2,SULF1,TP73,ZNF420	900 (23)
PC-SPES		chemical drug			0.00511	CCL2,CCNA2,CCND1,CD9,CDC20,CDC25B,CDKN1A,CDKN2C,COL1A1,DAG1,DCTN3,FTL,GJB1,LAMC1,MAD2L1,NKX3-1,PA2G4,PRDX6,TUBB2A,TYMS,VIM
ARNT2		transcription regulator		-1.622	0.00512	AGER,AKR1B1,ANG,ANGPTL4,AQP4,AQP7,ARID1A,BST1,CCR1,CD86,CDH3,CHRM4,CYBA,ELL2,FNBP1,GATA2,IGFBP4,JAK2,KCNJ15,LAMA2,MTPN,NACA,NFATC2,NFE2,NGEF,PDLIM4,POSTN,POU5F1,PTPN22,RGS10,SEMA5B,SIM1,SPRR1A,THRB,TNFRSF9,TYROBP,USP2,VEGFA
SHC1		other		0.324	0.0052	BAX,BCL2L11,CCR7,CDKN1A,CDKN1B,CXCL10,DAPL1,DTX1,FTL,KRT7,NQO1,PCNA,S1PR1,S1PR2,SERPINE1,SOD2,THBD	897 (21)
KAT2A		enzyme	Activated	2.057	0.0052	AKAP12,BNIP3,CCND1,CCNE2,CDC25B,CSRP2,FOXM1,G6PC,GCLC,LDHA,LGR5,MAD2L1,NR1H3,PCK1,PIK3R1,PPARGC1A,SKP2	1037 (26)
HIPK2		kinase		-0.746	0.0052	ALOX5AP,CDKN1A,CDKN1B,GATA2,GCLC,HIF1A,ITGB4,LGALS3,NQO1,PECAM1,PPARGC1A,RB1,SPTB,TFR2,UPK3B,VEGFA,VIM	846 (24)
CCL5		cytokine		1.667	0.00524	AHR,CAPN2,CCL2,CCR1,CD163,CD44,CYP1B1,DUSP6,F2R,F2RL1,IER2,MAPK3,MMP9,THBS1,TLR4,TPMT,TUBB4B,ZFP36	865 (15)
NR1I2	-8.747	ligand-dependent nuclear receptor		1.128	0.00529	ABCB1,ABCB9,ABCC2,AHR,ALAS1,ALDH1A1,ANG,APOA4,CD36,CDKN1A,CES3,CYP1A1,CYP24A1,CYP7A1,DHCR7,FGF19,FMO5,GOT1,GSTA1,GSTM1,HMGCS1,HNF4A,IL10,IL33,ITGB6,MGP,MTTP,NR1H4,NR1I2,PIPOX,RELA,S100A8,SORL1,SPHK1,TCN2,TF	1260 (23)
RORC	-2.397	ligand-dependent nuclear receptor		0.447	0.00531	AKR1D1,APOA4,ATP1B1,CD36,CISH,DHCR24,ELOVL7,G6PC,GADD45B,GSTM2,HIF1A,HMGCR,HPGD,IL1A,NAT2,NNMT,NOCT,NSDHL,PCK1,PROCR,RHBG,RORA,RORC,S100A8,S100A9,SLC13A2,SLC29A4,SPARC,SULF2,VEGFA,VLDLR	836 (19)
OSCAR		other		-1.265	0.00534	CD83,CD86,FZD2,IL1A,IL1RN,JAK2,MAP3K8,MMP7,RRAS,TLR7	629 (10)
SKP2	1.868	other		0.31	0.00534	CCND1,CDKN1A,CDKN1B,CDKN2A,NFATC4,PCNA,POU5F1,SKP2,TP73,VIM	873 (21)
SUMO1		enzyme		-0.562	0.00534	CCND1,CHD3,CIDEC,CXCL10,HP,MYC,MYLIP,PTGS2,TAP1,UBTF	787 (27)
HSD11B1		enzyme		-1.238	0.00534	AGT,ANGPTL4,APOA1,CCL2,FGA,GPAM,INPP5D,NR1H3,PPARGC1A,UCP2	642 (17)
MTTP	-1.208	transporter		-0.522	0.00534	APOA4,APOB,CD36,CFD,CIDEC,GOT1,HMGCR,MSX2,MTTP,SOAT1
PLAT	-3.153	peptidase		0.133	0.00534	AGER,CCND1,CXCL10,INHBA,MMP2,MMP9,MYC,PLAT,SERPINE1,TLR4	840 (18)
daunorubicin		chemical drug		0.692	0.00534	ABCB1,ABCC1,BAX,CDKN1A,CDKN2A,FOXM1,GATA4,MYC,TAP1,TAP2	913 (18)
MAP3K3		kinase			0.00538	ACTA1,ADSS1,HAS2,IL10,POSTN,SNAI2,TGFB3,TGFBR3	542 (16)
ITGA1		other		0.088	0.00538	CD36,IL10,MMP2,MMP7,MMP9,PTGS1,PTGS2,TNFSF11	701 (19)
ITPR2		ion channel		0.822	0.00538	BEX4,G6PC,GBP6,HSPA8,ITPR1,NCAPH,PCK1,UBE2R2	381 (7)
RBP4		other		-1.573	0.00538	ARG1,CASP1,CD68,ITGAX,PCK1,RARA,SLC2A4,TLR4	882 (18)
BRD7		transcription regulator		1.217	0.00538	BAX,CDKN1A,CYP1A1,DICER1,KRT8,SERPINE1,VCAN,VIM	957 (25)
GNL3		other		-0.563	0.00538	CDKN1A,CDKN1B,CDKN2A,EDNRA,FGF5,GATA4,POU5F1,RB1	734 (11)
THZ1		chemical - kinase inhibitor		-0.563	0.00538	AEN,ARL4C,ATXN7L1,CYTIP,LYST,MYC,STK17B,TRAF1
penfluridol		chemical drug		-1.987	0.00541	ITGA6,ITGB4,PXN,ROCK1
BANP		other			0.00541	BAX,CCND1,CDKN1A,SNAI2	936 (25)
CCNA2	1.214	other			0.00541	CCNA2,CDKN1A,CDKN1B,PCNA	806 (21)
RAD51AP1	1.535	other		-0.152	0.00541	CD44,ITGA6,POU5F1,SOX2
sulfinosine		chemical reagent		-0.095	0.00541	ABCB1,GCLC,HIF1A,VEGFA	781 (13)
RAPGEF4		other		1.067	0.00541	CALR,CDKN1A,NFATC1,THBS1	798 (16)
4-coumaric acid		chemical - endogenous mammalian			0.00541	CCNA2,CDKN1A,MYC,PTGS2	555 (7)
warfarin		chemical drug		1.521	0.00541	MGP,PROC,PROCR,PROS1
butylidenephthalide		chemical reagent		-0.225	0.00541	MMP2,SNAI1,SNAI2,VIM	374 (7)
Ki16425		chemical reagent		0.277	0.00541	NFATC1,PLPP3,PTGS2,SPHK1
2-(tridec-12-yn-1-ylthio)acetic acid		chemical reagent		-1	0.00541	CYCS,LPL,UCP2,VLDLR
dBET6		chemical reagent		0	0.00541	ARL4C,DUSP4,ITPRIPL1,PDE4B
miR-508-3p inhibitor		chemical reagent		1.067	0.00541	CLDN1,SERPINE1,SNAI1,VIM
Boc-D-FMK		chemical reagent		1	0.00541	CDKN1B,JAK2,RB1,SYK
PRKDC		kinase		1.165	0.00548	AHR,ANLN,CCND1,CDKN1A,ITGB4,NR1D1,PLA1A,PLK1,PREX1	1104 (23)
MDM4		transcription regulator		0.059	0.00548	BAX,CDKN1A,ITGB4,KRT8,LEF1,LGALS3,PCDHAC2,SOD2,VIM	863 (22)
AKT3		kinase		-0.816	0.00548	BCL2L11,CDKN1B,COX4I1,ERBB3,FOSL1,MMP9,RPS6,SEMA6D,WNK1	742 (19)
NPC2		transporter		0.396	0.00548	AKR1C3,COX4I1,CREB5,CTSB,MAP1LC3A,PTGES,PTGS1,PTGS2,TLR4	605 (14)
arsenic		chemical toxicant		-1.82	0.00548	BAX,CCR7,EPHX2,FTL,GCLC,HIF1A,NQO1,TGFA,TRAF1	883 (21)
Creb		group		0.306	0.00555	ACTA2,ARG1,ARPC5,CASP1,CCN1,CCND1,CD14,CD59,CDKN1A,CIDEC,COL8A1,CTSB,CXCL10,DCTN3,DDX42,DUSP4,EPHB4,FAS,FGFR1OP2,FOSB,FOSL1,FSCN1,G6PC,GABPB2,GJA1,HAS2,HPGD,IL10,IRS2,ITGA10,KCNC1,MCAM,MMP2,MSX2,NDN,NEDD9,NPVF,NRN1,PCK1,PCNA,PCOLCE,PDE4B,PLAT,PPARGC1A,PPFIBP1,PRKAA2,PTGS2,PTHLH,RGS2,SESN3,SLC2A4,SLC8A1,SSTR2,TCAF1,TF,TNFSF11,VEGFA	1033 (22)
thymoquinone		chemical drug		-0.563	0.00571	BAX,BCL2L10,CASP1,CD14,CDKN1A,CDKN1B,COL1A1,H2AX,IL10,MMP9,NBN,TLR4	825 (18)
HBEGF	1.128	growth factor		0.194	0.00571	ANGPTL4,CCND1,EREG,GJA1,HK2,IGFBP3,LDHA,MAPK14,MMP9,PTGS2,TGFA,VEGFA	964 (19)
baicalein		chemical drug		-1.251	0.00571	ABCB1,BAX,CCL2,CCND1,CYCS,CYP1A1,KDR,MMP2,PRDX6,PTGS2,PTPN6,RB1	936 (19)
HNF4α dimer		complex		-1.427	0.00574	ALDOB,CYP7A1,HNF1A,KCNJ11,PKLR,SLC2A2
LINC00662		other		0.199	0.00574	ARG1,CCND1,CD163,IL10,MYC,RNF144B	559 (7)
TCF/LEF		group		-0.111	0.00574	CCND1,MMP2,MYC,PTGS2,SNAI2,VIM
FNDC5	4.15	other		0.128	0.00574	ALPL,COL1A1,FNDC5,LRP5,PRDM16,SOST
SMC3		other			0.00574	BMPR2,CXCL12,IRS2,MYC,PIM2,THBS1
APBB1	1.846	transcription regulator		-0.577	0.00574	ACTA2,CCND1,MYC,TP73,TYMS,VLDLR	677 (12)
mir-140		microRNA			0.00574	BNIP3,HIF1A,LOX,SOX2,VEGFA,VIM	374 (7)
miR-130a-3p (and other miRNAs w/seed AGUGCAA)		mature microRNA		-0.961	0.00574	AQP4,CSF1,DICER1,HOXA5,MAFB,ZFPM2
CD209		other		-1.571	0.00574	CD86,IL10,MMP2,MMP9,OCLN,PTGS2	805 (14)
PRKRA		other		1.633	0.00574	DICER1,MAF,NKX3-1,PROS1,REG3A,THBS1	626 (7)
GTF2I		transcription regulator	Activated	2.2	0.00574	CCND1,CDKN1A,CDKN1B,KDR,MYC,THBS1	881 (15)
SPINT1	-2.372	other		-1.802	0.00574	APCDD1,IGFBP4,PTK7,TCF7L2,WIF1,WNT11
Z-551		chemical reagent		1.451	0.00574	CD36,CD68,LPL,PCK1,TLR4,UCP2	442 (7)
lith-O-Asp		chemical reagent		1.508	0.00574	GMPS,MMP2,MMP9,PXN,TRAP1,WDR1
perindopril		chemical drug		0.271	0.00574	ACE,ACHE,ACTA2,CCN2,NGF,VEGFA	376 (7)
pyridoxine		chemical - endogenous mammalian		1.342	0.00574	APC,EP300,FZD1,PTGS2,REG3A,WNT6
asiatic acid		chemical reagent		1.009	0.00574	BAX,CDK1,CDKN1A,FAS,MMP9,PPARGC1A	734 (16)
deguelin		chemical drug		1.109	0.00574	BAX,CDKN1A,CDKN1B,PARP1,SNAI1,VEGFD	723 (12)
CALC		group		0	0.00574	AQP4,CCL2,CD86,IL33,SORT1,VEGFC	928 (20)
HDAC3		transcription regulator		0.463	0.00578	CCND1,CD36,CDKN1A,CDKN1B,CDKN2A,COL1A2,CXCL10,GPAM,GUCY1B1,HP,LGALS9,MMP9,MYC,NFATC1,NFKBIA,PLIN2,PTGS2,RELB,SERPINE1,TBX2,VIM	742 (19)
mir-29		microRNA		-1.775	0.0059	ACTA2,ADAMTS9,ANGPTL4,CCND1,CLDN1,COL1A1,COL1A2,COL5A2,FKBP5,FLT3,LAMC1,LPL,MMP2,MYCN,NID1,PIK3R1,PMP22,THBS1,VEGFA,VIM	879 (22)
HOXA9		transcription regulator		-0.324	0.00592	ALDH1A1,ARHGAP11A,ARPC5,BCL2L11,BCL7A,BRCA2,CCL2,CD36,CDKN2A,CISH,CPB2,DLGAP5,EDNRA,ENPP1,FCGRT,FLT3,FZD1,GATA2,GLI3,HMGN2,ID2,IER2,KIF20B,MAFB,MYC,PIM1,RCBTB2,RGL1,S100A8,SATB1,SERINC2,SERPINB9,VIM,WNT10B	349 (7)
miR-145-5p (and other miRNAs w/seed UCCAGUU)		mature microRNA		-0.114	0.00593	ACTA2,CCNA2,FSCN1,KRT7,LAMP2,MYC,MYL9,POU5F1,RAB27A,RASA1,RTKN,SERPINE1,SOD2,SOX2,SPTB,VASN	749 (7)
TNFSF13B		cytokine		0.473	0.00593	BAX,BCL2A1,BCL2L11,CCL2,CCR7,CD83,CD86,DUSP5,FCGR2B,IL10,MMP9,MYC,NFKB2,PIM2,PLK1,RELB	509 (12)
3,3'-diindolylmethane		chemical drug		0.947	0.00593	BAX,CCND1,CDKN1A,CDKN1B,FAS,FOXM1,IRAK1,NFKBIA,NQO1,PTGS2,RELA,SNAI2,TAP1,TAP2,TGFA,VIM	918 (20)
maslinic acid		chemical - endogenous non-mammalian		1.342	0.00598	BAX,CAMK2G,CCND1,CD44,CD47,EIF4G1,FZD7,GPRC5A,IRAK1,MAPK14,NFKBIE,PIK3R1,PRKAR2B,PTGS2,PXN,SLC2A2,SLC5A1,SORBS1,THBS1	551 (13)
IL6R		transmembrane receptor		-0.698	0.00598	ABCC1,ACTA2,CCL2,CD36,CDKN1A,CDKN1B,COL1A1,COL1A2,CXCL10,HP,IL10,MMP2,MMP9,PTGS2,SERPINA3,SOCS3,TGFBR2,TNFSF11,VEGFA	807 (18)
amphetamine		chemical drug		-0.267	0.00598	BAX,BMP4,CD47,EFNB2,EZR,FGF19,FOSB,FOSL1,HSPA8,IL10,INHBA,MAOB,MYOM1,OCLN,PTPN21,RGS2,RGS3,SLC6A2,TGFBR2	993 (25)
TBX5		transcription regulator		-0.471	0.00602	ANKRD1,CCL2,COL1A1,COL1A2,GATA4,GJA1,HEY2,MYL4,NFATC2,NFATC4,POSTN,PTGS1,PTGS2,SLC8A1,TCF7,TNNC1,TNNT2,VIM	873 (17)
peptidoglycan		chemical - endogenous non-mammalian		-1.397	0.00615	AQP1,BCL2A1,CCL2,CD200,CD86,CORO1A,CXCL10,FAS,IL10,IL16,IL1A,IL1RN,NR1I2,PTGS2,RELA,S100A8,S100A9,SOD2,SSTR2,TLR2,TLR4,TLR7,VDR	815 (12)
ciprofloxacin		chemical drug		-0.426	0.00615	ABCB6,ADAM8,ALDH2,ALDH3B1,ATP6V1A,ATP6V1E1,B4GALNT1,BMP4,CCR1,CD47,CD68,CD86,COLEC12,CTSA,EMILIN2,ITGA9,MFGE8,MMP2,SEMA4D,SPRED1,TLR7,TMPO,VIM	686 (7)
MEN1		transcription regulator		-0.578	0.0062	CCND1,CDKN1A,CDKN1B,CDKN2C,FKBP5,FOXC1,HOXC6,IGFBP2,IRS2,MEIS1,RORC,SLC2A2,TGFBR2	878 (22)
H2AB3 (includes others)		other		-0.832	0.0062	BCL2L10,BCL2L11,CDKN1A,CHAC1,CSRP3,DCLK1,JAK3,LIPH,NKX3-1,PDZK1IP1,SERPINB9,TMEM151B,TNFRSF9
ADRA1A		G-protein coupled receptor			0.0062	CDK1,CDKN1B,CSRP2,CYP1A1,LIF,LOX,MMP7,MSX2,NFIX,PCNA,PTHLH,TMPO,VEGFA	551 (14)
beta-naphthoflavone		chemical toxicant		-1.096	0.0062	AKR7A3,BAX,CBR1,CCN1,CRP,CYP1A1,CYP1B1,GCLC,GSTA1,GSTM1,LBP,NQO1,SOCS2	916 (17)
coal tar		chemical drug		-1.342	0.0062	CYP1A1,CYP1B1,GCLC,NQO1,PTGS2	458 (7)
YOD1	-2.126	enzyme		1.406	0.0062	ANKRD1,CCN1,CCN2,CXCL10,INHBA	377 (9)
LGALS7/LGALS7B		other		-0.225	0.0062	COL1A2,IL10,MAOB,MMP9,SERPINE1	790 (15)
AIMP2		other		0.555	0.0062	CDKN2A,CDKN2D,MKNK1,SLC2A2,SLC2A4	543 (7)
JMJD1C		enzyme			0.0062	CDKN1A,ETV6,FLT1,LMO2,NOG	482 (11)
CELF1		translation regulator		0.728	0.0062	ACTA1,CDKN1A,CDKN1B,DMPK,INSR	768 (16)
Ncoa6		transcription regulator			0.0062	BTC,CYP7A1,LPL,SERPINE1,TGFA	518 (13)
S100A7		other		-0.555	0.0062	CA9,CDKN1B,IL1A,MMP9,VEGFA	815 (20)
MAP3K11	-1.138	kinase		-1	0.0062	MAP3K11,MAP3K9,MMP7,MYC,RELA	678 (20)
rosmarinic acid		chemical - endogenous non-mammalian		0.152	0.0062	ACTA2,CCN2,HMGB1,MMP2,PTGS2	937 (16)
pimagedine		chemical drug		-1.599	0.00622	ACTA2,AGER,BAX,CASP1,CCN2,CRP,GADD45B,HBEGF,RELA,SERPINE1,VEGFA	712 (17)
parthenolide		chemical drug		1.463	0.00622	ANKRD1,CASP1,CCL2,LEF1,LIF,MMP9,PTGS2,RELA,SOD2,TCF7L2,TNFSF11	684 (11)
L-alanine		chemical - endogenous mammalian			0.00633	CCND1,CDKN1A,PCNA
inecalcitol		chemical drug			0.00633	CCND1,CDKN1A,CDKN1B	916 (23)
adalimumab		biologic drug			0.00633	CD86,FCGR2B,IL10	579 (7)
tyrosine kinase		group			0.00633	CD44,CYP1A1,INSR	986 (19)
CINP		other			0.00633	CCND1,CDKN1A,RB1
GNL3L		other			0.00633	ADRB2,BAX,CDKN1A	568 (13)
Carlr		other			0.00633	IL1A,NFKB2,PTGS2
AMOTL2		other			0.00633	ANKRD1,CCN1,CCN2	461 (5)
SP6		transcription regulator			0.00633	LEF1,SPHK1,TGFBR2
SLCO1C1		transporter			0.00633	ALDH1A1,HR,VEGFA
USP24		peptidase			0.00633	BAX,E2F4,EP300	605 (7)
MUCL1		other			0.00633	CCND1,CDKN1A,CDKN1B	796 (13)
GATAD2A		transcription regulator			0.00633	ARG1,PTGS2,S100A9	701 (9)
CDCA2		other			0.00633	CDKN1A,CDKN1B,CDKN2A
PDLIM1	1.086	transcription regulator			0.00633	PDLIM1,SNAI1,VIM	374 (7)
RRM2	2.5	enzyme			0.00633	HIF1A,MMP9,THBS1	851 (17)
CDC25B	1.715	phosphatase			0.00633	CCND1,CDC25B,MYC	1125 (23)
IBSP		other			0.00633	ITGAV,MMP2,THBS1
GH2		other			0.00633	IGFBP3,INSR,PIK3R1	462 (7)
PDE1C		enzyme			0.00633	ALDH1A1,POU5F1,SOX2
FBLN2		other			0.00633	FBLN1,MMP2,VEGFA
GRPR	-4.157	G-protein coupled receptor			0.00633	CDKN1A,CDKN1B,MYCN	783 (19)
miR-515-5p (and other miRNAs w/seed UCUCCAA)		mature microRNA			0.00633	FGFR2,PIK3C2B,SPHK1
TOPORS	-1.626	enzyme			0.00633	BAX,CDKN1A,NKX3-1	948 (18)
SGCB	2.246	other			0.00633	DAG1,SGCE,SSPN
AHNAK		other			0.00633	CCND1,CDKN1A,MYC	950 (19)
RAPSN		other			0.00633	CNTFR,JAK2,SOCS3
FSCN1	1.662	other			0.00633	CXCL10,IRF7,MMP2	374 (7)
SNRK		kinase			0.00633	CACYBP,CCND1,MYC
COL1A2	-4.156	other			0.00633	CDKN1A,COL1A2,SERPINE1	524 (12)
PLAC8		other			0.00633	CCND1,CDKN1A,RB1	717 (13)
SLC9A3R2	2.96	transporter			0.00633	CCND1,CDKN1B,MYC
TOP2A		enzyme			0.00633	HIF1A,KMT2A,MYC	767 (12)
NOC2L		transcription regulator			0.00633	BAX,CDKN1A,TP53I3	839 (17)
MAD1L1		other			0.00633	MXD3,MXI1,MYC
GR-MD-02		chemical drug			0.00633	ACTA2,CD36,LGALS3
PDGFRbeta-recognizing cyclic peptide		chemical reagent			0.00633	ACTA2,COL1A1,COL1A2
p38 MAP kinase inhibitor		chemical drug			0.00633	CDKN1A,COL1A1,MMP9	420 (7)
carboxyamido-triazole		chemical drug			0.00633	BAG3,CCND1,MMP2	799 (19)
KP-SD-1		chemical - kinase inhibitor			0.00633	CCND1,CDKN1B,MMP9	845 (19)
trimetazidine		chemical drug			0.00633	CCN2,MPO,PPARGC1A	399 (7)
(-)-isoproterenol		chemical drug			0.00633	CD44,MMP2,PDE4D	384 (7)
phenanthridine		chemical toxicant			0.00633	CD83,CD86,IL10	345 (7)
SMAD1/5/9		group			0.00633	CDKN1A,CDKN2A,S1PR2	606 (7)
1-eicosapentaenoylglycerol		chemical reagent			0.00633	MMP2,MMP9,PTGS2	671 (13)
vapreotide		biologic drug			0.00633	CCL2,CDKN1B,THBS1
pentanoic acid		chemical - endogenous mammalian			0.00633	ATP2A3,ATP2B4,G6PC
duvoglustat		chemical drug			0.00633	SLC2A2,SLC2A4,SLC5A1
thymeleatoxin		chemical toxicant			0.00633	CDKN1A,INSR,SOD2	796 (17)
diphtheria toxin		chemical - endogenous non-mammalian			0.00663	ACTA1,ALOX5AP,CASP1,CD163,COL1A2,DONSON,DUSP6,HBEGF,HHEX,HTRA1,IL1A,IL1R2,LRRK2,NFATC1,PDGFC,PIK3R1,PLAU,RASSF5,RELB,S100A10,SCAMP1,SPRED1,TLR2,VAV3
IRF1		transcription regulator		-0.199	0.00663	ADAM8,APOL6,BAX,C1R,CASP1,CASP7,CCL2,CCND1,CDKN1A,CFB,CMPK2,CXCL10,HELZ2,IFI44,IFIT2,IL10,IL33,IRF4,IRF7,JAK2,MAP4K4,MMP9,MYC,NFE2,OAS1,PCDH7,PCNA,PIGR,PLAAT1,PLAAT3,POU5F1,PSMB8,PTGS2,TAP1,TAP2	807 (15)
indican		chemical - endogenous mammalian		0.087	0.00668	ACTA2,AGT,BNIP3,CA9,CCL2,CDKN1A,PTGS2,RELA,SLCO4C1,THBS1	770 (17)
EZR	-1.23	other		0.89	0.00668	BAX,FAS,IGFBP2,IL10,ITGB4,MMP2,MMP9,MYC,PTGS2,TMEM8B	586 (17)
PRKCZ		kinase		-0.256	0.00668	BAX,CCND1,COL1A2,IL10,MAPK3,MMP2,MMP9,MYC,NFKBIA,VEGFA	763 (17)
TERC		other		-1.091	0.00668	CASP1,CDC20,CDKN1A,CDKN1B,HMGCR,NR1D1,PANX2,S100A9,THRA,TUBB2A	838 (12)
PAK1		kinase		-0.125	0.00668	CCND1,CDKN1A,CDKN2A,FOSL1,MAPK14,MMP9,MYC,OCLN,TFPI,VEGFA	909 (24)
green tea polyphenol		chemical drug		-0.788	0.00668	BAX,CDKN1A,HMGB1,IGFBP3,MMP2,MMP9,PIK3R1,PLAU,PTGS2,VEGFA	661 (17)
PTGER4		G-protein coupled receptor		0.75	0.00674	ACTA2,CCL2,CCR7,CD44,CH25H,CMPK2,CXCL10,GBP4,GBP6,HAS2,HCAR2,HGF,IFIT1B,IFIT2,IGF2BP2,IL10,IRF7,MAFB,MMP2,MMP9,MXI1,PTGER3,PTGS2,RNF144B,RNF213,S1PR1,SLC13A3,SLFN13,ST8SIA4,TBC1D4	946 (17)
PKNOX2		transcription regulator		-0.378	0.00675	BTG2,CDKN1A,FAS,GADD45A,SNAI2,TP73,VIM
artesunic acid		chemical drug		0.728	0.00675	BAX,CCL2,MMP7,MMP9,PTGS2,TLR4,VIM	514 (11)
dactolisib		chemical drug		-1.154	0.00675	BCL2L11,CDKN1A,ERBB3,MYC,RPS6,SKP2,SNAI1	861 (20)
CDK1	1.698	kinase		1.069	0.00675	CDC20,CDK1,CDKN1A,CDKN1B,H2AX,POU5F1,SREBF2	1033 (26)
MPZ		other			0.00675	CDK2AP1,ERO1B,HMGCR,HMGCS1,ID2,SDF2L1,SOX2
miR-296-5p (miRNAs w/seed GGGCCCC)		mature microRNA		-0.943	0.00675	ABCB1,BAX,CCND1,CDKN1B,COL1A1,PCNA,VEGFA
PPP1R13L		transcription regulator		0.633	0.00675	CDKN1A,CLDN1,DSP,GJA1,H2AX,ITGAV,TP63	779 (12)
RFX1		transcription regulator			0.00675	COL1A1,COL1A2,H1-6,LMNA,MYC,PCNA,RPL30
FKBP5	2.754	enzyme	Inhibited	-2.619	0.00675	ARG1,CD36,LPL,PPARGC1A,PRDM16,SLC2A4,UCP2	977 (14)
finasteride		chemical drug	Activated	2.646	0.00675	BAX,FLT1,HIF1A,KDR,TGFA,TGFB3,VEGFA
BCL3		transcription regulator		1.619	0.00676	ACADM,AGT,CCND1,CD86,CXCL10,DUSP5,ID2,IL10,IL1A,NFKBIA,RAB29,S100A12,S100A8,STAP2,VLDLR	796 (12)
BACH2		transcription regulator		-0.384	0.00676	AHR,BATF,CDKN2A,FAM20C,IL10,IRF4,LAMC1,LEF1,MAF,MAFB,RARA,RORC,S100A8,S100A9,SATB1	855 (16)
ascorbic acid		chemical - endogenous mammalian		0.771	0.00681	ALPL,APOA1,CDKN1A,F2,FAS,HIF1A,IGFBP2,IGFBP3,IGFBP4,ITGAV,MGP,MSX2,PMP22,POU5F1,PTGS2,SERPINE1,SLC20A1,SPARC,SREBF2	827 (17)
chloroquine		chemical drug		0.204	0.00688	BCL2L11,CD83,CD86,COL1A1,CXCL10,DRAM1,GJA1,HIF1A,MET,NT5E,PSEN1,RORC,S1PR1,SOCS3,VEGFA,VRK1	732 (19)
Wnt		group		0.102	0.00689	ADAM10,CD44,GATA4,ID2,KDR,LEF1,MMP9,MYC,PPARGC1A,SIX1,SNAI1,TNFSF11	899 (21)
HOTAIR		other		0.265	0.00689	ACTA2,CDKN1A,COL1A1,HIF1A,LAMC2,MMP2,MMP9,MYC,NFKBIA,OAS1,SNAI1,TEAD1	1108 (24)
VitaminD3-VDR-RXR		complex		0.373	0.00689	CD14,CDKN1A,CDKN1B,CST6,CXCL10,CYP24A1,GADD45A,IGFBP3,IL1RL1,LRP5,THBD,TNFSF11
PRC2		complex		-0.586	0.00689	CDKN2A,FGF5,GATA4,IL1A,KDR,MMP2,MMP7,OAS1,OLIG1,OLIG2,PECAM1,WIF1	794 (17)
mir-19		microRNA		-0.927	0.00689	BCL2L11,CCN2,CDKN1A,COX7A1,FZD4,MAPK14,MYLIP,SOCS3,TGFBR2,THBS1,TLR7,TP63	733 (12)
miR-200b-3p (and other miRNAs w/seed AAUACUG)		mature microRNA		-1.473	0.00689	BAP1,BST1,CDKN1B,EPCAM,FOXF2,KCNK1,LSR,MSLN,RERE,VEGFA,VIM,ZFPM2
acetovanillone		chemical drug		0.137	0.00689	ADIPOR1,CCL2,CXCL10,CXCL12,MAPK14,MMP2,MMP9,OSGIN1,PTGS2,SERPINE1,SOD2,UCP2	549 (17)
mono-(2-ethylhexyl)phthalate		chemical toxicant		-0.676	0.007	ACADM,ADIPOR2,ALDOC,ANGPTL4,ATP5F1B,BAX,CD36,CELSR2,COX4I1,CYP1A1,DGAT2,FAS,FH,HK2,IER2,IRS2,LPL,NDUFV1,NFATC1,NFIB,NR1H3,PCK1,PLIN2,POLR2A,POU5F1,PPARGC1A,RELA,SLC2A4,SS18,TCF7L2,TIMP2	877 (20)
FTO		enzyme		1.944	0.00701	ALDH1A1,HSPA1A/HSPA1B,MXI1,MYC,NOG,PDE4B,PLAU,POU5F1,SOX2	877 (16)
tosedostat		chemical drug	Activated	2.333	0.00701	CBS/CBSL,CDKN1A,CHAC1,FYN,GADD45A,SESN2,SLC38A2,STC2,VEGFA
RPSA		translation regulator		0.552	0.00701	GBP4,IL1A,ITGA6,MMP2,PTGS2,RELB,TAP1,TLR4,TRAF1	875 (14)
SFRP4	1.505	transmembrane receptor		0	0.00701	BTC,CCND1,EREG,FGF5,GREM2,MYC,PTGS2,TNNT2,VIM	797 (12)
stearic acid		chemical - endogenous mammalian		-1.729	0.00701	BCL2L11,F2RL1,IL10,NFKBIA,NR1H3,PLIN2,PPARGC1A,PTGS2,SLC2A4	791 (22)
GATA4	-1.554	transcription regulator		0.347	0.00708	ACTA1,ANKRD1,CA12,CCL2,CCN2,CDCA8,CLDN1,COL1A1,COL1A2,CRABP2,CTHRC1,DLX3,DSCC1,EMX2,EPHX1,GATA4,GJA1,HAO2,INHBA,KRT17,KRT7,LDHA,LRG1,MSX2,MYC,MYL4,NFATC2,NTF4,PFKP,PGBD5,POSTN,PPL,PTGS1,PTGS2,SERPINA3,SFRP4,SFTPC,SLC25A29,SLC8A1,SPRR1A,TCAF1,TNNC1,TNNT2,VIM,ZIC2	355 (5)
plumbagin		chemical toxicant		-0.378	0.00709	BAX,BCL2A1,CCND1,MMP9,PECAM1,PTGS2,PTPN6,TNFSF11	621 (17)
RNF20		enzyme		0.277	0.00709	CDKN1A,FEZF1,KCNJ11,MYC,PA2G4,RHOB,SLC2A2,UCP2
NODAL		growth factor		-0.707	0.00709	ARG1,CCND1,CCR7,CD86,CDKN1B,CXCL10,IL10,ITGAX	757 (16)
SOX6		transcription regulator		1.233	0.00709	CCND1,CDKN1A,FGFR3,HSPG2,MYC,MYL9,SOCS3,TNNC1	939 (26)
HEXIM1	1.908	transcription regulator		-0.911	0.00709	ANGPT1,CCND1,CDKN1A,COL1A1,HEXIM1,HIF1A,POLR2A,VIM	993 (27)
EGLN3		enzyme		-0.808	0.00709	BCL2L11,HIF1A,IL1A,LDHA,LGR5,OCLN,POU5F1,VEGFA	957 (20)
piceatannol		chemical - endogenous non-mammalian		1.103	0.00709	CCL2,CCND1,FAS,MMP9,MYC,NFATC1,PTGS2,TIMP2	822 (19)
cephaloridine		chemical drug		0.802	0.00735	ABCC2,ALAS1,ANGPTL4,APOA4,CCN2,CCNE2,CHAF1B,CXCL10,CXCL14,CYP1B1,DSCC1,DSG2,E2F8,FGB,GINS2,HSPA1A/HSPA1B,LHX3,NQO1,PCLAF,RND1,STRA6
TLR9		transmembrane receptor		0.462	0.00749	AIM2,ARG2,ARRDC4,CCNA2,CCND1,CCR7,CD83,CD86,CDKN1B,CERK,CERS6,CISH,CPM,CSF1,CXCL10,FAS,GADD45B,GCH1,IFIT1B,IFIT2,IL10,IL1A,IL33,IRF4,IRF7,LAMP2,LIPG,LYST,MYC,NFKBIZ,NR1H4,PROCR,PTGS2,RAB7B,RELA,S100A8,SERPINE1,SMPDL3A,SOCS3,SPHK1,ST3GAL5,TLR4,TLR7	848 (17)
PDLIM2		other		-0.951	0.00755	BST1,CCND1,CRISPLD2,F2RL1,FXYD6,GSTM1,GSTM2,HACD4,HBEGF,IFI44,IGFBP3,MDM1,MME,MYL9,NAV1,PRR16,SCARA3,SERF1A/SERF1B,SLC10A4,STC2
GPD1		enzyme			0.00755	ALPL,APOA4,C8A,CCND1,CD248,CD36,CGREF1,GADD45A,GBP4,GPCPD1,LHX6,NIBAN1,NQO1,NUDT7,SERPINA3,SERPINA7,SERPINE2,SUSD4,TTC39C,VLDLR
tert-butyl-hydroquinone		chemical reagent	Inhibited	-2.306	0.00755	ABCC1,CYP1A1,FLRT2,FOSL1,FOXC1,FTL,GADD45A,GCLC,GSR,GSS,GSTA1,HNF1A,HSPA8,IL10,MAF,NQO1,OSGIN1,SERPINE1,SESN2,TXNRD1	859 (20)
T3-TR-RXR		complex		0.847	0.0076	AKR1C3,CYP7A1,FGA,G6PC,HP,NRGN,PCK1,PFKP,SREBF2,SYT12,UCP2
benzyl isothiocyanate		chemical - endogenous non-mammalian		0.161	0.0076	BAX,BCL2L11,CCND1,CDK1,CDKN1B,MET,MMP2,MYC,PTGS2,SERPINE1,ZBTB34	828 (20)
propranolol		chemical drug		-1.929	0.0076	ACE,AQP4,CYP1A1,HK2,HS3ST2,MYC,NFKBIA,PPARGC1A,PTGS2,TNFSF11,VEGFA	1004 (26)
4-methylnitrosoamino-1-(3-pyridinyl)-1-butanone		chemical toxicant		-0.11	0.0076	APOA1,CDKN1A,HP,HTRA3,LOX,PTGES,PTGS2,RELA,SFTPC,TF,TP53I3	930 (24)
H-7		chemical - kinase inhibitor		0.094	0.0076	ABCB1,COL1A1,COL1A2,CYP1A1,FAS,IFIT2,MYC,PIM1,SERPINE1,SOD2,VDR	973 (21)
IRF6		transcription regulator		0.207	0.00769	ARG1,CCL2,CD14,CD86,CD9,GLI2,IL10,PLAU,PPARGC1A,PTGES,PTGS2,SOD2,TEAD4,TLR4	635 (16)
TAC1		other	Inhibited	-2.475	0.00773	BAX,CASP1,CCL2,CCN1,CLEC11A,CXCL10,FOSB,HIF1A,IL1A,IL1RN,MAFB,MME,NGF,PLAT,PTGS2,SERPINE1,SERPINI1,SLC6A2,TNFSF11	549 (15)
CHD4		enzyme		0.277	0.00787	ANGPTL4,CDKN1A,CDKN1B,ELAVL2,FAS,ID2,KCTD16,LOX,OPRL1,RIPK4,RORC,RRAD,SFRP4,TIMP2,VEGFA	886 (17)
Il3		cytokine		-0.32	0.00794	ADAM10,ANPEP,BAG1,BCL2L11,CD14,CD68,CDKN1A,CDKN1B,CISH,CSF1,FAS,MPO,MYC,PIM1,PIM2,SRP9,TNFSF11	882 (22)
Pro-inflammatory Cytokine		group		-0.378	0.00795	ABCC2,ADIPOR2,AKR1B1,CD47,ENPP1,GCLC,GSTA1,HDAC6,HP,LGALS9,LIPG,MMP9,NR1H4,SOCS3,SPINT1,TLR2	673 (19)
SMARCA2		transcription regulator		1.193	0.00795	ACTA1,ALPL,CD36,CD44,CYP7A1,FKBP5,G6PC,KDR,LAMC2,PCK1,RAB27A,RRM2,SLC6A2,TBX2,TYMS,VDR	796 (20)
RAPGEF1		other		1.982	0.00826	CDKN1A,CDKN1B,EFTUD2,KDM5A,PTGS2,PXN	749 (20)
mir-199		microRNA		-1.586	0.00826	ALOX5AP,DYRK1A,HGF,HIF1A,MAP3K11,VEGFA	607 (7)
JARID2		transcription regulator		-0.147	0.00826	CCND1,CDK1,CDKN1A,GATA2,HOXD8,RB1	688 (14)
101.10 peptide		chemical reagent	Activated	2.434	0.00826	CRP,GJA1,IL10,IL1RN,MMP9,PTGS2	617 (12)
costunolide		chemical - endogenous non-mammalian		0.115	0.00826	BAX,CDK1,MMP2,MMP9,MYC,RELA	556 (14)
4-nitroquinoline-1-oxide		chemical toxicant		0.025	0.00826	AURKB,CCNA2,CDK1,CDKN1A,MMP9,PTGS2	672 (7)
Hif		complex		-0.246	0.00826	ANGPTL4,CKM,L1CAM,LDHA,TF,TGFA
GSK2816126		chemical drug	Activated	2.334	0.00826	ALPL,CD200,CXCL10,DLX3,DLX5,HOXD8,LHX3,NOG,SNAI1,SPARC,WIF1,WNT10B	289 (7)
4-hydroxynonenal		chemical toxicant		0.011	0.00826	AKR1B1,BAG3,CCN2,CD36,CDK1,CTSB,HSPA1A/HSPA1B,MME,MMP9,PTGS2,SERPINE1,SUFU	927 (23)
docetaxel		chemical drug		-0.285	0.00827	BAX,CDC20,CDK1,CDKN1A,CDKN1B,CDKN2A,CXCL10,EDNRA,FAS,IL10,ITGAV,KDR,MAD2L1,MAPK3,MMP9,NDC80,PCNA,PIM1,PLAU,PTGS2,SPAG5,THBS1,TUBB4A,TUBB4B,TYMS,VEGFA	893 (20)
PRKCQ		kinase	Inhibited	-2.348	0.00827	CD44,CDKN1A,EZR,FOSL1,IL10,MMP2,MMP9,NFKB2,PRKCH,RB1	888 (20)
mercuric chloride		chemical toxicant			0.00827	CDH16,CDKN1A,GADD45A,GCLC,GSR,GSTM1,HBEGF,HP,HSPA1A/HSPA1B,HSPB1	1132 (21)
FGF8		growth factor		-0.532	0.00851	AIF1L,B3GALT4,BMP4,CCL2,CCND1,CYCS,DLX5,ELL2,FGFR1,FGFR2,GPR4,LHX3,LHX6,NDRG2,NOG,PCOLCE2,RTN4RL1,SPARC,THBS1,VDR	863 (23)
mir-10		microRNA		-0.861	0.00855	ALDH1A3,APC,APC2,ARG1,BAX,BMPR2,CCL2,CCN1,CD44,CD86,ERBB3,FGFR3,FKBP5,GJA1,HIF1A,HTATIP2,IRF4,MAF,PTPN7,RB1,TDG,TGFBR2,VEGFA	908 (18)
FHL2		transcription regulator		0.786	0.00871	ACTA2,ARG1,BCL2L11,CCND1,CXCL10,CXCL12,IL10,MPO,MRC2,MSX2,OCLN,S1PR1,WNT10B	984 (25)
nitroprusside		chemical drug		0.493	0.00871	DUSP6,FAS,FLT1,G6PC,LAMC1,MYC,MYH14,PARP1,PPARGC1A,PTGS2,TLR2,TNFSF11,VEGFA	894 (17)
CBFB		transcription regulator		0.392	0.00874	ARL4C,BCL2L11,DSP,HTRA1,IKZF2,IKZF4,ITGB6,MMP9,MPO,NFE2,OCLN,RUNX1,SNAI2,SOCS2,TGFBR2,TGFBR3,TLR7,TNFSF11,WNT10B	658 (11)
niacinamide		chemical - endogenous mammalian		-0.722	0.00874	ACTA2,BAX,BCL2A1,CCL2,CD14,CDK18,CDKN1A,CDKN1B,CDKN2D,CDKN3,CXCL12,IL10,MMP9,MYC,NFYA,NNMT,PARP1,PTGS2,RB1	654 (16)
RNF181		enzyme		-0.333	0.00884	BCL10,CDK1,CELSR2,CXCL12,OLFM1,ONECUT1,PTP4A1,WNK1,ZNF385B
mir-148		microRNA		0.177	0.00884	ACTA2,AQP4,BCL2L11,COL1A1,MMP15,RELA,ROCK1,SNAI2,TGFBR2	119 (4)
SRSF1		other		0.273	0.00884	AURKB,CD200,COL1A1,KLF6,LMNA,PLK1,RRM2,VEGFA,VIM	712 (11)
PRKAR1A		kinase		-0.082	0.00884	BAX,CCND1,ERBB3,GATA4,PRKAR2B,RAB25,TEAD1,VDR,VIM	651 (13)
MECOM		transcription regulator		0.808	0.00884	CDKN1A,GADD45G,GATA2,ITGA6,ITGB4,RPS6,SERPINE1,SPARC,ZFPM2	560 (13)
IFRD1		other		-0.371	0.00884	CCN2,CRABP2,DGAT2,LAMA2,MED21,MSX2,MTTP,MYC,NFATC1	788 (11)
Hmgn3		other		-0.447	0.00884	AHSG,AMBP,APOA1,AZGP1,FGA,KCNJ11,SERPINH1,SLC2A2,TANK
butylated hydroxyanisol		chemical toxicant		0.371	0.00884	CBR1,GCLC,GSTA1,GSTM1,HNF1A,IRF7,NQO1,SOX2,TGFA	755 (15)
vinblastine		chemical drug		-0.402	0.00884	ABCB1,CD86,CDKN1A,CHST4,CYP1A1,HIF1A,IGFBP4,PTGS2,SOD2	830 (17)
uric acid		chemical - endogenous mammalian	Inhibited	-2.937	0.0089	ACE,AGT,CASP1,CCL2,CD86,CDCA8,CRP,H2AX,IFIT2,IL10,IL1A,IRF7,ITGAV,KHK,NFKB2,NFKBIE,PARP1,PTGS2,RELB,RFC3,RFC4,TYMS	880 (14)
CD24		other		-0.786	0.0089	ADRB2,CDKN1A,CHAC1,DUSP5,ECM1,FRYL,KLHL22,MCAM,N4BP3,NRIP1,PLAU,PTP4A1,RANBP2,RASA1,RELB,SFPQ,SLC4A4,SMC4,SPHK1,TFPI,THBS1,VDR	677 (14)
BCL2		transporter		-0.283	0.0089	ABCC1,BAX,BCL2L11,BNIP3,CCND1,CDK1,CDKN1A,CDKN1B,CKM,FAS,GADD45A,GAP43,GCLC,HIF1A,IL10,MCAM,MMP2,MMP9,NFKBIA,SPHK1,TIMP2,VEGFA	894 (20)
mir-204		microRNA		0.478	0.00899	CHRM4,CHRNA5,E2F4,FOXC1,ID2,ITPR1,MYC,NOG,PIK3R1,PRKACB,PRKCG,ROCK1,TGFB3,TGFBR2
MAPKAPK2	-1.117	kinase		-1.673	0.00899	ARG1,CCL2,CXCL10,HSPB1,IL10,MKNK1,MMP2,MMP9,NFKBIA,NFKBIB,PLA1A,PLAT,PLAU,ZFP36	920 (18)
telmisartan		chemical drug		1.145	0.00899	AGT,BAX,CCL2,CCN1,CCN2,CD163,HGF,ITGAX,LPL,MMP9,OCLN,PTGS2,SLC2A4,TRPC3	852 (18)
IL27		cytokine		-0.533	0.00902	AHR,CCL2,CD14,CD163,CD86,CKLF,CXCL10,DEPP1,FAS,GADD45G,HLA-DMA,HPGD,ID2,IL10,IL1A,IL1RN,LAG3,MAF,MYC,NFATC1,OAS1,PIM1,PTGS2,RORC,SOCS3,TAP1,TNFSF11,VIM	856 (14)
dinoprost		chemical - endogenous mammalian		-0.306	0.00907	AKR1C4,CCND1,CD36,GSTM1,HSPA1A/HSPA1B,ID2,IL1A,LPL,MMP9,MYC,PLCD1,PTGS1,PTGS2,PTX3,TGFA,THBS1,VEGFA	1144 (24)
DUSP11		phosphatase		0.342	0.0091	CMPK2,GBP6,IFI44,IFIT1B,IRF7,OAS1,SLFN13
PADI2		enzyme		-0.728	0.0091	ADAMTS9,MYC,PTGS2,RELA,SNAI1,SNAI2,VIM	728 (12)
MED12		transcription regulator		-1.446	0.0091	ANKRD1,BMP4,CREB5,EREG,LIF,MYC,TGFBR2	18 (2)
DHX9		enzyme		-0.64	0.0091	ABCB1,CCND1,CDKN2A,CXCL10,ID2,PARP1,TGFBR2	768 (22)
SIN3B		transcription regulator			0.0091	COL1A2,GADD45B,KLF6,LDHA,MYC,RRM2,TYMS	745 (7)
LIPG	-4.063	enzyme		1.195	0.0091	CCL2,CD36,CSF1,IL10,LPL,PLTP,VEGFA	940 (21)
Usp17la (includes others)		peptidase		-1.23	0.0091	CD44,CISH,MMP2,MYC,POU5F1,SNAI1,SOX2	375 (7)
PD 169316		chemical - kinase inhibitor		1.915	0.0091	CCND1,CDKN1A,PPARGC1A,PTGS2,SLC6A2,SNAI1,VIM	574 (18)
PD 153035		chemical drug		-1.195	0.0091	CCL2,CCND1,COL1A2,ITGA6,PTGS2,UPK1B,VEGFA	897 (22)
mangiferin		chemical - endogenous non-mammalian			0.0091	BAX,CD36,DGAT2,MMP9,MTTP,NQO1,PTGS2	751 (16)
tamibarotene		chemical drug		1.076	0.0091	GAP43,RARA,RARG,RORC,SLC16A2,TFAP2C,THBD	811 (23)
salvin		chemical toxicant		1.803	0.0091	CCL2,CCND1,CD14,CDK5R1,CDKN1B,MMP9,VDR	700 (16)
butaprost		chemical drug		0.592	0.0091	CCN2,CCR7,IL10,MMP9,PTGS2,SOCS3,TGFBR3	696 (19)
BSCL2		other			0.00912	AKR1C3,ANKRD1,CCND1,CD36,CFD,CIDEC,CYFIP2,IL1RL1,IL33,LPL,MRAP,PKP3,PTGS1,PTGS2,SLC2A4	738 (11)
HOXD10		transcription regulator		0.258	0.00912	AGXT2,CD44,DAPP1,EZR,GCNT1,HBEGF,HEBP1,ITGB4,MAOB,PDZK1IP1,RHOB,SERPINE1,TFPI,TFR2,TIMP2
GSTO1		enzyme		-0.901	0.00912	CD109,CD9,CHAC1,DUSP4,DUSP6,IFITM10,LAMA5,LMO7,NECTIN3,OLFML3,PARM1,PDE4B,TGFA,THBS1,TIAM1
birabresib		chemical drug		1.181	0.00912	ACKR3,BCAT1,EFNB2,H2BC12,H2BC21,HEXIM1,HS6ST2,IFI44,INHBE,MYC,MYCN,NCALD,NOG,RAB29,SERPINF1
PKM		kinase		-0.871	0.00914	CCND1,CD36,CDKN1B,ENO3,FH,GGT1,GSR,HK2,LDHA,LSS,MMP2,MMP9,MYC,PPARGC1A,SNAI2,VEGFC	944 (20)
BAHCC1		other		-1.391	0.00918	CDKN1A,FZD4,FZD7,GATA2,IGF2BP2,IGFBP4,IKZF4,LHX6
DCAF1		kinase		-1	0.00918	CDC25B,CDKN1A,FOXM1,NKX3-1,PLK1,PTGES,SOCS2,SOCS3	626 (6)
CDC73		other		-0.811	0.00918	CCND1,GATA2,GBP1,IGFBP4,LGALS3,MYC,PTGES,RUNX1	893 (20)
miR-223-3p (miRNAs w/seed GUCAGUU)		mature microRNA		-1.422	0.00918	CCND1,CDKN1B,LMO2,RHOB,SLC2A2,SLC2A4,TGFBR3,VIM	497 (10)
SUPT16H		transcription regulator			0.00918	ACTA1,CDKN1A,DUSP5,H2BC1,HSPA1A/HSPA1B,ID2,KRT8,PLAU
PSMD10		transcription regulator		-0.686	0.00918	BAX,CCND1,CDKN1A,CDKN1B,FNBP1,HIF1A,IKBKB,PCNA	770 (19)
ADAMTS12	-2.278	peptidase	Inhibited	-2.157	0.00918	ALDH1A3,CXCL10,IL33,MGP,MID1,S100A6,S100A8,S100A9
AZGP1	3.623	transporter		-1.543	0.00918	AZGP1,BMP4,CCND1,CDKN1B,DSP,HK2,MYC,VIM	732 (13)
pitavastatin		chemical drug		-0.763	0.00918	ACADM,APOA1,CD36,HMGCR,HMGCS1,LSS,PTGS2,SLC27A2	482 (10)
diazoxide		chemical drug		-0.194	0.00918	BAX,CYCS,KCNJ11,LPL,MYC,PKLR,SLC39A8,UCP2	884 (19)
immethridine		chemical reagent	Inhibited	-2.121	0.00918	C4A/C4B,CD14,CD44,FGA,HP,RELT,SERPINA3,SOCS3
methyl-beta-cyclodextrin		chemical drug		1.969	0.00918	CCND1,HAS2,HIF1A,HMGCR,MYC,POU5F1,SERPINE1,SOX2	758 (21)
MSX2	-8.202	transcription regulator		-1.091	0.0092	ALPL,AQP4,BMP4,CCND1,GJA1,IHH,LEF1,MSX2,TGFB3,TP63,VIM	916 (21)
SAA1		transporter		-1.178	0.0092	ALPL,ARG1,CCND1,CXCL10,IL10,IL1RN,MMP2,MMP9,S100A8,S100A9,TNFSF11	841 (17)
ADORA2B		G-protein coupled receptor		-0.302	0.0092	ARG1,CCND1,CD86,CDKN1B,COL1A2,HIF1A,IL10,MMP9,SERPINE1,SKP2,VEGFA	878 (17)
TLR3		transmembrane receptor		-0.27	0.00931	AIM2,ARG2,ARRDC4,CCL2,CD86,CFB,CMPK2,CPM,CSRP3,CXCL10,DEFB1,FAS,GADD45B,GBP4,GCH1,HERC5,IFI44,IFIT2,IFNAR1,IL10,IL1A,IL1R2,IL1RN,IL33,IRF7,LIPG,LMNB1,MAP3K8,NFKBIZ,OAS1,PECAM1,PIK3R1,PROCR,PTGES,PTGS2,PTX3,RHOB,S100A8,SERPINB9,SERPINE1,SOCS3,TLR4,TLR7,TP63,TSPAN33	847 (17)
SP110		transcription regulator		1.347	0.00952	BMP4,CCN1,CTSB,CXCL10,DAB2IP,DICER1,DMD,EEF2K,F2R,IFNAR1,ITGAV,LMNA,MYC,MYCN,NFATC2,NR1I2,OAS1,P2RX7,PDGFC,PLK1,PTAFR,RARRES2,RIPK2,RPA1,SMARCD3,TCF7,TGFBR3
ciglitazone		chemical drug		0.095	0.00952	ACTA2,AGT,BAX,CCL2,CCND1,CD36,CDK1,CDKN1A,CDKN1B,CRABP2,FGF5,FLT1,GSN,HGF,IGFBP2,IL10,MMP2,MMP9,MPO,NFKBIA,NFKBIB,NOG,OLIG2,PARP1,POU5F1,PTGS2,SERPINE1	919 (22)
GLI3	3.354	transcription regulator		-0.226	0.00957	BMP4,CCND1,DUSP5,EBF1,EMX2,FGF19,FGF5,FGFR3,FOSB,GLI2,H2AX,HHIP,MAPKAPK2,MYCN,NFKBIZ,OSR1,POU5F1,PTHLH,PVR,RUNX1
SLC25A13		transporter			0.00957	ALPL,APOA4,C8A,CCND1,CD248,CD36,CGREF1,GADD45A,GBP4,GPCPD1,LHX6,NIBAN1,NQO1,NUDT7,SERPINA3,SERPINA7,SERPINE2,SUSD4,TTC39C,VLDLR
SOX2-OT		other		-0.549	0.00958	ALDH1A1,CD44,POU5F1,SOX2,VIM
WWC1	-6.206	transcription regulator		-0.447	0.00958	CCN2,FGF1,OCLN,RASSF4,VIM	360 (7)
CTNNBIP1		other		-1.333	0.00958	CCND1,CDKN1A,HMGCR,HMGCS1,NEDD9	1097 (22)
TWIST		group		0.391	0.00958	B4GALNT1,CDKN1A,SERPINH1,ST3GAL5,THY1
HPN		peptidase		1.446	0.00958	COX7A1,HGF,PPARGC1A,SPINT1,TNFRSF9
LMO4		transcription regulator		0.603	0.00958	CCND1,HP,NDN,PPARGC1A,SOD2	833 (21)
NUMBL		other		0.2	0.00958	CDKN1A,MMP9,MYC,SPARC,VDR	668 (12)
FOXD3		transcription regulator		-0.651	0.00958	CDKN1A,FOXM1,POU5F1,SKP2,SOX2
HNRNPAB		enzyme		-0.485	0.00958	ACTA2,HTRA1,PTGS2,SNAI1,VIM	752 (12)
tetrathiomolybdate		chemical drug		-0.447	0.00958	ACTA2,COL1A1,IL1A,MMP9,SERPINE1	989 (15)
H89		chemical - kinase inhibitor		-0.554	0.00964	ACE,ALPL,BAX,BMP4,CCND1,CD14,CD83,CDKN1A,EREG,GJA1,IL10,MMP2,MMP9,MYC,NFATC2,NFKBIA,PLAU,PLD1,PPARGC1A,PTGS2,RELA,RUNX1,S100A8,SERPINE1,SIGMAR1,SOD2,TGFA,TNFSF11,UCP2,VEGFA	1006 (21)
1,3-bis(4-hydroxyphenyl)-4-methyl-5-[4-(2-piperidinylethoxy)phenol]-1H-pyrazole		chemical reagent	Inhibited	-2	0.00979	BAX,CCND1,SLC2A4,VEGFA	1075 (22)
ZNF746		transcription regulator			0.00979	COX4I1,G6PC,PCK1,PPARGC1A
ADGRF5		G-protein coupled receptor		1	0.00979	CSF1,IL1RN,MMP2,MMP9	552 (14)
SULT2B1		enzyme		-1.067	0.00979	FAS,G6PC,MYC,VLDLR
LTBP4	-1.394	growth factor		-0.991	0.00979	BMP4,ID2,MYC,TGFB3	966 (13)
BAG6		enzyme		1.949	0.00979	CDKN1A,COL1A1,SERPINE1,SESN1	866 (15)
mir-128		microRNA			0.00979	BAG2,BAX,FADD,KMT2A
SMARCA1		transcription regulator			0.00979	CDKN1A,GADD45A,MYC,SFN	746 (12)
GAL3ST1		enzyme		-0.283	0.00979	GLS2,ITGA6,PCK1,SLC38A3
CYP4A11		enzyme			0.00979	ACE,AGT,MMP9,S100A8	277 (7)
EFEMP1	3.876	enzyme	Inhibited	-2	0.00979	RELA,SERPINE1,VEGFA,VIM	767 (17)
OCLN	1.311	other		1.192	0.00979	CLDN1,MMP2,MMP7,MMP9	724 (12)
NEU3	-4.232	enzyme		0	0.00979	CLIC3,MMP7,RAB25,ST3GAL5
CCX771		chemical reagent		-1	0.00979	CD44,CXCL12,OCLN,PECAM1	379 (7)
PROKR1		G-protein coupled receptor		0	0.00979	MYC,SNAI1,SNAI2,VIM	366 (7)
PLA2G5		enzyme		0.084	0.00979	COL1A2,PTGS2,VEGFA,VEGFC	758 (15)
ZNF91		transcription regulator			0.00979	FCGR2B,NEDD9,POSTN,TGFB3
H3C6		other			0.00979	IGFBP2,PKLR,THY1,VGF
NEDD4L		enzyme		-0.415	0.00979	IL11RA,OCLN,SCNN1A,TNK2
PCBP1		translation regulator			0.00979	CD44,FOLR1,INHBA,MYC
itraconazole		chemical drug		-1.213	0.00979	CD14,CYP1A1,LGR5,TLR2
NCX-4040		chemical drug		-0.374	0.00979	CYP1A1,GCLC,NQO1,PTGS2	766 (14)
GW 5074		chemical - kinase inhibitor		-0.849	0.00979	BAX,FGFR2,PTGS2,SERPINE1	848 (21)
busulfan		chemical drug		-0.254	0.00979	CDKN2A,HEY2,HEYL,IL1A	356 (7)
JNJ-39933673		chemical reagent		1	0.00979	MLXIPL,PKLR,RELA,TLR4
lysophosphatidylinositol		chemical - endogenous mammalian		-1.732	0.00984	CASP1,CCL2,CD36,CFB,GLS,IL1A,IL33,LDHA,PLCE1,SGPP2,SOD2,STC1	359 (7)
ADRA1B	-1.943	G-protein coupled receptor			0.00984	ACTA1,CCND1,CDKN1A,CDKN1B,CSRP2,LIF,LOX,MSX2,NFIX,RALA,TMPO,VEGFA	779 (16)
ADRA1D		G-protein coupled receptor			0.00984	ADRA1B,CDK1,CDKN1B,CSRP2,LIF,LOX,MSX2,NFIX,PCNA,TMPO,UBTF,VEGFA	863 (16)
OLR1		transmembrane receptor		-0.558	0.00984	ACE,CCL2,CCN2,CD68,CYBA,HAS2,IL10,RARA,RARG,STRA6,TGFBR2,TGFBR3	857 (18)
herbimycin		chemical - kinase inhibitor		-0.93	0.00984	ARG1,ATP2A3,CCN2,CCND1,CDKN1B,F2R,MMP2,MMP9,PLAU,PTGS2,SERPINE1,SOD2	657 (19)
spironolactone		chemical drug		-0.404	0.00986	ABCC2,ACE,BMP4,CCN2,CCR7,CD163,CDKN1A,COL1A1,COL1A2,FKBP5,LGALS3,LOX,MLXIPL,PGF,PRDM16,PTGS2,SCNN1A,TIMP2,VEGFA	1083 (23)
lipoxin A4		chemical - endogenous mammalian		-0.147	0.0101	ACTA2,CCL2,CCND1,CDKN1A,CDKN1B,CYP1A1,IL10,PTGS2,SERPINE1,TIMP2
CASP1	-3.131	peptidase		0.881	0.0101	ACTA2,COL1A1,IL1A,KDR,MLKL,PTGS2,RIPK2,RIPK3,SREBF2,VIM
UBE2I		enzyme		-0.287	0.0101	CCND1,CXCL10,MYC,MYLIP,PPARGC1A,PRDM16,SCNN1A,SLC2A4,TAP1,UBTF
Pam3-Cys-Ser-Lys4		chemical reagent		-1.545	0.0101	BATF,BCL2A1,BCL2L11,CCL2,CCR1,CCR7,CD14,CD83,CD86,CLDN1,CXCL10,FCGR2B,IL10,IL1A,IRF4,IRF7,ITGB7,MAPK3,MMP2,MMP9,NFE2,NFKB2,NFKBIA,NFKBIZ,PTGES,PTGS2,RELB,RGS2,TGFB3,TLR2,TLR4,TRAF1
IL12 (complex)		complex		1.079	0.0102	AHR,CASP1,CCL2,CCR7,CD44,CD86,CISH,CSF1,CXCL10,CYTIP,FAS,FUT7,GADD45B,GADD45G,GJA1,IFIT1B,IFIT2,IL10,IRF4,ITGA6,MAP3K8,MMP2,MMP9,MYC,PIM1,PLAU,PTGS2,RPA1,RRAD,SOCS2,SOCS3,TGFBR2,TLR2,TLR4,TNFRSF25,TNFRSF9,VEGFA
Am 580		chemical reagent		-0.336	0.0102	GSS,HMGCR,HMGCS1,ITGA6,LSS,MYCN,PLAT,PLIN2,RARA,RARG,STRA6,THBD,TNFSF11
nifedipine		chemical drug		-0.169	0.0103	ABCB1,AGER,AGT,ATP2B4,CCL2,DUSP4,HMGCR,IL1A,INSR,KCNJ11,NGF,POSTN,PTGS2,SLC2A4,SLC8A1,TYMS,VEGFA
SERPINE1	6.116	other		-1.954	0.0105	ACTA2,ANKRD1,CALR,CDKN2A,CHKA,DBP,FLT1,FXYD6,GAP43,HGF,IL10,ITGAV,PLAU,TGFBR2,ZFP36
grape seed extract		chemical drug		0.905	0.011	CCND1,CDKN1A,HSPA8,MPO,MYC,PCNA,PLAU,PTGS2,VIM
MALT1		peptidase		0.213	0.011	CD44,CD83,IKZF2,IKZF4,IL10,IRF4,NT5E,RORC,S100A8
MAPK11	1.246	kinase		0.308	0.011	ACP5,CALR,FAS,IL10,PPARGC1A,PTGS2,RELA,TIMP2,VDR
SMAD5		transcription regulator		-0.685	0.011	ALPL,CCN2,CSF1,DLX3,GATA2,NFE2,RUNX1,SERPINE1,VEGFA
irbesartan		chemical drug		0.083	0.011	ACE,AGER,CCL2,CD36,HGF,INSR,ITGAV,SERPINE1,SERPINF1
SELPLG		other		0.777	0.011	BCL2A1,BST1,CCL2,CDKN1A,CYP1B1,IL10,IL1R2,LAG3,RELA,SERPINB9,THBD
Cdc42		enzyme		0.24	0.011	ACTA2,ATP6V1A,CASP1,CD86,CSF1,CTSA,CTSB,FAS,GATA2,LAMP2,LIF
SRSF2		transcription regulator		-1.633	0.011	AKR1D1,AURKB,BAAT,CCND1,COL1A1,EP300,MLXIPL,NR1H4,PLK1,RRM2,VIM
CDK2AP1	1.951	other			0.011	DIXDC1,EP300,FBXW4,FOSL1,FZD1,FZD7,LRP5,MYC,PRICKLE1,TIE1,WNT6
D-galactosamine		chemical - endogenous mammalian		-1.576	0.011	BAX,CASP1,CD14,CTSB,CXCL10,EDNRA,IL10,IL33,MYC,SOD2,TLR4
budesonide		chemical drug		0.268	0.0114	BCL2L11,CDK5R1,CDKN1A,CDKN1B,CXCL10,ECT2,FYN,GNAI1,HIF1A,IL10,ITPR1,MAD2L1,MAF,MXD3,PCNA,PDLIM1,PRKCG,RAP1GAP
Cyclin E		group		0.97	0.0115	CDK1,CDKN1A,CDKN1B,E2F4,HIF1A,RB1
Integrin		complex		-0.168	0.0115	AHR,CCND1,MMP9,MYC,SOCS3,VEGFA
ITGB6	2.132	other		0.374	0.0115	COL1A1,COL1A2,MMP2,MMP9,PTHLH,SERPINE1
DNAJB6		transcription regulator		-1.664	0.0115	AZGP1,CDKN1B,SNAI2,SPARC,VGF,VIM
NO 1886		chemical drug		0.896	0.0115	CHST1,CYP1A1,CYP7A1,LPL,PTGS2,UCP2
ethyl pyruvate		chemical drug		0.44	0.0115	BAX,HMGB1,IL10,MMP9,OCLN,PTGS2
2-arachidonoylglycerol		chemical - endogenous mammalian		-0.073	0.0115	ANGPTL4,G6PC,PCK1,PLIN2,PPARGC1A,PTGS2
PRKAA		group		0	0.0116	BAX,CCN2,CD36,CDKN1A,CLDN1,CXCL10,FKBP5,G6PC,PCK1,PPARGC1A,SNAI1,VIM
ITGA5		transmembrane receptor		-0.479	0.0116	CCND1,CD44,CDKN1A,CDKN1B,GJA1,IGFBP2,IHH,MMP2,MMP9,PLAU,PXN,TGFBR2
BTK		kinase		-1.829	0.0117	BAG1,BCL2A1,CCR7,CD86,CDKN1A,CDKN2A,CISH,CTSA,CXCL10,ENPEP,IL10,IL1A,IRF4,ITGAV,ITGAX,MPO,MTHFD2,NFATC1,NFKB2,PIM1,RB1,RELA,RELB
UTP		chemical - endogenous mammalian		0.159	0.0117	CCL2,CD14,H2AX,HAS2,MB,SERPINE1,THBS1,TLR4
CREB3L3		transcription regulator		-0.501	0.0117	APOA4,CIDEC,CRP,CYP7A1,G6PC,IGFBP2,NFATC1,PCK1
FGF9		growth factor		1.423	0.0117	BAX,BMP4,CCND1,CDKN1B,GCLC,PCNA,PECAM1,VEGFA
Mt1		other		0	0.0117	CCND1,LPL,MEST,MYC,NFKBIA,RELA,RORC,SERPINE1
MAP3K7		kinase		-1.057	0.0117	ACTA1,CCR7,CD14,CFB,CH25H,CXCL10,GATA4,GBP1,GCH1,IFI44,IFIT2,IRF7,ITGB5,PTGS2,RELA,RGS2,SERPINE1
ATM		kinase	Activated	2.05	0.012	BAX,CCN2,CCND1,CDKN1A,CDKN1B,CDKN2D,FAS,GADD45A,GADD45B,GADD45G,H2AX,IL33,MXD3,PCNA,RRM2,SERPINE1
TRAF3IP2		enzyme		0	0.012	ACE,AGER,AGT,CCN2,CDH3,COL1A1,CSF1,CXCL10,IL11RA,IL33,MMP2,MMP9,NFKBIZ,POSTN,S100A8,TP63
leukotriene D4		chemical - endogenous mammalian		-0.897	0.012	APOLD1,ARID5B,CCL2,CCN1,GEM,HBEGF,MAP3K8,NEDD9,PLAA,PTGS2,RELA,RGS2,ZFP36
SATB2		transcription regulator		0.616	0.012	ADGRG6,BAX,CDH3,CXCL10,EFEMP1,ENPP1,ESAM,IFI44,KRT8,NNMT,PLXNA2,PWWP3B,TM4SF18
SAFB		other		1.897	0.012	CDKN2A,CHD3,CXCL10,HOXC6,L1CAM,MAP3K11,MAP3K8,MLLT3,NEDD9,PFDN4,S100A8,TBX2,TCIM
prostaglandin A1		chemical - endogenous non-mammalian		0.018	0.012	CD14,CDKN1A,HSPA1A/HSPA1B,NFKBIA,PCNA,PTGS2,SOAT1
PARPBP		other		-0.378	0.012	COL8A1,CPEB4,EMB,KRT7,KRT8,PLAAT1,TIAM1
BPIFB1	-6.442	other		-0.342	0.012	CCND1,MAP3K8,MAP4K4,MYC,NFKBIA,RASSF4,RELA
EIF4G2		translation regulator		1.633	0.012	CDKN1A,HIF1A,PLAT,POU5F1,PTGS2,SERPINE2,SOX2
MAPK13		kinase		-0.466	0.012	CDKN1A,EFEMP1,IL10,MAP3K8,PPARGC1A,VDR,VEGFA
miR-218-5p (and other miRNAs w/seed UGUGCUU)		mature microRNA		-1.998	0.012	COL1A1,KCNJ16,ONECUT2,PARP1,SNAI2,VIM,VOPP1
MAPK12		kinase	Inhibited	-2.029	0.012	CCND1,EFEMP1,IL10,MAP3K8,MMP9,PPARGC1A,VDR
ITGA9	-5.424	other		0.436	0.012	ACTA2,CXCL12,CXCL14,MPO,SNAI1,TNFSF11,VIM
ADRB3		G-protein coupled receptor		-0.73	0.012	ADRB2,CCL2,CXCL12,PPARGC1A,PTGS2,S1PR2,UCP2
ADIPOR1	-1.067	transmembrane receptor		-1.242	0.012	ACADM,ARG1,CYCS,IL10,PPARGC1A,SLC2A4,SOD2
NOX1		enzyme		1.52	0.012	FLT1,KDR,MMP9,NFKBIA,NQO1,TGFA,VEGFA
RPS6KA5	2.441	kinase		-1.998	0.012	CCR7,CDKN2A,FOSL1,IL10,MYC,PTGS2,SNAI1
HSP90AB1		enzyme		-0.816	0.012	ABCC1,HIF1A,KCNJ11,MYC,POU5F1,PTK6,SNAI2
N-acetylmuramyl-L-alanyl-D-isoglutamine		chemical - endogenous non-mammalian	Inhibited	-2.611	0.0121	CASP1,CCL2,CD200,CD86,CLDN1,FZD4,IL10,IL1A,ITGAV,MMP9,NFKBIA,PTGS2,SNAI1,TNFSF11
CP-55940		chemical reagent		-0.451	0.0123	ALDOC,BTG2,CCL2,CSF1,GADD45A,GRK5,GSTA1,MYC,NFKBIA,RPL13A
KRT14		other			0.0123	CXCL14,DSC2,GJA1,GJB4,GJB6,KLK8,KRT17,KRT8,MMP7,MMP9
eprenetapopt		chemical drug		-1	0.0123	BAX,CDH3,DLX5,FZD7,GADD45B,GJA1,GJB6,IGFBP7,SCNN1A,SLC7A5
CIDEC	-3.216	other		1.667	0.0123	ACADM,ACADS,CCL2,CES3,COX4I1,CYCS,DGAT2,PPARGC1A,SERPINE1,SREBF2
GAPDH		enzyme		-0.149	0.0123	C2,CCL2,ENPP1,GEM,IFIT2,IL10,OAS1,RIPK3,SLC38A2,UBE2L6
SLC13A1		transporter		1.147	0.0124	ACTG1,AKR1C3,ALDH1A1,ANKS4B,APOA4,CD163,CHD3,CHST7,EFTUD2,GPAM,HK2,HSPA8,HSPB1,IGFBP2,KHDRBS3,NRN1,PCK1,REG3A,SDF2L1
CAMP		other		-0.419	0.0128	BAX,BTC,CCL2,CCR7,CD83,CD86,CSF1,CXCL10,HBEGF,IL10,IL1A,IL1R2,IL1RN,IL37,ITGAX,PTGS2,SNAI1,SNAI2,TLR2,TLR4,VEGFC
Collagen type II		complex		-0.905	0.0132	BMP4,CRP,FZD2,IL1A,IL1RN,JAK2,MAP3K8,MMP7,NOG,RRAS,TLR7
CITED2		transcription regulator		-0.299	0.0132	ANGPTL4,ARG1,CCL2,CDKN2A,FGF5,HIF1A,IL1A,LPL,POU5F1,VEGFA,VEGFD
ILK		kinase		-0.548	0.0132	CCND1,CD44,CNKSR3,HSPA8,IKBKB,ITGA6,LEF1,MAPK3,MMP2,MMP9,SNAI1
verapamil		chemical drug		-0.588	0.0132	ABCB1,CD59,CYP24A1,DMD,GJA1,HMGCR,KCNC1,NFATC1,PKLR,S100A10,S100A6
RGS2	4.207	enzyme		-0.894	0.0134	ATXN10,BTG2,C1GALT1,CTSA,CXCL12,DECR1,FBLIM1,GCHFR,GJA1,HBEGF,HSP90B1,IGFBP3,LPL,PDLIM1,PDLIM4,PLAT,RARRES2,RFLNB,SDF2L1,SSR4
miR-291a-3p (and other miRNAs w/seed AAGUGCU)		mature microRNA		-1.386	0.0134	ARHGEF3,CASP1,CCND1,CD44,CD46,CD83,CDKN1A,CNOT6,GLTP,KIF23,LMNB1,MBNL2,PRKACB,RECK,RELA,SLC25A23,TGFBR2,TP63,TTC8,VEGFA
HLX		transcription regulator		-0.371	0.0136	ANKRD1,CD44,CDKN2A,CLDN1,CYP1B1,FER1L6,MYC,RB1,THY1
CR1L		other		-1.757	0.0136	CCN2,COL1A1,COL1A2,COL8A1,FBN1,IL10,LUM,MGP,SERPINE1
ICMT		enzyme			0.0136	AEBP1,ATP5F1B,CDKN1A,GJA1,GPC4,GRK1,HBEGF,LARGE1,LMNA
eltanexor		chemical drug	Inhibited	-2.345	0.0136	BRCA2,CCNA2,CCNE2,E2F8,H2AX,MLLT3,PCNA,RFC3,RFC4
E2F2		transcription regulator		1.652	0.0136	CCNA2,CCND1,CDCA4,CDK1,CDKN1A,CDKN2A,CDKN2C,CDKN2D,FGFR2,MLH1,MYC,MYCN,PCNA,PIN1,RRM2,SERPINE1
ursolic acid		chemical drug		0.22	0.0136	AKR1B1,BAX,CCND1,CDKN1A,HMGB1,MMP2,MMP9,MYC,PECAM1,PTGS2,RELA,S1PR5,SLC38A2,SOD2,TLR4,TUBB4A
Hedgehog		group		1.29	0.0137	CCNA2,CCND1,CDKN1B,CDKN2A,FOXM1,GATA4,HOXA5,KCNJ11,MYC,MYCN,SLC2A2,SOX2
KAT2B		transcription regulator		-1.501	0.0137	ABCB1,CCL2,CCN2,CDKN1A,CKM,COL1A2,FOSB,HIF1A,NR1H3,PTGS2,RB1,TGFBR2
trovafloxacin		chemical drug		0.775	0.0138	ADRB2,CDKN1A,CYP7A1,G6PC,GCLC,MAP3K8,MLXIPL,NFKBIA,PDE4B,SERPINE1,SOCS2,SOCS3,SOD2,THBS1,VEGFA
STEAP3		transporter		-1.437	0.0139	ACER2,CCN2,CD44,COL1A1,CYP1B1,HSPA8,LOX,NEDD9,PIK3R1,S100A10,S1PR1,VEGFA,ZYX
PTPN6	-4.03	phosphatase		-0.999	0.0139	BAX,CCND1,CCR7,CD44,CD86,CDKN1B,CDKN2A,IL10,MMP2,MMP9,MYC,PTPN6,VIM
RGS4		enzyme		0.229	0.0139	ABHD10,ACTA1,ADAMTSL5,ADHFE1,CDH23,DNER,FBLIM1,GFOD1,GPC4,GPR15,HDAC6,KDR,MBNL2,MFAP3L,NRIP3,POSTN,PPARGC1A,SIM1,VDR
CSHL1		growth factor		0.905	0.014	ACTA1,ACTA2,CCN2,CISH,HNF4A,ONECUT1,PIK3R1,RELA,SERPINH1,SLC22A1,SOCS2,SOCS3,SSTR2,TOX
echinomycin		chemical drug		0.447	0.014	CAVIN1,CAVIN2,HK2,IL1A,VEGFA
Mmp		group			0.014	DSG2,FAS,MMP9,OCLN,VEGFA
METTL3		enzyme		-0.554	0.014	CD9,CISH,MGMT,SERPINE2,SOCS3
POLR3G		enzyme		0.447	0.014	CDKN1B,EZR,KLF6,LMNA,PFDN5
MDGA2		other		-1.342	0.014	BCL2A1,CDKN2A,FAS,SESN2,TP63
BCO1	-5.671	enzyme			0.014	BCO2,DECR1,HTATIP2,NR1D1,PRKAA2
CSNK2B		kinase		-0.849	0.014	ACTA2,CCND1,MGMT,MYC,SNAI1
SOX5		transcription regulator		1	0.014	CDKN1B,FGFR3,HSPG2,IL10,RORC
RNF40		enzyme		-0.391	0.014	ALPL,CXCL12,RAD1,SLC2A2,UCP2
ANG	-3.509	enzyme			0.014	ANG,BAX,CDKN1A,CXCL10,NQO1
MIRLET7		group		0.218	0.014	ACVR1B,COL1A1,COL1A2,COL5A2,MYC
FGF18		growth factor		-0.447	0.014	ARRB2,BAMBI,CSF1,NOG,TGFBR2
LAMA2	-4.238	other		-0.468	0.014	ACTA2,LAMA2,MMP9,OCLN,PAG1
PEX5L		ion channel		-1.387	0.014	CYP7A1,DHCR7,HMGCR,LSS,SREBF2
PPP5C		phosphatase		-0.562	0.014	AHR,CCND1,CD36,CDKN1A,MYC
HPSE	-1.185	enzyme			0.014	CCL2,HGF,MMP9,PLAU,PTGS2
1,2-dimethylhydrazine		chemical toxicant		-0.447	0.014	CCND1,GJA1,MYC,PTGS2,RELA
polycyclic aromatic hydrocarbons		chemical toxicant		-1.101	0.014	ABCB6,BAX,CYP1A1,CYP1B1,GSTA1
1-chloro-2-(2,2,2-trichloro-1-(4-chlorophenyl)ethyl)benzene		chemical toxicant		1.432	0.014	AHR,APOA4,CDKN1A,GADD45A,GADD45B
KT5720		chemical - kinase inhibitor		0.555	0.014	ARG1,CDKN1B,NFKBIA,PRKG1,TNFSF11
KMT2A-AFF1		fusion gene/product			0.014	FLT3,IGF2BP2,IGFBP7,MEIS1,SLC43A2
gamma-linolenic acid		chemical - endogenous mammalian		1.342	0.014	CCL2,CKM,PCNA,PLIN2,PTGS2
maxacalcitol		chemical drug		0.246	0.014	ACP5,ALPL,NGF,PTHLH,VDR
8-epi-prostaglandin F2alpha		chemical - endogenous mammalian			0.0144	MMP2,MMP9,PTHLH
L-alpha-lysophosphatidylcholine, palmitoyl		chemical - endogenous mammalian			0.0144	CCL2,CXCL10,VEGFA
globotriaosylceramide		chemical - endogenous mammalian			0.0144	CD44,LAMP2,POU5F1
chondroitin sulfate E		chemical - endogenous mammalian			0.0144	CALR,MRGPRF,PRICKLE1
ATXN8OS		other			0.0144	ANGPT1,JAK2,TGFBR2
Cpla2		group			0.0144	MYC,PTGS2,VEGFA
olmesartan		chemical drug			0.0144	CYBA,TNFSF11,UCP2
RNF187		enzyme			0.0144	CCND1,CDK1,HBEGF
AMBRA1		other			0.0144	ANGPT1,ITGB7,TGFB3
PFDN6		other			0.0144	PFDN1,PFDN4,PFDN5
ZMIZ2		transcription regulator			0.0144	CCND1,CD44,MYC
CREB3L4		transcription regulator			0.0144	ANG,AQP9,ID2
HYAL1	-2.085	enzyme			0.0144	CDK1,FADD,FAS
carvacrol		chemical - endogenous non-mammalian			0.0144	AQP4,IL10,PTGS2
Mucin		group			0.0144	CD83,CD86,PTGS2
GIT1		kinase			0.0144	MMP2,MMP9,PXN
PUF60		other			0.0144	CDKN1B,H2AX,MYC
IL31RA		transmembrane receptor			0.0144	CISH,SOCS2,SOCS3
LOC102724788/PRODH	-5.71	enzyme			0.0144	LOC102724788/PRODH,NFATC1,PTGS2
EAF2		transcription regulator			0.0144	H2AX,HIF1A,THBS1
mir-190		microRNA			0.0144	CLDN1,SNAI1,VIM
miR-508-3p (miRNAs w/seed GAUUGUA)		mature microRNA			0.0144	SERPINE1,SNAI1,VIM
miR-431-3p (miRNAs w/seed AGGUCGU)		mature microRNA			0.0144	DICER1,IRAK1,TRAP1
miR-873-5p (and other miRNAs w/seed CAGGAAC)		mature microRNA			0.0144	CD44,IGF2BP1,MYC
PPP1R13B		phosphatase			0.0144	BAX,CDKN1A,TP53I3
SFRP2		transmembrane receptor			0.0144	MMP2,MYC,SNAI2
WSB1		other			0.0144	ALDOC,CA9,VEGFA
ELAVL4		translation regulator			0.0144	GAP43,MYCN,NRN1
FLOT1		other			0.0144	CCND1,CDKN1A,CDKN1B
VBP1		other			0.0144	PFDN1,PFDN4,PFDN5
CDH4		other			0.0144	CDH3,MMP2,PTGS2
VGLL4		other			0.0144	ACTA1,CCN2,LEF1
BRCA2	1.225	transcription regulator			0.0144	BAX,CDKN1A,SERPINE1
PFDN2		other			0.0144	PFDN1,PFDN4,PFDN5
BCAR3		other			0.0144	CCND1,RALA,RRAS
CMA1		peptidase			0.0144	AGT,COL1A1,MMP9
URI1		transcription regulator			0.0144	CDK1,FKBP5,NKX3-1
VCAM1		transmembrane receptor			0.0144	CCND1,CD44,MMP9
SRSF6		other			0.0144	BCL2L11,LMNA,VEGFA
CDC27		other			0.0144	CCND1,PLK1,SKP2
GNL2		enzyme			0.0144	CCNA2,CDKN1A,MYC
Foxp2		transcription regulator			0.0144	HOPX,MYCN,SFTPC
NEK2		kinase			0.0144	CDKN1A,FAS,GADD45A
Mcpt1		peptidase			0.0144	AGT,IL10,PCNA
CMP5		chemical reagent			0.0144	CCND1,MYC,WIF1
scoparone		chemical - endogenous non-mammalian			0.0144	CCND1,MYC,SOCS3
vinyl carbamate		chemical toxicant			0.0144	CDKN1A,CDKN1B,PCNA
setanaxib		chemical drug			0.0144	ACTA1,ACTA2,CD44
vanadyl sulfate		chemical reagent			0.0144	GCLC,IL1R2,IL1RN
angustibalin		chemical - endogenous non-mammalian			0.0144	ACTA2,COL1A1,COL1A2
1-docosapentaenoylglycerol		chemical reagent			0.0144	MMP2,MMP9,PTGS2
myristic acid		chemical - endogenous mammalian			0.0144	F2RL1,NR1H3,PLIN2
decanoic acid		chemical - endogenous mammalian			0.0144	ACP5,G6PC,PCK1
PRDM5		transcription regulator			0.0145	CKLF,CLDN16,DKK3,EBF1,EDNRA,GADD45B,ID2,INSYN1,ISLR,MYC,POU5F1,RARA,RUNX1,S100A2,SOCS3,SOX2,STK32C,WNT10B
arbutin		chemical drug			0.0145	CDKN1A,PTGS2
isopropyl thiogalactoside		chemical reagent			0.0145	CCND1,CDKN2A
Alpha 1 antitrypsin		group			0.0145	CTSB,MMP2
prostaglandin E3		chemical - endogenous mammalian			0.0145	PTGS1,PTGS2
interferon gamma-1b		biologic drug			0.0145	CD163,IL10
4-amidinoindan-1-one 2'-amidinohydrazone		chemical reagent			0.0145	CDKN1B,MYCN
lonaprisan		chemical drug			0.0145	CCND1,MYC
3-(methylthio)propionic acid		chemical - endogenous mammalian			0.0145	G6PC,PCK1
Cofilin		group			0.0145	IL10,MYC
Smad3-Smad4		complex			0.0145	BAX,BCL2L11
DF 203		chemical drug			0.0145	CYP1A1,CYP1B1
Rps15a-ps4		other			0.0145	NFKB2,NFKBIA
2,4,5-trichlorophenoxyacetic acid		chemical toxicant			0.0145	ABCC2,GCLC
25-hydroxyvitamin D		chemical drug			0.0145	CYP24A1,VDR
sPla2		group			0.0145	PTGES,PTGS2
UPK3A		other			0.0145	UPK1B,UPK3B
COLEC12	13.705	transmembrane receptor			0.0145	CXCL10,IFIT1B
LINC00261		other			0.0145	MYC,SNAI2
PDZD11		other			0.0145	NECTIN1,NECTIN3
MAGEA2/MAGEA2B		other			0.0145	BAX,CDKN1A
REM2		enzyme			0.0145	CCND1,CDKN2A
RPRD1B		other			0.0145	CCND1,MYC
BTBD7	1.015	other			0.0145	MMP2,MMP9
CCDC88C		other			0.0145	CCND1,MYC
SCARA5		transmembrane receptor			0.0145	CXCL10,IFIT1B
ZBTB49		transcription regulator			0.0145	CDKN1A,RB1
VENTX		transcription regulator			0.0145	CCND1,CDKN2A
PLEKHA7		other			0.0145	NECTIN1,NECTIN3
MIR31HG		other			0.0145	CDKN1A,HIF1A
USP29		peptidase			0.0145	RARA,SNAI1
ADAMTS9	-1.483	peptidase			0.0145	MMP9,VEGFA
ETS-ELK1		complex			0.0145	CCND1,CDKN2A
[truncated: 1,086 more rows]
