# Supplementary material for: Host cell-dependent late entry step as determinant of hepatitis B virus infection
Source: PLoS Pathog. 2022 Jun 17;18(6):e1010633. doi: 10.1371/journal.ppat.1010633 (PMC9246237; doi:10.1371/journal.ppat.1010633)
Supplement: S3 Dataset — (XLSX) [file ppat.1010633.s015.xlsx]

## Sheet: Data.S3
© 2000-2021 QIAGEN. All rights reserved.
Ingenuity Canonical Pathways	-log(p-value)	Ratio	z-score	Molecules
Hepatic Fibrosis Signaling Pathway	11.1	0.234	1.463	ACTA2,ACVR1B,AGT,APC,APC2,BAMBI,BMPR2,CACNB2,CCL2,CCN2,CCND1,CDKN1B,COL1A1,COL1A2,CREB5,EDNRA,FGFR1,FLT1,FNBP1,FTL,FZD1,FZD2,FZD4,FZD7,GLI2,GLI3,GNAI1,HIF1A,HNF1A,IKBKB,IL1A,IL1R2,IL1RL1,IL1RN,IL33,IL37,IRAK1,IRS2,ITGA10,ITGA6,ITGA7,ITGA9,ITGAV,ITGAX,ITGB4,ITGB5,ITGB6,ITGB7,JAK2,KDR,LEF1,LRP5,MAPK11,MAPK14,MAPK3,MYC,MYL4,MYL9,NFKB2,NFKBIA,NFKBIB,NFKBIE,PDGFC,PGF,PIK3C2B,PIK3R1,PRKACB,PRKAR2B,PRKC…
LXR/RXR Activation	9.75	0.333	-1.183	A1BG,AGT,AHSG,AMBP,APOA1,APOA4,APOB,APOH,ARG2,C4A/C4B,CCL2,CD14,CD36,CYP7A1,FGA,GC,HMGCR,IL1A,IL1R2,IL1RL1,IL1RN,IL33,IL37,ITIH4,LBP,LPL,MLXIPL,MMP9,MYLIP,NCOR1,NFKB2,NR1H3,NR1H4,PLTP,PTGS2,RELA,RELB,S100A8,SERPINF1,TF,TLR4
Acute Phase Response Signaling	9.09	0.281	-1.183	AGT,AHSG,AMBP,APOA1,APOH,C1R,C1S,C2,C4A/C4B,C4BPA,C5,CFB,CRABP2,CRP,F2,FGA,FGB,FTL,HNF1A,HP,IKBKB,IL1A,IL1RN,IL33,IL37,IRAK1,ITIH4,JAK2,LBP,MAPK11,MAPK14,MAPK3,NFKB2,NFKBIA,NFKBIB,NFKBIE,PIK3R1,RALA,RAP2B,RASD2,RELA,RELB,RRAS,SERPINA3,SERPINE1,SERPINF1,SERPING1,SOCS2,SOCS3,SOD2,TAB1,TF
Ferroptosis Signaling Pathway	6.71	0.286	-0.845	AIFM2,ANGPTL4,ARF4,BAP1,CBS/CBSL,CDKN1A,CHAC1,CTSB,DPP4,EIF2A,FTL,GCH1,GCLC,GLS2,GSS,H2AC18/H2AC19,H2AX,H2BC1,H2BC12,H2BC15,HMGCR,HSPB1,MAPK3,PRKAA2,PRKAB2,RALA,RAP2B,RASD2,RB1,RRAS,SLC38A1,SLC39A8,SREBF2,TF,TFAP2C,TXNRD1
PPARα/RXRα Activation	6.23	0.244	-0.493	ACVR1B,ADCY4,ADCY5,ADCY7,ADIPOR1,ADIPOR2,APOA1,BMPR2,CD36,EP300,GK,HELZ2,HSP90B1,IKBKB,IL1R2,IL1RL1,INSR,ITGB5,JAK2,LPL,MAP4K4,MAPK14,MAPK3,NCOR1,NFKB2,NFKBIA,NFKBIB,NFKBIE,NOTUM,PLCD1,PLCD3,PLCE1,PPARGC1A,PRKAA2,PRKAB2,PRKACB,PRKAR2B,RALA,RAP2B,RASD2,RELA,RELB,RRAS,SLC27A1,TGFB3,TGFBR2,TGFBR3
HIF1α Signaling	5.63	0.231	1.732	ADRA1B,CAMK1D,CAMK2G,CDKN1A,EP300,FLT1,HGF,HIF1A,HK2,HSPA1A/HSPA1B,HSPA1L,HSPA6,HSPA8,KDR,LDHA,MAPK3,MET,MKNK1,MMP15,MMP2,MMP25,MMP28,MMP7,MMP9,P4HTM,PDGFC,PGF,PIK3C2B,PIK3R1,PPP3CB,PRKCG,PRKCH,RALA,RAP2B,RASD2,RBX1,RORC,RPS6,RRAS,SERPINE1,SLC2A2,SLC2A4,TF,TGFA,VEGFA,VEGFC,VEGFD,VIM
PPAR Signaling	5.04	0.271	2.117	EP300,HSP90B1,IKBKB,IL1A,IL1R2,IL1RL1,IL1RN,IL33,IL37,INSR,MAP4K4,MAPK3,NCOR1,NFKB2,NFKBIA,NFKBIB,NFKBIE,NR1H3,NRIP1,PDGFC,PPARGC1A,PTGS2,RALA,RAP2B,RASD2,RELA,RELB,RRAS,TAB1
Protein Kinase A Signaling	4.89	0.189	0.927	ADCY4,ADCY5,ADCY7,AKAP1,AKAP12,CAMK2G,CDC25B,CDKN3,CREB5,DUSP22,DUSP26,DUSP4,DUSP5,DUSP6,DUSP8,DUSP9,EYA3,GLI3,GNAI1,GNB2,GNB5,GNG7,GRK1,H1-4,H1-6,H3-3A/H3-3B,HNF1A,IHH,ITPR1,LEF1,MAPK3,MYL4,MYL9,NAPEPLD,NFATC1,NFATC2,NFATC4,NFKB2,NFKBIA,NFKBIB,NFKBIE,NOTUM,PDE10A,PDE4A,PDE4B,PDE4D,PHKB,PLCD1,PLCD3,PLCE1,PPP1R1B,PPP1R3D,PPP3CB,PRKACB,PRKAR2B,PRKCG,PRKCH,PTGS2,PTP4A1,PTPN21,PTPN22,PTPN6,PTPN7,PTPR…
Apoptosis Signaling	4.37	0.26	1.225	BAX,BCL2A1,BCL2L10,BCL2L11,CAPN2,CAPN5,CAPN7,CASP7,CDK1,CYCS,FAS,IKBKB,LMNA,MAP4K4,MAPK3,NFKB2,NFKBIA,NFKBIB,NFKBIE,PARP1,RALA,RAP2B,RASD2,RELA,RELB,ROCK1,RRAS
Actin Nucleation by ARP-WASP Complex	4.37	0.269	-2.111	ARPC5,FNBP1,ITGA10,ITGA6,ITGA7,ITGA9,ITGAV,ITGAX,ITGB4,ITGB5,ITGB6,ITGB7,NCK2,RALA,RAP2B,RASD2,RHOB,RHOBTB1,RHOD,RND1,RND2,ROCK1,RRAS,WAS,WASF1
Actin Cytoskeleton Signaling	3.99	0.2	-1.134	ABI2,ACTA1,ACTA2,ACTG1,APC,APC2,ARHGEF4,ARPC5,CD14,CYFIP2,EZR,F2,F2R,FGF1,FGF13,FGF19,FGF5,GSN,IQGAP3,ITGA10,ITGA6,ITGA7,ITGA9,ITGAV,ITGAX,ITGB4,ITGB5,ITGB6,ITGB7,LBP,MAPK3,MYH14,MYL4,MYL9,MYO18A,NCKAP1L,PDGFC,PIK3C2B,PIK3R1,PXN,RALA,RAP2B,RASD2,ROCK1,RRAS,TIAM1,VAV3,WAS,WASF1
Toll-like Receptor Signaling	3.78	0.269	-1.069	CD14,IKBKB,IL1A,IL1RL1,IL1RN,IL33,IL37,IRAK1,LBP,MAP4K4,MAPK11,MAPK14,NFKB2,NFKBIA,RELA,RELB,TAB1,TLR2,TLR4,TLR7,TRAF1
PI3K/AKT Signaling	3.42	0.201	-1.877	CCND1,CDKN1A,CDKN1B,HSP90B1,IFNAR1,IKBKB,IL11RA,IL17RD,IL1R2,IL1RL1,INPP5D,ITGA10,ITGA6,ITGA7,ITGA9,ITGAV,ITGAX,ITGB4,ITGB5,ITGB6,ITGB7,JAK2,JAK3,MAP3K8,MAPK3,NFKB2,NFKBIA,NFKBIB,NFKBIE,PIK3R1,PTGS2,RALA,RAP2B,RASD2,RELA,RELB,RRAS,SFN,SYNJ1,SYNJ2
FGF Signaling	2.89	0.238	2.065	CREB5,FGF1,FGF13,FGF19,FGF5,FGFR1,FGFR2,FGFR3,FGFRL1,HGF,ITPR1,MAPK11,MAPK14,MAPK3,MAPKAPK2,MET,PIK3C2B,PIK3R1,PTPN6,RPS6KA5
Bile Acid Biosynthesis, Neutral Pathway	2.69	0.462	-1.633	AKR1C3,AKR1C4,AKR1D1,AMACR,BAAT,CYP7A1
VDR/RXR Activation	2.49	0.231	-1	CD14,CDKN1A,CDKN1B,CST6,CXCL10,CYP24A1,EP300,GADD45A,HR,IGFBP3,IL1RL1,LRP5,NCOR1,PRKCG,PRKCH,THBD,TNFSF11,VDR
NF-κB Activation by Viruses	2.49	0.231	-1	IKBKB,ITGA6,ITGAV,MAPK3,NFKB2,NFKBIA,NFKBIB,NFKBIE,PIK3C2B,PIK3R1,PRKCG,PRKCH,RALA,RAP2B,RASD2,RELA,RELB,RRAS
HMGB1 Signaling	2.24	0.186	-1.091	AGER,CCL2,FNBP1,HMGB1,IL1A,IL33,IL37,KAT6B,LIF,MAPK11,MAPK14,MAPK3,NFKB2,PIK3C2B,PIK3R1,PLAT,RALA,RAP2B,RASD2,RELA,RELB,RHOB,RHOBTB1,RHOD,RND1,RND2,RRAS,SERPINE1,TGFB3,TLR4,TNFSF11
Cyclins and Cell Cycle Regulation	2.14	0.214	0.535	CCNA2,CCND1,CCNE2,CDK1,CDKN1A,CDKN1B,CDKN2A,CDKN2C,CDKN2D,E2F4,E2F7,E2F8,HDAC6,HDAC7,PA2G4,RB1,SKP2,TGFB3
TNFR2 Signaling	2.05	0.281	-1.414	IKBKB,NFKB2,NFKBIA,NFKBIB,NFKBIE,RELA,RELB,TANK,TRAF1
Axonal Guidance Signaling	11.7	0.225		ABLIM3,ACE,ADAM10,ADAM23,ADAM8,ADAMTS12,ADAMTS13,ADAMTS2,ADAMTS7,ADAMTS9,ARPC5,BMP4,CXCL12,EFNA3,EFNB2,EPHA6,EPHB3,EPHB4,FES,FYN,FZD1,FZD2,FZD4,FZD7,GLI2,GLI3,GNAI1,GNB2,GNB5,GNG7,HHIP,ITGA10,ITGA6,ITGA7,ITGA9,ITGAV,ITGAX,ITGB4,ITGB5,ITGB6,ITGB7,ITSN1,L1CAM,LINGO1,MAPK3,MET,MICAL1,MKNK1,MME,MMP15,MMP2,MMP25,MMP28,MMP7,MMP9,MYL4,MYL9,NCK2,NFATC1,NFATC2,NFATC4,NGEF,NGF,NOTUM,NRP2,NTF4,NTN4,PDGFC,PG…
Osteoarthritis Pathway	10.9	0.278	0.457	ACVRL1,AGER,ALPL,BMPR2,CASP1,CASP7,CREB5,DDR2,DLX5,ELF3,FADD,FGFR1,FGFR3,FZD1,FZD2,FZD4,FZD7,GDF2,GLI2,GLI3,HIF1A,HMGB1,HNF1A,HTRA1,IHH,IL1R2,IL1RL1,ITGA10,ITGA6,ITGA7,ITGA9,ITGAV,ITGAX,ITGB4,ITGB5,ITGB6,ITGB7,ITLN1,LEF1,MMP9,NFKB2,P2RX7,PDGFC,PGF,PPARGC1A,PRKAA2,PRKAB2,PTGS2,PTHLH,RARRES2,RELA,RELB,S100A8,S100A9,S1PR2,SLC39A8,SPHK1,TCF7,TCF7L2,TGFBR2,TLR2,TLR4,VEGFA,VEGFC,VEGFD
Hepatic Fibrosis / Hepatic Stellate Cell Activation	9.24	0.278		ACTA2,AGT,BAMBI,BAX,CCL2,CCN2,CCR7,CD14,COL1A1,COL1A2,COL20A1,COL28A1,COL5A2,COL6A2,COL8A1,CSF1,EDNRA,FAS,FGF1,FGFR1,FGFR2,FLT1,HGF,IFNAR1,IGFBP3,IGFBP4,IL10,IL1A,IL1R2,IL1RL1,KDR,KLF6,LBP,MET,MMP2,MMP9,MYH14,MYL4,MYL9,MYO18A,NFKB2,PDGFC,PGF,RELA,RELB,SERPINE1,TGFA,TGFB3,TGFBR2,TIMP2,TLR4,VEGFA,VEGFC,VEGFD
Molecular Mechanisms of Cancer	8.89	0.216		ADCY4,ADCY5,ADCY7,APC,APC2,ARHGEF3,ARHGEF4,BAX,BCL2L11,BMP4,BMPR2,CAMK2G,CASP7,CCND1,CCNE2,CDC25B,CDK1,CDK18,CDKN1A,CDKN1B,CDKN2A,CDKN2C,CDKN2D,CYCS,E2F4,E2F7,E2F8,EP300,FADD,FAS,FNBP1,FYN,FZD1,FZD2,FZD4,FZD7,GNAI1,GNB2,GNB5,GNG7,HDAC6,HDAC7,HIF1A,IHH,ITGA10,ITGA6,ITGA7,ITGA9,ITGAV,ITGAX,ITGB4,ITGB5,ITGB6,ITGB7,JAK2,JAK3,LEF1,LRP5,MAPK11,MAPK14,MAPK3,MYC,NBN,NFKB2,NFKBIA,NFKBIB,NFKBIE,PA2G4,PIK3C…
Xenobiotic Metabolism Signaling	8.83	0.242		ABCB1,ABCC2,AHR,ALDH16A1,ALDH1A1,ALDH1A3,ALDH2,ALDH3B1,CAMK1D,CAMK2G,CES3,CHST1,CHST10,CHST11,CHST15,CHST2,CHST3,CHST4,CHST7,CYP1A1,CYP1B1,EP300,FMO2,FMO5,FTL,GCLC,GSTA1,GSTM1,GSTM2,GSTT1,HS3ST2,HS3ST3B1,HS6ST1,HS6ST2,HSP90B1,IL1A,MAF,MAOB,MAP3K11,MAP3K12,MAP3K15,MAP3K6,MAP3K8,MAP3K9,MAPK11,MAPK14,MAPK3,MGMT,NDST1,NDST2,NFKB2,NQO1,NR1I2,NRIP1,PIK3C2B,PIK3R1,PPARGC1A,PRKCG,PRKCH,PTGES3,RALA,RAP2B,…
Cardiac Hypertrophy Signaling (Enhanced)	8.37	0.203	0.318	ACE,ACVR1B,ADCY4,ADCY5,ADCY7,ADRA1B,ADRB2,AGT,ATP2A3,BMPR2,CACNB2,CAMK2G,EDNRA,EP300,FGF1,FGF13,FGF19,FGF5,FGFR1,FGFR2,FGFR3,FGFRL1,FZD1,FZD2,FZD4,FZD7,GATA4,GNAI1,GNB2,GNB5,GNG7,HDAC6,HDAC7,HSPB1,HSPB3,IFNAR1,IKBKB,IL11RA,IL17RD,IL1A,IL1R2,IL1RL1,IL33,IL37,ITGA10,ITGA6,ITGA7,ITGA9,ITGAV,ITGAX,ITGB4,ITGB5,ITGB6,ITGB7,ITPR1,JAK2,LIF,MAP3K11,MAP3K12,MAP3K15,MAP3K6,MAP3K8,MAP3K9,MAPK11,MAPK14,MAPK3,…
Role of Macrophages, Fibroblasts and Endothelial Cells in Rheumatoid Arthritis	8.04	0.228		APC,APC2,C5,CAMK2G,CCL2,CCND1,CREB5,CSF1,CXCL12,DKK3,F2RL1,FZD1,FZD2,FZD4,FZD7,HNF1A,IKBKB,IL10,IL16,IL1A,IL1R2,IL1RL1,IL1RN,IL33,IL37,IRAK1,JAK2,LEF1,LRP5,MAPK14,MAPK3,MAPKAPK2,MYC,NFATC1,NFATC2,NFATC4,NFKBIA,NFKBIB,NFKBIE,NOTUM,PDGFC,PGF,PIK3C2B,PIK3R1,PLCD1,PLCD3,PLCE1,PPP3CB,PRKCG,PRKCH,RALA,RAP2B,RASD2,RELA,ROCK1,RRAS,SFRP4,SOCS3,SOST,TCF7,TCF7L2,TLR2,TLR4,TLR7,TNFSF11,TRAF1,TRAF5,VEGFA,VEGF…
Colorectal Cancer Metastasis Signaling	7.42	0.234	-0.42	ADCY4,ADCY5,ADCY7,APC,BAX,CCND1,E2F4,FNBP1,FZD1,FZD2,FZD4,FZD7,GNAI1,GNB2,GNB5,GNG7,HNF1A,JAK2,JAK3,LEF1,LRP5,MAPK3,MLH1,MMP15,MMP2,MMP25,MMP28,MMP7,MMP9,MYC,NFKB2,PDGFC,PGF,PIK3C2B,PIK3R1,PRKACB,PRKAR2B,PTGER3,PTGS2,RALA,RAP2B,RASD2,RELA,RELB,RHOB,RHOBTB1,RHOD,RND1,RND2,RRAS,TCF7,TCF7L2,TGFB3,TGFBR2,TLR2,TLR4,TLR7,VEGFA,VEGFC,VEGFD,WNT10B,WNT11,WNT6
FXR/RXR Activation	7.21	0.294		A1BG,ABCC2,AGT,AHSG,AMBP,APOA1,APOA4,APOB,APOH,BAAT,C4A/C4B,CYP7A1,FETUB,FGA,FGF19,G6PC,GC,HNF1A,HNF4A,IL1A,IL1RN,IL33,IL37,ITIH4,LPL,MLXIPL,MTTP,NR1H3,NR1H4,NR1I2,PKLR,PLTP,PPARGC1A,RARA,SERPINF1,TF,VLDLR
Ovarian Cancer Signaling	7.2	0.272	-0.447	APC,BRCA2,CCND1,CD44,CDKN2A,E2F4,EDNRA,FZD1,FZD2,FZD4,FZD7,GJA1,HDAC6,HDAC7,HNF1A,LEF1,MAPK3,MLH1,MMP2,MMP7,MMP9,PA2G4,PDGFC,PGF,PIK3C2B,PIK3R1,PRKACB,PRKAR2B,PTGS1,PTGS2,RALA,RAP2B,RASD2,RB1,RRAS,TCF7,TCF7L2,VEGFA,VEGFC,VEGFD,WNT10B,WNT11,WNT6
Semaphorin Neuronal Repulsive Signaling Pathway	6.87	0.272	1	CD44,CSPG5,FES,FYN,GUCY1A1,GUCY1B1,ITGA10,ITGA6,ITGA7,ITGA9,ITGAV,ITGAX,ITGB4,ITGB5,ITGB6,ITGB7,MICAL1,MYL4,MYL9,NRP2,PDE4A,PDE4B,PDE4D,PIK3C2B,PIK3R1,PLXNA2,PLXNB1,PRKACB,PRKAR2B,PRKG1,RND1,ROCK1,RRAS,SEMA3E,SEMA3F,SEMA4D,SEMA5A,SEMA6A,SEMA6C,SEMA6D,VCAN
Tumor Microenvironment Pathway	6.84	0.257	1.342	ARG1,CCL2,CCND1,CD44,COL1A1,COL1A2,CSF1,CXCL12,FAS,FGF1,FGF13,FGF19,FGF5,HGF,HIF1A,IL10,JAK2,LGALS9,MAPK3,MMP15,MMP2,MMP25,MMP28,MMP7,MMP9,MYC,NFKB2,PDGFC,PGF,PIK3C2B,PIK3R1,PLAU,PTGS2,RALA,RAP2B,RASD2,RELA,RELB,RRAS,SLC2A2,SLC2A4,TGFB3,TIAM1,VEGFA,VEGFC,VEGFD
Pancreatic Adenocarcinoma Signaling	6.71	0.286	0.816	BRCA2,CCND1,CCNE2,CDKN1A,CDKN1B,CDKN2A,E2F4,E2F7,E2F8,HBEGF,HDAC6,HDAC7,JAK2,JAK3,MAPK3,MMP9,NAPEPLD,NFKB2,PA2G4,PDGFC,PGF,PIK3C2B,PIK3R1,PLD1,PLD4,PTGS2,RALA,RB1,RELA,RELB,TGFA,TGFB3,TGFBR2,VEGFA,VEGFC,VEGFD
IL-10 Signaling	6.6	0.347		ARG2,BLVRB,CCR1,CD14,FCGR2B,IKBKB,IL10,IL1A,IL1R2,IL1RL1,IL1RN,IL33,IL37,LBP,MAP4K4,MAPK11,MAPK14,NFKB2,NFKBIA,NFKBIB,NFKBIE,RELA,RELB,SOCS3,TAB1
Ephrin Receptor Signaling	6.48	0.244	-0.209	ADAM10,ANGPT1,ARPC5,CREB5,CXCL12,DOK1,EFNA3,EFNB2,EPHA6,EPHB3,EPHB4,FGF1,FYN,GNAI1,GNB2,GNB5,GNG7,ITGA10,ITGA6,ITGA7,ITGA9,ITGAV,ITGAX,ITGB4,ITGB5,ITGB6,ITGB7,ITSN1,JAK2,MAP4K4,MAPK3,NCK2,NGEF,PDGFC,PGF,PXN,RALA,RAP2B,RASA1,RASD2,RGS3,ROCK1,RRAS,SH2D3C,SORBS1,VEGFA,VEGFC,VEGFD,WAS
STAT3 Pathway	6.37	0.274	0.186	BMPR2,CDKN1A,CISH,FGFR1,FGFR2,FGFR3,FLT1,HGF,IFNAR1,IL11RA,IL17RD,IL1A,IL1R2,IL1RL1,INSR,JAK2,KDR,MAP3K11,MAP3K12,MAP3K21,MAP3K9,MAPK11,MAPK14,MAPK3,MYC,PIM1,PTPN6,RALA,RAP2B,RASD2,RRAS,SOCS2,SOCS3,TGFA,TGFBR2,TGFBR3,VEGFA
Coronavirus Pathogenesis Pathway	6.34	0.241	-0.143	ACE,AGT,ATP6V1A,BAX,BCL2L11,CASP1,CCL2,CCND1,CCNE2,E2F4,E2F7,E2F8,EEF1A2,EIF2A,EP300,HDAC6,HDAC7,HIF1A,IFNAR1,IKBKB,IRF7,MAPK11,MAPK14,MAPK3,NFKB2,NFKBIA,NFKBIB,NFKBIE,OAS1,PA2G4,PTGS2,RB1,RELA,RELB,RIPK3,RPS11,RPS12,RPS16,RPS17,RPS20,RPS26,RPS29,RPS4X,RPS6,SERPINE1,SIGMAR1,STING1,TGFBR2,TLR7
ILK Signaling	6.29	0.242	0.801	ACTA1,ACTA2,ACTG1,CCND1,CREB5,DSP,FBLIM1,FNBP1,HIF1A,IRS2,ITGB4,ITGB5,ITGB6,ITGB7,LEF1,LIMS2,MAPK3,MMP9,MYC,MYH14,MYL4,MYL9,MYO18A,NACA,NCK2,NFKB2,PARVA,PDGFC,PGF,PIK3C2B,PIK3R1,PTGS2,PXN,RELA,RELB,RHOB,RHOBTB1,RHOD,RND1,RND2,RPS6KA4,RPS6KA5,SNAI1,SNAI2,VEGFA,VEGFC,VEGFD,VIM
Sertoli Cell-Sertoli Cell Junction Signaling	6.14	0.238		ACTA1,ACTA2,ACTG1,CLDN1,CLDN10,CLDN16,CLDN19,CLDN3,GUCY1A1,GUCY1B1,ITGA10,ITGA6,ITGA7,ITGA9,ITGAV,ITGAX,ITGB4,ITGB5,ITGB6,ITGB7,MAP3K11,MAP3K12,MAP3K15,MAP3K6,MAP3K8,MAP3K9,MAPK11,MAPK14,MAPK3,NECTIN1,NECTIN3,OCLN,PRKACB,PRKAR2B,PRKG1,RALA,RAP2B,RASD2,RRAS,SORBS1,SPTB,TGFB3,TGFBR3,TUBB2A,TUBB2B,TUBB4A,TUBB4B,WAS,YBX3
IL-6 Signaling	6.04	0.273	-1.095	ABCB1,CD14,COL1A1,CRP,HSPB1,HSPB3,IKBKB,IL1A,IL1R2,IL1RL1,IL1RN,IL33,IL37,JAK2,LBP,MAP4K4,MAPK11,MAPK14,MAPK3,MAPKAPK2,NFKB2,NFKBIA,NFKBIB,NFKBIE,PIK3C2B,PIK3R1,RALA,RAP2B,RASD2,RELA,RELB,RRAS,SOCS3,TAB1,VEGFA
IL-8 Signaling	5.82	0.232	-0.156	ANGPT1,ARRB2,BAX,CCND1,FLT1,FNBP1,GNAI1,GNB2,GNB5,GNG7,HBEGF,IKBKB,IRAK1,ITGAV,ITGAX,KDR,MAP4K4,MAPK3,MMP2,MMP9,MPO,MYL9,NAPEPLD,NFKBIA,NFKBIB,NFKBIE,PDGFC,PGF,PIK3C2B,PIK3R1,PLD1,PLD4,PRKCG,PRKCH,PTGS2,RALA,RAP2B,RASD2,RELA,RHOB,RHOBTB1,RHOD,RND1,RND2,ROCK1,RRAS,VEGFA,VEGFC,VEGFD
Dermatan Sulfate Biosynthesis (Late Stages)	5.79	0.391	0.943	CHST1,CHST10,CHST11,CHST15,CHST2,CHST3,CHST4,CHST7,DSE,DSEL,HS3ST2,HS3ST3B1,HS6ST1,HS6ST2,NDST1,NDST2,SULT1A1,SULT1C2
Aryl Hydrocarbon Receptor Signaling	5.78	0.252	-1	AHR,ALDH16A1,ALDH1A1,ALDH1A3,ALDH2,ALDH3B1,BAX,CCNA2,CCND1,CCNE2,CDKN1A,CDKN1B,CDKN2A,CYP1A1,CYP1B1,EP300,FAS,GSTA1,GSTM1,GSTM2,GSTT1,HSP90B1,HSPB1,HSPB3,IL1A,MAPK3,MYC,NFIB,NFIX,NFKB2,NQO1,NRIP1,PTGES3,RARA,RARG,RB1,RELA,RELB,TGFB3,TP73
PEDF Signaling	5.74	0.31	-0.447	ARHGAP22,CASP7,FAS,HNF1A,IKBKB,MAPK11,MAPK14,MAPK3,NFKB2,NFKBIA,NFKBIB,NFKBIE,NGF,PIK3C2B,PIK3R1,RALA,RAP2B,RASD2,RELA,RELB,ROCK1,RRAS,SERPINF1,SOD2,TCF7,TCF7L2
Regulation of the Epithelial-Mesenchymal Transition Pathway	5.7	0.236		APC,CLDN3,ESRP2,FGF1,FGF13,FGF19,FGF5,FGFR1,FGFR2,FGFR3,FGFRL1,FZD1,FZD2,FZD4,FZD7,HGF,HIF1A,HNF1A,ID2,JAK2,JAK3,LEF1,LOX,MAPK3,MET,MMP2,MMP9,NFKB2,PIK3C2B,PIK3R1,PSEN1,RALA,RAP2B,RASD2,RELA,RELB,RRAS,SNAI1,SNAI2,TCF7,TCF7L2,TGFB3,TGFBR2,WNT10B,WNT11,WNT6
Bladder Cancer Signaling	5.67	0.276	0.577	CCND1,CDKN1A,CDKN2A,E2F4,FGF1,FGF13,FGF19,FGF5,FGFR3,HDAC6,HDAC7,MAPK3,MMP15,MMP2,MMP25,MMP28,MMP7,MMP9,MYC,PA2G4,PDGFC,PGF,RALA,RAP2B,RASD2,RB1,RPS6KA5,RRAS,THBS1,VEGFA,VEGFC,VEGFD
PTEN Signaling	5.61	0.253	0.2	BCL2L11,BMPR2,CCND1,CDKN1A,CDKN1B,CNKSR3,FGFR1,FGFR2,FGFR3,FLT1,IKBKB,INPP5D,INSR,ITGA10,ITGA6,ITGA7,ITGA9,ITGAV,ITGAX,ITGB4,ITGB5,ITGB6,ITGB7,KDR,MAGI3,MAPK3,NFKB2,PIK3R1,RALA,RAP2B,RASD2,RELA,RELB,RRAS,SYNJ1,SYNJ2,TGFBR2,TGFBR3
LPS/IL-1 Mediated Inhibition of RXR Function	5.55	0.218	0.243	ABCB1,ABCB9,ABCC2,ACOX2,ACOX3,ALAS1,ALDH16A1,ALDH1A1,ALDH1A3,ALDH2,ALDH3B1,CD14,CHST1,CHST10,CHST11,CHST15,CHST2,CHST3,CHST4,CHST7,CYP7A1,FMO2,FMO5,GSTA1,GSTM1,GSTM2,GSTT1,HMGCS1,HS3ST2,HS3ST3B1,HS6ST1,HS6ST2,IL1A,IL1R2,IL1RL1,IL1RN,IL33,IL37,IRAK1,LBP,MAOB,MGMT,NDST1,NDST2,NR1H3,NR1H4,NR1I2,PLTP,PPARGC1A,RARA,SLC27A1,SLC27A2,SULT1A1,SULT1C2,TLR4
eNOS Signaling	5.37	0.245	1.512	ADCY4,ADCY5,ADCY7,AQP1,AQP4,AQP7,AQP9,CCNA2,CHRM4,CHRNA5,CHRNB2,CHRND,FLT1,GUCY1A1,GUCY1B1,HSP90B1,HSPA1A/HSPA1B,HSPA1L,HSPA6,HSPA8,ITPR1,KDR,LPAR5,NOSTRIN,PDGFC,PGF,PIK3C2B,PIK3R1,PRKAA2,PRKAB2,PRKACB,PRKAR2B,PRKCG,PRKCH,PRKG1,SLC7A1,VEGFA,VEGFC,VEGFD
Mouse Embryonic Stem Cell Pluripotency	5.3	0.279	0.2	APC,APC2,BMP4,BMPR2,FZD1,FZD2,FZD4,FZD7,HNF1A,ID2,JAK2,JAK3,LEF1,LIF,MAPK11,MAPK14,MAPK3,MYC,PIK3C2B,PIK3R1,POU5F1,RALA,RAP2B,RASD2,RRAS,SOX2,TAB1,TCF7,TCF7L2
Heparan Sulfate Biosynthesis (Late Stages)	5.3	0.315	-0.209	AARS1,CES3,CHST1,CHST10,CHST11,CHST15,CHST2,CHST3,CHST4,CHST7,EXT1,EXTL2,HS3ST2,HS3ST3B1,HS6ST1,HS6ST2,NDST1,NDST2,NOTUM,PLA1A,PRDX6,SULT1A1,SULT1C2
Endocannabinoid Cancer Inhibition Pathway	5.28	0.252	-1.029	ADCY4,ADCY5,ADCY7,CASP1,CASP7,CCND1,CCNE2,CDKN1A,CDKN1B,CREB5,EIF2A,GNAI1,GPR55,HIF1A,HNF1A,LEF1,MAPK14,MAPK3,MMP2,MYC,PDGFC,PGF,PIK3C2B,PIK3R1,PRKAA2,PRKAB2,PRKACB,PRKAR2B,ROCK1,SNAI2,TCF7,TCF7L2,VEGFA,VEGFC,VEGFD,VIM
RAR Activation	5.26	0.23		ADCY4,ADCY5,ADCY7,ADH7,AKR1B1,AKR1C3,AKR1C4,ALDH1A1,ALDH1A3,ARID1A,ARID2,CRABP2,DHRS3,EP300,IGFBP3,JAK2,MAPK11,MAPK14,MAPKAPK2,NCOR1,NFKB2,NRIP1,NSD1,PARP1,PBRM1,PIK3R1,PNRC1,PPARGC1A,PRKACB,PRKAR2B,PRKCG,PRKCH,RARA,RARG,RDH10,RDH5,RELA,RELB,SDR16C5,SMARCD1,SMARCD3,TAF4,TGFB3,TNIP1,VEGFA
HGF Signaling	5.26	0.258	0	CCND1,CDKN1A,CDKN2A,ELF3,ELF4,HGF,ITGA10,ITGA6,ITGA7,ITGA9,ITGAV,ITGAX,ITGB4,ITGB5,ITGB6,ITGB7,MAP3K11,MAP3K12,MAP3K15,MAP3K6,MAP3K8,MAP3K9,MAPK3,MET,PIK3C2B,PIK3R1,PRKCG,PRKCH,PTGS2,PXN,RALA,RAP2B,RASD2,RRAS
Regulation of Cellular Mechanics by Calpain Protease	5.22	0.292	0	CAPN2,CAPN5,CAPN7,CCNA2,CCND1,CCNE2,CDK1,CDKN1B,EZR,ITGA10,ITGA6,ITGA7,ITGA9,ITGAV,ITGAX,ITGB4,ITGB5,ITGB6,ITGB7,MAPK3,PXN,RALA,RAP2B,RASD2,RB1,RRAS
Heparan Sulfate Biosynthesis	5.09	0.3	-0.408	AARS1,CES3,CHST1,CHST10,CHST11,CHST15,CHST2,CHST3,CHST4,CHST7,EXT1,EXTL2,HS3ST2,HS3ST3B1,HS6ST1,HS6ST2,NDST1,NDST2,NOTUM,PLA1A,PRDX6,SULT1A1,SULT1C2,XYLT1
Epithelial Adherens Junction Signaling	5.03	0.241		ACTA1,ACTA2,ACTG1,ACVR1B,APC,ARPC5,BMPR2,FGF1,FGFR1,HGF,HNF1A,LEF1,LMO7,MET,MYH14,MYL4,MYL9,MYO18A,NECTIN1,NECTIN3,RALA,RAP2B,RASD2,RRAS,SNAI1,SNAI2,SORBS1,TCF7,TCF7L2,TGFBR2,TGFBR3,TUBB2A,TUBB2B,TUBB4A,TUBB4B,WAS,WASF1,ZYX
Estrogen-mediated S-phase Entry	4.92	0.462	1.155	CCNA2,CCND1,CCNE2,CDK1,CDKN1A,CDKN1B,E2F4,E2F7,E2F8,MYC,RB1,SKP2
MSP-RON Signaling In Cancer Cells Pathway	4.81	0.246	0.174	ACTA2,CCND1,CREB5,ELF3,ELF4,HIF1A,HNF1A,ITGA6,ITGB4,KLK8,LEF1,MAPK3,MET,MYC,NFKB2,NFKBIA,PDGFC,PGF,PIK3C2B,PIK3R1,RALA,RAP2B,RASD2,RELA,RELB,RRAS,SFN,ST14,TCF7,TCF7L2,VEGFA,VEGFC,VEGFD,VIM
Sperm Motility	4.79	0.209	0.426	ABHD3,DDR2,DSTYK,DYRK1A,EPHA6,EPHB3,EPHB4,ERBB3,FES,FGFR1,FGFR2,FGFR3,FLT1,FRK,FYN,GNAI1,GNB2,GNB5,GNG7,GUCY1A1,GUCY1B1,INSR,ITPR1,JAK2,JAK3,KDR,MAP3K11,MET,NOTUM,PDE4A,PDE4B,PDE4D,PLA2G3,PLAAT1,PLAAT3,PLCD1,PLCD3,PLCE1,PRDX6,PRKACB,PRKAR2B,PRKCG,PRKCH,PRKG1,PTK6,PTK7,SLC12A2,SYK,TEC,TIE1,TNK1,TNK2,ZAN
Role of Osteoblasts, Osteoclasts and Chondrocytes in Rheumatoid Arthritis	4.71	0.214		ACP5,ALPL,APC,APC2,BMP4,BMPR2,COL1A1,CSF1,DKK3,DLX5,FZD1,FZD2,FZD4,FZD7,GSN,HNF1A,IKBKB,IL10,IL1A,IL1R2,IL1RL1,IL1RN,IL33,IL37,LEF1,LRP5,MAPK14,MAPK3,NFATC1,NFATC2,NFATC4,NFKBIA,NFKBIB,NFKBIE,PIK3C2B,PIK3R1,PPP3CB,RELA,SFRP4,SOST,TCF7,TCF7L2,TNFSF11,TRAF5,WIF1,WNT10B,WNT11,WNT6
Dermatan Sulfate Biosynthesis	4.63	0.322	0.688	CHST1,CHST10,CHST11,CHST15,CHST2,CHST3,CHST4,CHST7,DSE,DSEL,HS3ST2,HS3ST3B1,HS6ST1,HS6ST2,NDST1,NDST2,SULT1A1,SULT1C2,XYLT1
Integrin Signaling	4.63	0.216	0.164	ACTA1,ACTA2,ACTG1,ARF4,ARPC5,CAPN2,CAPN5,CAPN7,FNBP1,FYN,GSN,ITGA10,ITGA6,ITGA7,ITGA9,ITGAV,ITGAX,ITGB4,ITGB5,ITGB6,ITGB7,MAP3K11,MAPK3,MYL9,NCK2,NEDD9,PARVA,PIK3C2B,PIK3R1,PXN,RALA,RAP2B,RASD2,RHOB,RHOBTB1,RHOD,RND1,RND2,ROCK1,RRAS,TNK2,TSPAN1,TSPAN3,TSPAN4,WAS,ZYX
Glioblastoma Multiforme Signaling	4.58	0.228	0.18	APC,APC2,CCND1,CCNE2,CDKN1A,CDKN1B,CDKN2A,E2F4,E2F7,E2F8,FNBP1,FZD1,FZD2,FZD4,FZD7,ITPR1,LEF1,MAPK3,MYC,NOTUM,PDGFC,PIK3C2B,PIK3R1,PLCD1,PLCD3,PLCE1,RALA,RAP2B,RASD2,RB1,RHOB,RHOBTB1,RHOD,RND1,RND2,RRAS,WNT10B,WNT11,WNT6
HER-2 Signaling in Breast Cancer	4.54	0.219	0.762	ARF4,BCL2L11,CASP7,CCND1,CCNE2,CDKN1A,CDKN1B,COX4I1,COX5A,COX7A1,ELF3,ELF4,ERBB3,FRK,FYN,HBEGF,IKBKB,IL1A,ITGB4,ITGB5,ITGB6,ITGB7,MAPK3,MMP2,MYC,NFKB2,NFKBIA,NFKBIB,NFKBIE,PIK3C2B,PIK3R1,PRKCG,PRKCH,PTGS2,RALA,RAP2B,RASD2,RB1,RELA,RELB,RPS6,RRAS,TGFA
White Adipose Tissue Browning Pathway	4.54	0.243	1.257	ADCY4,ADCY5,ADCY7,CACNB2,CREB5,CTBP2,FGFR1,FGFR2,FGFR3,FGFRL1,FNDC5,GUCY1A1,GUCY1B1,ITPR1,KDR,KLB,LDHA,MAPK11,MAPK14,NDN,PPARGC1A,PRDM16,PRKAA2,PRKAB2,PRKACB,PRKAR2B,PRKG1,RARA,RARG,THRA,THRB,VEGFA,VGF
Human Embryonic Stem Cell Pluripotency	4.52	0.229		APC,APC2,BMP4,BMPR2,FGFR1,FGFR2,FGFR3,FGFRL1,FZD1,FZD2,FZD4,FZD7,GNAI1,GNB2,GNB5,GNG7,HNF1A,INHBA,LEF1,NGF,NOG,NTF4,PDGFC,PIK3C2B,PIK3R1,POU5F1,S1PR1,S1PR2,S1PR5,SOX2,SPHK1,TCF7,TCF7L2,TGFB3,TGFBR2,WNT10B,WNT11,WNT6
PI3K Signaling in B Lymphocytes	4.46	0.238	0.18	ATF6B,BCL10,BLNK,CAMK2G,DAPP1,FCGR2B,FYN,IKBKB,INPP5D,IRS2,ITPR1,MAPK3,NFATC1,NFATC2,NFATC4,NFKB2,NFKBIA,NFKBIB,NFKBIE,NOTUM,PIK3R1,PLCD1,PLCD3,PLCE1,PPP3CB,RALA,RAP2B,RASD2,RELA,RELB,RRAS,SYK,TLR4,VAV3
Wnt/β-catenin Signaling	4.46	0.225	-0.174	ACVR1B,APC,APC2,BMPR2,CCND1,CD44,CDH3,CDKN2A,DKK3,EP300,FZD1,FZD2,FZD4,FZD7,GJA1,HNF1A,LEF1,LRP5,MMP7,MYC,PIN1,POU5F1,RARA,RARG,SFRP4,SOX2,SOX21,SOX8,TAB1,TCF7,TCF7L2,TGFB3,TGFBR2,TGFBR3,TLE1,WIF1,WNT10B,WNT11,WNT6
Complement System	4.44	0.378	-1.508	C1R,C1S,C2,C4A/C4B,C4BPA,C5,C8A,CD46,CD59,CFB,CFD,ITGAX,MASP1,SERPING1
Xenobiotic Metabolism PXR Signaling Pathway	4.42	0.219	-0.926	ABCB1,ABCC2,ALDH16A1,ALDH1A1,ALDH1A3,ALDH2,ALDH3B1,CAMK2G,CES3,CHST1,CHST10,CHST11,CHST15,CHST2,CHST3,CHST4,CHST7,EP300,GSTA1,GSTM1,GSTM2,GSTT1,HS3ST2,HS3ST3B1,HS6ST1,HS6ST2,HSP90B1,MAOB,NCOR1,NDST1,NDST2,NR1I2,NRIP1,PPARGC1A,PPP1R3D,PRKACB,PRKAR2B,PRKCG,PRKCH,SULT1A1,SULT1C2,UGT8
HOTAIR Regulatory Pathway	4.33	0.227	1.183	CD44,CDKN1A,COL1A1,COL1A2,DZIP3,EP300,FOXM1,H3-3A/H3-3B,HNF1A,KMT2A,LAMTOR5,LEF1,MET,MEX3B,MMP15,MMP2,MMP25,MMP28,MMP7,MMP9,MYC,NFKB2,NFKBIA,PIK3C2B,PIK3R1,RELA,RELB,ROCK1,SNAI2,TCF7,TCF7L2,TLR4,VIM,WIF1,WNT10B,WNT11,WNT6
iNOS Signaling	4.33	0.34	-0.832	CD14,IKBKB,IRAK1,JAK2,JAK3,LBP,MAPK11,MAPK14,NFKB2,NFKBIA,NFKBIB,NFKBIE,RELA,RELB,TAB1,TLR4
Role of Tissue Factor in Cancer	4.32	0.25		ARRB2,CCN1,CCN2,CSF1,F2,F2RL1,FGA,FGB,FGF5,FRK,FYN,HBEGF,ITGA6,ITGAV,JAK2,MAPK11,MAPK14,MAPK3,PDIA2,PIK3C2B,PIK3R1,RALA,RAP2B,RASD2,RPS6KA4,RPS6KA5,RRAS,VEGFA,VEGFC
B Cell Receptor Signaling	4.31	0.216	-1.151	BCL10,BCL2A1,BLNK,CAMK2G,CREB5,DAPP1,EBF1,FCGR2B,IKBKB,INPP5D,MAP3K11,MAP3K12,MAP3K15,MAP3K6,MAP3K8,MAP3K9,MAPK11,MAPK14,MAPK3,NFATC1,NFATC2,NFATC4,NFKB2,NFKBIA,NFKBIB,NFKBIE,PAG1,PIK3C2B,PIK3R1,PPP3CB,PTPN6,RALA,RAP2B,RASD2,RASSF5,RELA,RELB,RRAS,SYK,SYNJ1,SYNJ2,VAV3
Neuregulin Signaling	4.25	0.248	-0.728	BTC,CDK5R1,CDKN1B,ERBB3,EREG,HBEGF,HSP90B1,ITGA10,ITGA6,ITGA7,ITGA9,ITGAV,ITGAX,ITGB4,ITGB5,ITGB6,ITGB7,MAPK3,MYC,PIK3R1,PRKCG,PRKCH,PSEN1,RALA,RAP2B,RASD2,RPS6,RRAS,TGFA
IL-15 Production	4.23	0.244	0.557	DDR2,DSTYK,DYRK1A,EPHA6,EPHB3,EPHB4,ERBB3,FES,FGFR1,FGFR2,FGFR3,FLT1,FRK,FYN,INSR,JAK2,JAK3,KDR,MAP3K11,MET,NFKB2,PTK6,PTK7,RELA,RELB,SYK,TEC,TIE1,TNK1,TNK2
Inhibition of Angiogenesis by TSP1	4.22	0.382	1	CD36,CD47,FYN,GUCY1A1,GUCY1B1,HSPG2,KDR,MAPK11,MAPK14,MMP9,TGFBR2,THBS1,VEGFA
γ-glutamyl Cycle	4.21	0.636	-1.89	ANPEP,GCLC,GGCT,GGT1,GGT5,GGT6,GSS
Chondroitin Sulfate Biosynthesis (Late Stages)	4.2	0.333	0.5	CHST1,CHST10,CHST11,CHST15,CHST2,CHST3,CHST4,CHST7,HS3ST2,HS3ST3B1,HS6ST1,HS6ST2,NDST1,NDST2,SULT1A1,SULT1C2
Thrombin Signaling	4.13	0.21	-0.343	ADCY4,ADCY5,ADCY7,ARHGEF3,ARHGEF4,CAMK1D,CAMK2G,F2,F2R,FNBP1,GATA2,GATA4,GNAI1,GNB2,GNB5,GNG7,IKBKB,ITPR1,MAPK11,MAPK14,MAPK3,MYL4,MYL9,NFKB2,NOTUM,PIK3C2B,PIK3R1,PLCD1,PLCD3,PLCE1,PRKCG,PRKCH,RALA,RAP2B,RASD2,RELA,RELB,RHOB,RHOBTB1,RHOD,RND1,RND2,ROCK1,RRAS
RANK Signaling in Osteoclasts	4.07	0.264	-0.471	GSN,IKBKB,MAP3K11,MAP3K12,MAP3K15,MAP3K6,MAP3K8,MAP3K9,MAPK11,MAPK14,MAPK3,NFATC1,NFATC2,NFKB2,NFKBIA,NFKBIB,NFKBIE,PIK3C2B,PIK3R1,PPP3CB,RELA,RELB,TNFSF11,TRAF5
Rac Signaling	4.02	0.232	0.447	ABI2,ARPC5,CD44,CDK5R1,CYFIP2,IQGAP3,ITGA10,ITGA6,ITGA7,ITGA9,ITGAV,ITGAX,ITGB4,ITGB5,ITGB6,ITGB7,MAP3K11,MAPK3,NFKB2,PIK3C2B,PIK3R1,PIP4K2A,PIP4K2C,PLD1,RALA,RAP2B,RASD2,RELA,RELB,RRAS,TIAM1,WASF1
Factors Promoting Cardiogenesis in Vertebrates	3.96	0.225	1.768	ACVR1B,APC,APC2,BMP4,BMPR2,CAMK2G,CCND1,CREB5,FZD1,FZD2,FZD4,FZD7,GATA4,HNF1A,LEF1,LRP5,MAPK14,MYC,NOG,NOTUM,PLCD1,PLCD3,PLCE1,PRKCG,PRKCH,ROCK1,TCF7,TCF7L2,TGFB3,TGFBR2,TGFBR3,WNT10B,WNT11,WNT6
FAT10 Cancer Signaling Pathway	3.96	0.32	-1.155	ACKR3,ACVR1B,BMPR2,IKBKB,MAD2L1,NFKB2,NFKBIA,NFKBIB,NFKBIE,PCNA,RELA,RELB,TCF7L2,TGFB3,TGFBR2,TGFBR3
Regulation Of The Epithelial Mesenchymal Transition In Development Pathway	3.95	0.264	0.471	APC,FZD1,FZD2,FZD4,FZD7,GLI2,GLI3,HIF1A,HNF1A,LEF1,LOX,NFKB2,PSEN1,RELA,RELB,SNAI1,SNAI2,SUFU,TCF7,TCF7L2,WNT10B,WNT11,WNT6
Hepatic Cholestasis	3.91	0.212		ABCB1,ABCC1,ABCC2,ADCY4,ADCY5,ADCY7,ATP8B1,CD14,CYP7A1,FGF19,HNF1A,HNF4A,IKBKB,IL1A,IL1R2,IL1RL1,IL1RN,IL33,IL37,INSR,IRAK1,LBP,LIF,NFKB2,NFKBIA,NFKBIB,NFKBIE,NR1H3,NR1H4,NR1I2,PRKACB,PRKAR2B,PRKCG,PRKCH,RARA,RELA,RELB,TGFB3,TLR4,TNFSF11
Chondroitin Sulfate Biosynthesis	3.85	0.304	0.243	CHST1,CHST10,CHST11,CHST15,CHST2,CHST3,CHST4,CHST7,HS3ST2,HS3ST3B1,HS6ST1,HS6ST2,NDST1,NDST2,SULT1A1,SULT1C2,XYLT1
Signaling by Rho Family GTPases	3.84	0.194	-0.845	ACTA1,ACTA2,ACTG1,ARHGEF3,ARHGEF4,ARPC5,CDH16,CDH17,CDH23,CDH3,EZR,FNBP1,GNAI1,GNB2,GNB5,GNG7,ITGA10,ITGA6,ITGA7,ITGA9,ITGAV,ITGAX,ITGB4,ITGB5,ITGB6,ITGB7,MAP3K11,MAP3K12,MAP3K21,MAP3K9,MAPK3,MYL4,MYL9,NEDD4,NFKB2,PIK3C2B,PIK3R1,PIP4K2A,PIP4K2C,PLD1,RELA,RELB,RHOB,RHOBTB1,RHOD,RND1,RND2,ROCK1,SEPTIN4,VIM,WAS,WASF1
Citrulline Biosynthesis	3.82	0.667	0	ARG1,ARG2,GLS,GLS2,LOC102724788/PRODH,OAT
Production of Nitric Oxide and Reactive Oxygen Species in Macrophages	3.81	0.209	-2.401	APOA1,APOA4,APOB,ARG2,CYBA,FNBP1,IKBKB,JAK2,JAK3,MAP3K11,MAP3K12,MAP3K15,MAP3K6,MAP3K8,MAP3K9,MAPK11,MAPK14,MAPK3,MPO,NCF4,NFKB2,NFKBIA,NFKBIB,NFKBIE,PIK3C2B,PIK3R1,PPP1R3D,PRKCG,PRKCH,PTPN6,RELA,RELB,RHOB,RHOBTB1,RHOD,RND1,RND2,S100A8,TLR2,TLR4
CD40 Signaling	3.8	0.284	0.775	IKBKB,JAK3,MAPK11,MAPK14,MAPK3,MAPKAPK2,NFKB2,NFKBIA,NFKBIB,NFKBIE,PIK3C2B,PIK3R1,PTGS1,PTGS2,RELA,RELB,TANK,TRAF1,TRAF5
Antioxidant Action of Vitamin C	3.78	0.241	0.688	ABHD3,IKBKB,JAK2,MAPK11,MAPK14,MAPK3,NAPEPLD,NFKB2,NFKBIA,NFKBIB,NFKBIE,NOTUM,NXN,PLA2G3,PLAAT1,PLAAT3,PLCD1,PLCD3,PLCE1,PLD1,PLD4,PRDX6,RELA,RELB,SLC2A2,SLC2A4,TXNRD1
Hereditary Breast Cancer Signaling	3.77	0.225		ARID1A,ARID2,BRCA2,CCND1,CDK1,CDKN1A,EP300,FAAP24,FANCE,GADD45A,GADD45B,GADD45G,H2AX,HDAC6,HDAC7,MLH1,NBN,PBRM1,PIK3C2B,PIK3R1,POLR2A,RALA,RAP2B,RASD2,RB1,RFC3,RFC4,RPA1,RRAS,SFN,SMARCD1,SMARCD3
Regulation Of The Epithelial Mesenchymal Transition By Growth Factors Pathway	3.76	0.208	0.507	CLDN3,ESRP2,FGF1,FGF13,FGF19,FGF5,FGFR1,FGFR2,FGFR3,FGFRL1,HGF,ID2,IKBKB,JAK2,JAK3,MAPK11,MAPK14,MAPK3,MEST,MET,MMP2,MMP9,NFKB2,OCLN,PDGFC,PIK3C2B,PIK3R1,RALA,RAP2B,RASD2,RELA,RELB,RRAS,SNAI1,SNAI2,TAB1,TGFB3,TGFBR2,TNFSF11,VIM
April Mediated Signaling	3.75	0.333	0	IKBKB,MAPK11,MAPK14,NFATC1,NFATC2,NFATC4,NFKB2,NFKBIA,NFKBIB,NFKBIE,RELA,RELB,TRAF1,TRAF5
Extrinsic Prothrombin Activation Pathway	3.74	0.5		F2,FGA,FGB,PROC,PROS1,SERPINC1,TFPI,THBD
Glioma Invasiveness Signaling	3.74	0.274	-1.213	CD44,F2R,FNBP1,ITGAV,MAPK3,MMP2,MMP9,PIK3C2B,PIK3R1,PLAU,RALA,RAP2B,RASD2,RHOB,RHOBTB1,RHOD,RND1,RND2,RRAS,TIMP2
Chronic Myeloid Leukemia Signaling	3.72	0.243		CCND1,CDKN1A,CDKN1B,CDKN2A,CTBP2,E2F4,E2F7,E2F8,HDAC6,HDAC7,IKBKB,MAPK3,MYC,NFKB2,PA2G4,PIK3C2B,PIK3R1,RALA,RAP2B,RASD2,RB1,RELA,RELB,RRAS,TGFB3,TGFBR2
Xenobiotic Metabolism General Signaling Pathway	3.71	0.224	-0.898	AHR,EP300,FTL,GCLC,GSTA1,GSTM1,GSTM2,GSTT1,MAF,MAP3K11,MAP3K12,MAP3K15,MAP3K6,MAP3K8,MAP3K9,MAPK11,MAPK14,MAPK3,NQO1,NR1H3,NR1H4,NR1I2,PIK3C2B,PIK3R1,PRKCG,PRKCH,RALA,RAP2B,RASD2,RBX1,RRAS,UGT8
Cardiac Hypertrophy Signaling	3.71	0.194	-0.457	ADCY4,ADCY5,ADCY7,ADRA1B,ADRB2,CACNB2,EP300,FNBP1,GATA4,GNAI1,GNB2,GNB5,GNG7,HSPB1,MAP3K11,MAP3K12,MAP3K15,MAP3K6,MAP3K8,MAP3K9,MAPK11,MAPK14,MAPK3,MAPKAPK2,MEF2B,MYL4,MYL9,NFATC4,NOTUM,PIK3C2B,PIK3R1,PLCD1,PLCD3,PLCE1,PPP3CB,PRKACB,PRKAR2B,RALA,RAP2B,RASD2,RHOB,RHOBTB1,RHOD,RND1,RND2,ROCK1,RRAS,TAB1,TGFB3,TGFBR2
B Cell Activating Factor Signaling	3.62	0.326	-1	IKBKB,MAPK11,MAPK14,NFATC1,NFATC2,NFATC4,NFKB2,NFKBIA,NFKBIB,NFKBIE,RELA,RELB,TRAF1,TRAF5
Xenobiotic Metabolism CAR Signaling Pathway	3.59	0.206	-0.48	ABCB1,ABCC1,ABCC2,ALDH16A1,ALDH1A1,ALDH1A3,ALDH2,ALDH3B1,CHST1,CHST10,CHST11,CHST15,CHST2,CHST3,CHST4,CHST7,CYP1A1,EP300,FMO2,FMO5,GSTA1,GSTM1,GSTM2,GSTT1,HS3ST2,HS3ST3B1,HS6ST1,HS6ST2,HSP90B1,MAPK3,NDST1,NDST2,NRIP1,PPARGC1A,PRKCG,PRKCH,SULT1A1,SULT1C2,UGT8
Gα12/13 Signaling	3.58	0.226	0.6	CDH16,CDH17,CDH23,CDH3,F2,F2R,F2RL1,IKBKB,LPAR5,MAPK3,MEF2B,MYL4,MYL9,NFKB2,NFKBIA,NFKBIB,NFKBIE,PIK3C2B,PIK3R1,PXN,RALA,RAP2B,RASA1,RASD2,RELA,RELB,ROCK1,RRAS,TEC,VAV3
RhoGDI Signaling	3.58	0.2	1.569	ACTA1,ACTA2,ACTG1,ARHGAP4,ARHGAP9,ARHGDIG,ARHGEF3,ARHGEF4,ARPC5,CD44,CDH16,CDH17,CDH23,CDH3,EP300,EZR,FNBP1,GNAI1,GNB2,GNB5,GNG7,ITGA10,ITGA6,ITGA7,ITGA9,ITGAV,ITGAX,ITGB4,ITGB5,ITGB6,ITGB7,MYH14,MYL4,MYL9,PIP4K2A,PIP4K2C,RHOB,RHOBTB1,RHOD,RND1,RND2,ROCK1,WASF1
Neuroinflammation Signaling Pathway	3.57	0.184	-0.98	ACVR1B,AGER,BACE2,BMPR2,CASP1,CCL2,CD200,CD86,CREB5,CRP,CXCL10,CXCL12,FAS,FZD1,GABRA3,GJB1,GLS,HLA-DMA,HMGB1,IKBKB,IL10,IL34,IRAK1,IRF7,JAK2,JAK3,MAPK11,MAPK14,MAPK3,MAPK4,MFGE8,MMP9,MR1,NFATC1,NFATC2,NFATC4,NFKB2,NGF,P2RX7,PIK3C2B,PIK3R1,PLA2G3,PPP3CB,PRKCG,PSEN1,PTGS2,RELA,RELB,SLC6A12,SOD2,SYK,TGFB3,TGFBR2,TGFBR3,TLR2,TLR4,TLR7,TYROBP
4-1BB Signaling in T Lymphocytes	3.55	0.353	-0.378	IKBKB,MAPK11,MAPK14,MAPK3,NFKB2,NFKBIA,NFKBIB,NFKBIE,RELA,RELB,TNFRSF9,TRAF1
p53 Signaling	3.54	0.245	-0.258	BAX,CCND1,CDKN1A,CDKN2A,DRAM1,EP300,FAS,GADD45A,GADD45B,GADD45G,HIF1A,MAPK14,PCNA,PIK3C2B,PIK3R1,RB1,SERPINE2,SFN,SNAI2,THBS1,TP53BP2,TP53I3,TP63,TP73
Regulation of Actin-based Motility by Rho	3.52	0.233	-1.069	ACTA1,ACTA2,ARPC5,FNBP1,GSN,ITGA10,ITGA6,ITGA7,ITGA9,ITGAV,ITGAX,ITGB4,ITGB5,ITGB6,ITGB7,MYL4,MYL9,PIP4K2A,PIP4K2C,RHOB,RHOBTB1,RHOD,RND1,RND2,ROCK1,WAS,WASF1
PXR/RXR Activation	3.49	0.277		ABCB1,ABCB9,ABCC2,ALAS1,ALDH1A1,CES3,CYP7A1,G6PC,GSTA1,GSTM1,GSTM2,HNF4A,INSR,NR1I2,PPARGC1A,PRKACB,PRKAR2B,RELA
Senescence Pathway	3.49	0.185	0.687	ACVR1B,BMPR2,CACNB2,CAPN2,CAPN5,CAPN7,CCND1,CCNE2,CDC25B,CDK1,CDKN1A,CDKN1B,CDKN2A,DHCR24,E2F4,E2F7,E2F8,ELF3,ELF4,EP300,GADD45A,GADD45B,GADD45G,GATA4,IKBKB,IL1A,MAPK14,MAPK3,MAPK4,MAPKAPK2,NBN,NFATC1,NFATC2,NFATC4,NFKB2,PARP1,PIK3C2B,PIK3R1,PPP3CB,RALA,RAP2B,RASD2,RASSF5,RB1,RNF2,RPS6KA4,RPS6KA5,RRAS,SERPINE1,SOD2,STING1,TGFB3,TGFBR2,TGFBR3,TLR2
mTOR Signaling	3.42	0.198	0	EIF3E,EIF4EBP3,EIF4G1,FNBP1,HIF1A,INSR,MAPK3,NAPEPLD,PDGFC,PGF,PIK3C2B,PIK3R1,PLD1,PLD4,PRKAA2,PRKAB2,PRKCG,PRKCH,PRR5L,RALA,RAP2B,RASD2,RHOB,RHOBTB1,RHOD,RND1,RND2,RPS11,RPS12,RPS16,RPS17,RPS20,RPS26,RPS29,RPS4X,RPS6,RPS6KA4,RPS6KA5,RRAS,VEGFA,VEGFC,VEGFD
Coagulation System	3.42	0.343	0.577	F2,F2R,FGA,FGB,PLAT,PLAU,PROC,PROS1,SERPINC1,SERPINE1,TFPI,THBD
TREM1 Signaling	3.4	0.26	-1.606	CASP1,CCL2,CD83,CD86,FCGR2B,IL10,IL1RL1,IRAK1,ITGAX,JAK2,MAPK3,MPO,NFKB2,NOD1,RELA,RELB,TLR2,TLR4,TLR7,TYROBP
Prostate Cancer Signaling	3.39	0.232		CCND1,CCNE2,CDKN1A,CDKN1B,CREB5,E2F4,HDAC6,HDAC7,HSP90B1,LEF1,MAPK3,NFKB2,NFKBIA,NFKBIB,NFKBIE,NKX3-1,PA2G4,PIK3C2B,PIK3R1,RALA,RAP2B,RASD2,RB1,RELA,RELB,RRAS
p38 MAPK Signaling	3.39	0.229	0	CDC25B,CREB5,EEF2K,FADD,FAS,H3-3A/H3-3B,HSPB1,HSPB3,IL1A,IL1R2,IL1RL1,IL1RN,IL33,IL37,IRAK1,MAPK11,MAPK14,MAPKAPK2,MEF2B,MKNK1,MYC,PLA2G3,RPS6KA4,RPS6KA5,TAB1,TGFB3,TGFBR2
Small Cell Lung Cancer Signaling	3.27	0.24	-0.277	CCND1,CCNE2,CDKN1B,CYCS,E2F4,HDAC6,HDAC7,IKBKB,MYC,NFKB2,NFKBIA,NFKBIB,NFKBIE,PA2G4,PIK3C2B,PIK3R1,PTGS2,RB1,RELA,RELB,SKP2,TRAF1,TRAF5
Gαq Signaling	3.27	0.206	-0.392	ADRA1B,ARHGEF25,FNBP1,GNAI1,GNB2,GNB5,GNG7,IKBKB,ITPR1,MAPK3,NAPEPLD,NFATC1,NFATC2,NFATC4,NFKB2,NFKBIA,NFKBIB,NFKBIE,PIK3C2B,PIK3R1,PLD1,PLD4,PPP3CB,PRKCG,PRKCH,RELA,RELB,RGS16,RGS2,RHOB,RHOBTB1,RHOD,RND1,RND2,ROCK1
NAD Signaling Pathway	3.27	0.212	0.539	ACADM,BST1,GJA1,H1-4,H1-6,H2BC1,H2BC12,H2BC15,HGF,HIF1A,LDHA,NADSYN1,NFKB2,NMRK1,NT5E,PARP1,PIK3C2B,PIK3R1,POLR2A,PPARGC1A,PRKAA2,PRKAB2,SIRT2,SIRT5,SLC29A1,SLC29A4,SLC36A4,SLC7A5,SOD2,TGFA,TPCN2,VEGFA
G-Protein Coupled Receptor Signaling	3.25	0.185		ADCY4,ADCY5,ADCY7,ADRA1B,ADRB2,AVPR2,CAMK2G,CHRM4,CREB5,DUSP4,DUSP6,DUSP9,FYN,GNAI1,GPER1,GRM2,HCAR2,IKBKB,MAP3K8,MAPK3,NAPEPLD,NFKB2,NFKBIA,NFKBIB,NFKBIE,OPRL1,PDE10A,PDE4A,PDE4B,PDE4D,PIK3C2B,PIK3R1,PRKACB,PRKAR2B,PRKCG,PTGER3,RALA,RAP1GAP,RAP2B,RASA1,RASD2,RELA,RELB,RGS10,RGS14,RGS16,RGS2,RRAS,S1PR1,SMPDL3A,SYNGAP1
Cell Cycle: G1/S Checkpoint Regulation	3.23	0.265	-0.258	CCND1,CCNE2,CDKN1A,CDKN1B,CDKN2A,CDKN2C,CDKN2D,E2F4,E2F7,E2F8,HDAC6,HDAC7,MYC,PA2G4,RB1,RPL5,SKP2,TGFB3
LPS-stimulated MAPK Signaling	3.23	0.247	-0.243	CD14,IKBKB,LBP,MAPK11,MAPK14,MAPK3,NFKB2,NFKBIA,NFKBIB,NFKBIE,PIK3C2B,PIK3R1,PRKCG,PRKCH,RALA,RAP2B,RASD2,RELA,RELB,RRAS,TLR4
Germ Cell-Sertoli Cell Junction Signaling	3.22	0.205		ACTA1,ACTA2,ACTG1,FNBP1,GSN,ITGA6,MAP3K11,MAP3K12,MAP3K15,MAP3K6,MAP3K8,MAP3K9,MAPK14,MAPK3,NECTIN3,PIK3C2B,PIK3R1,PXN,RALA,RAP2B,RASD2,RHOB,RHOBTB1,RHOD,RND1,RND2,RRAS,SORBS1,TGFB3,TGFBR2,TUBB2A,TUBB2B,TUBB4A,TUBB4B,ZYX
Acute Myeloid Leukemia Signaling	3.21	0.242	0	CCND1,FLT3,HNF1A,IDH1,LEF1,MAPK3,MYC,NFKB2,PIK3C2B,PIK3R1,PIM1,PIM2,RALA,RAP2B,RARA,RASD2,RELA,RELB,RRAS,RUNX1,TCF7,TCF7L2
Endothelin-1 Signaling	3.19	0.199	-0.343	ABHD3,ADCY4,ADCY5,ADCY7,CASP1,CASP7,EDNRA,GNAI1,GUCY1A1,GUCY1B1,ITPR1,MAPK11,MAPK14,MAPK3,MAPK4,MYC,NAPEPLD,NOTUM,PIK3C2B,PIK3R1,PLA2G3,PLAAT1,PLAAT3,PLCD1,PLCD3,PLCE1,PLD1,PLD4,PRDX6,PRKCG,PRKCH,PTGS1,PTGS2,RALA,RAP2B,RASD2,RRAS,SHF
Role of BRCA1 in DNA Damage Response	3.17	0.25	0.577	ARID1A,ARID2,BRCA2,CDKN1A,E2F4,E2F7,E2F8,FAAP24,FANCE,GADD45A,MLH1,NBN,PBRM1,PLK1,RB1,RFC3,RFC4,RPA1,SMARCD1,SMARCD3
TWEAK Signaling	3.17	0.324	-0.905	CASP7,CYCS,FADD,IKBKB,NFKB2,NFKBIA,NFKBIB,NFKBIE,RELA,RELB,TNFRSF25,TRAF1
Estrogen Receptor Signaling	3.15	0.171	0.516	ADCY4,ADCY5,ADCY7,AGT,ARG2,ATP5F1B,CACNB2,CCND1,CDKN1A,CREB5,CTBP2,EP300,GNAI1,GNB2,GNB5,GNG7,GPER1,HIF1A,HSP90B1,JAK2,JAK3,MAPK3,MED21,MED4,MMP15,MMP2,MMP25,MMP28,MMP7,MMP9,MYC,MYL4,MYL9,NCOR1,NDUFB2,NDUFB6,NDUFV1,NFKB2,NOTUM,NRIP1,PCNA,PDGFC,PGF,PIK3C2B,PIK3R1,PLCD1,PLCD3,PLCE1,PPARGC1A,PRKAA2,PRKAB2,PRKACB,PRKAR2B,PRKCG,PRKCH,RALA,RAP2B,RASD2,RELA,RELB,ROCK1,RRAS,SHF,SNAI1,SOD2,THRAP3,VEGFA,VE…
Natural Killer Cell Signaling	3.13	0.196	-0.324	COL1A1,COL1A2,FYN,HSPA1A/HSPA1B,HSPA1L,HSPA6,HSPA8,JAK2,JAK3,MAP3K11,MAP3K12,MAP3K15,MAP3K6,MAP3K8,MAP3K9,MAPK11,MAPK14,MAPK3,NFATC1,NFATC2,NFATC4,NFKB2,PIK3C2B,PIK3R1,PTPN6,PVR,PXN,RALA,RAP2B,RASD2,RASSF5,RELA,RELB,ROCK1,RRAS,SYK,TYROBP,VAV3,WAS
P2Y Purigenic Receptor Signaling Pathway	3.1	0.217	0.408	ADCY4,ADCY5,ADCY7,CREB5,GNAI1,GNB2,GNB5,GNG7,MAPK3,MYC,NFKB2,NOTUM,P2RY2,PIK3C2B,PIK3R1,PLCD1,PLCD3,PLCE1,PRKACB,PRKAR2B,PRKCG,PRKCH,RALA,RAP2B,RASD2,RELA,RELB,RRAS
Leukocyte Extravasation Signaling	3.1	0.197	1.061	ACTA1,ACTA2,ACTG1,ARHGAP4,ARHGAP9,CD44,CLDN1,CLDN10,CLDN16,CLDN19,CLDN3,CXCL12,CYBA,EZR,GNAI1,MAPK11,MAPK14,MMP15,MMP2,MMP25,MMP28,MMP7,MMP9,NCF4,PECAM1,PIK3C2B,PIK3R1,PRKCG,PRKCH,PXN,RAP1GAP,RASSF5,ROCK1,TEC,THY1,TIMP2,VAV3,WAS
BEX2 Signaling Pathway	3.1	0.247	0.688	CCND1,CDKN1A,HIF1A,HNF1A,ITGB6,LEF1,LMO2,MMP2,NFKB2,NFKBIA,NGF,PDGFC,PGF,RELA,RELB,TCF7,TCF7L2,VEGFA,VEGFC,VEGFD
Xenobiotic Metabolism AHR Signaling Pathway	3.08	0.241	-0.894	AHR,ALDH16A1,ALDH1A1,ALDH1A3,ALDH2,ALDH3B1,CYP1A1,CYP1B1,EP300,GSTA1,GSTM1,GSTM2,GSTT1,HSP90B1,IL1A,NFKB2,NQO1,NRIP1,PTGES3,RELA,RELB
FAK Signaling	3.08	0.222		ACTA1,ACTA2,ACTG1,CAPN2,CAPN5,CAPN7,FYN,ITGA10,ITGA6,ITGA7,ITGA9,ITGAV,ITGAX,ITGB4,ITGB5,ITGB6,ITGB7,MAPK3,PIK3C2B,PIK3R1,PXN,RALA,RAP2B,RASD2,RRAS,WAS
IL-17A Signaling in Fibroblasts	3.05	0.316		CCL2,IKBKB,MAPK11,MAPK14,MAPK3,NFKB2,NFKBIA,NFKBIB,NFKBIE,NFKBIZ,RELA,RELB
Phagosome Formation	3.04	0.208		FCGR2B,FNBP1,ITGA10,ITGA6,ITGA7,ITGA9,ITGAV,ITGAX,ITGB4,ITGB5,ITGB6,ITGB7,MRC2,NOTUM,PIK3C2B,PIK3R1,PLCD1,PLCD3,PLCE1,PRKCG,PRKCH,RHOB,RHOBTB1,RHOD,RND1,RND2,SCARA3,SYK,TLR2,TLR4,TLR7
GADD45 Signaling	2.94	0.4		CCND1,CCNE2,CDK1,CDKN1A,GADD45A,GADD45B,GADD45G,PCNA
Renin-Angiotensin Signaling	2.91	0.217	0	ACE,ADCY4,ADCY5,ADCY7,AGT,CCL2,ITPR1,JAK2,MAPK11,MAPK14,MAPK3,NFKB2,PIK3C2B,PIK3R1,PRKACB,PRKAR2B,PRKCG,PRKCH,PTPN6,RALA,RAP2B,RASD2,RELA,RELB,RRAS,SHF
Basal Cell Carcinoma Signaling	2.91	0.25	1.069	APC,APC2,BMP4,FZD1,FZD2,FZD4,FZD7,GLI2,GLI3,HHIP,HNF1A,LEF1,SUFU,TCF7,TCF7L2,WNT10B,WNT11,WNT6
Paxillin Signaling	2.89	0.222	0	ACTA1,ACTA2,ACTG1,ITGA10,ITGA6,ITGA7,ITGA9,ITGAV,ITGAX,ITGB4,ITGB5,ITGB6,ITGB7,MAPK11,MAPK14,NCK2,PARVA,PIK3C2B,PIK3R1,PXN,RALA,RAP2B,RASD2,RRAS
TR/RXR Activation	2.89	0.238		AKR1C3,CYP7A1,EP300,FGA,G6PC,HIF1A,HP,NCOR1,NRGN,PCK1,PFKP,PIK3C2B,PIK3R1,PPARGC1A,SLC16A2,SREBF2,SYT12,THRA,THRB,UCP2
Death Receptor Signaling	2.88	0.229	0.447	ACTA1,ACTA2,ACTG1,CASP7,CYCS,FADD,FAS,HSPB1,HSPB3,IKBKB,LMNA,MAP4K4,NFKB2,NFKBIA,NFKBIB,NFKBIE,PARP1,RELA,RELB,ROCK1,TANK,TNFRSF25
Clathrin-mediated Endocytosis Signaling	2.82	0.192		ACTA1,ACTA2,ACTG1,AP2M1,APOA1,APOA4,APOB,ARPC5,ARRB2,F2,F2R,FGF1,FGF13,FGF19,FGF5,HSPA8,ITGB4,ITGB5,ITGB6,ITGB7,LDLRAP1,MET,MYO1E,PDGFC,PGF,PIK3C2B,PIK3R1,PPP3CB,RAB11B,S100A8,SH3GLB2,SH3KBP1,SYNJ1,TF,VEGFA,VEGFC,VEGFD
Adipogenesis pathway	2.79	0.207		BMP4,BMPR2,CTBP2,EBF1,FGF1,FGFR1,FGFR2,FGFR3,FGFRL1,FZD1,FZD2,FZD4,FZD7,HDAC6,HDAC7,HIF1A,KAT6B,LPL,NFATC4,NOCT,NR1D2,PAXIP1,RB1,SIRT2,SLC2A4,TCF7,WNT10B,ZNF423
IGF-1 Signaling	2.77	0.221	-0.535	CCN1,CCN2,IGFBP2,IGFBP3,IGFBP4,IGFBP7,IRS2,JAK2,MAPK3,NEDD4,PIK3C2B,PIK3R1,PRKACB,PRKAR2B,PXN,RALA,RAP2B,RASA1,RASD2,RRAS,SFN,SOCS2,SOCS3
Opioid Signaling Pathway	2.77	0.178	-0.48	ADCY4,ADCY5,ADCY7,AP2M1,ARRB2,CACNB2,CAMK1D,CAMK2G,CDKN1B,CREB5,EP300,FOSB,FRK,FYN,GNAI1,GNB2,GNB5,GNG7,GRK1,GRK5,HNF1A,ITPR1,LEF1,MAPK3,MAPK4,MYC,NFKB2,NFKBIA,OPRL1,PPP3CB,PRKACB,PRKAR2B,PRKCG,PRKCH,RALA,RAP2B,RASD2,RGS10,RGS14,RGS16,RGS17,RGS19,RGS3,RPS6KA4,RPS6KA5,RRAS,SIGMAR1,TCF7,TCF7L2
IL-23 Signaling Pathway	2.76	0.283	0.577	HIF1A,JAK2,NFKB2,NFKBIA,PIK3C2B,PIK3R1,RELA,RELB,RORA,RORC,RUNX1,SOCS3,TNFSF11
CD27 Signaling in Lymphocytes	2.75	0.263	-2.111	CYCS,IKBKB,MAP3K11,MAP3K12,MAP3K15,MAP3K6,MAP3K8,MAP3K9,NFKB2,NFKBIA,NFKBIB,NFKBIE,RELA,RELB,TRAF5
Apelin Adipocyte Signaling Pathway	2.75	0.233	0	ADCY4,ADCY5,ADCY7,GNAI1,GSTA1,GSTM1,GSTM2,GSTT1,HIF1A,MAPK11,MAPK14,MAPK3,MAPK4,PPARGC1A,PRDX6,PRKAA2,PRKAB2,PRKACB,PRKAR2B,PTGES
Systemic Lupus Erythematosus In B Cell Signaling Pathway	2.73	0.177	0.289	BCL10,BCL2L11,BLNK,CARD11,CCND1,FCGR2B,FYN,IFIT2,IFNAR1,IL10,IL1A,IL33,IL37,INPP5D,IRAK1,IRF7,JAK2,LIF,MAP4K4,MAPK3,MYC,NFATC1,NFATC2,NFATC4,NFKB2,PAG1,PIK3C2B,PIK3R1,PIM2,PPP3CB,PRKCG,PRKCH,PTPN6,RALA,RAP2B,RASD2,RELA,RELB,RRAS,SHF,STING1,SYK,SYNJ1,SYNJ2,TGFB3,TLR7,TNFSF11,TRAF1,TRAF5
MIF-mediated Glucocorticoid Regulation	2.71	0.306	-1.265	CD14,MAPK3,NFKB2,NFKBIA,NFKBIB,NFKBIE,PLA2G3,PTGS2,RELA,RELB,TLR4
Kinetochore Metaphase Signaling Pathway	2.71	0.219	2.558	AURKB,BUB3,CDC20,CDCA8,CDK1,CENPA,CENPC,H2AC18/H2AC19,H2AX,INCENP,KIF2C,MAD2L1,MIS12,MXD3,NDC80,PLK1,PMF1/PMF1-BGLAP,PPP1R3D,SKA1,SMC1A,SPC24,SPC25,ZWINT
VEGF Signaling	2.7	0.222	1.528	ACTA1,ACTA2,ACTG1,FLT1,HIF1A,KDR,MAPK3,PDGFC,PGF,PIK3C2B,PIK3R1,PTPN6,PXN,RALA,RAP2B,RASD2,ROCK1,RRAS,SFN,VEGFA,VEGFC,VEGFD
Glioma Signaling	2.7	0.21	1.155	CAMK1D,CAMK2G,CCND1,CDKN1A,CDKN2A,CDKN2C,CDKN2D,E2F4,E2F7,E2F8,HDAC6,HDAC7,IDH1,MAPK3,PA2G4,PDGFC,PIK3C2B,PIK3R1,PRKCG,PRKCH,RALA,RAP2B,RASD2,RB1,RRAS,TGFA
Caveolar-mediated Endocytosis Signaling	2.69	0.24		ACTA1,ACTA2,ACTG1,CAVIN1,FYN,INSR,ITGA10,ITGA6,ITGA7,ITGA9,ITGAV,ITGAX,ITGB4,ITGB5,ITGB6,ITGB7,ITSN1,MR1
Sphingosine-1-phosphate Signaling	2.68	0.212	0.426	ACER2,ADCY4,ADCY5,ADCY7,CASP1,CASP7,FNBP1,GNAI1,MAPK3,NOTUM,PDGFC,PIK3C2B,PIK3R1,PLCD1,PLCD3,PLCE1,RHOB,RHOBTB1,RHOD,RND1,RND2,S1PR1,S1PR2,S1PR5,SPHK1
CDK5 Signaling	2.67	0.214	-2.065	ADCY4,ADCY5,ADCY7,CABLES1,CDK5R1,FOSB,ITGA6,LAMA2,LAMA5,LAMC1,LAMC2,MAPK11,MAPK14,MAPK3,MAPK4,NGF,PPP1R1B,PPP1R3D,PRKACB,PRKAR2B,RALA,RAP2B,RASD2,RRAS
IL-1 Signaling	2.63	0.223	-2.309	ADCY4,ADCY5,ADCY7,GNAI1,GNB2,GNB5,GNG7,IKBKB,IL1A,IRAK1,MAPK11,MAPK14,NFKB2,NFKBIA,NFKBIB,NFKBIE,PRKACB,PRKAR2B,RELA,RELB,TAB1
Macropinocytosis Signaling	2.63	0.237	0.632	CD14,CSF1,HGF,ITGB4,ITGB5,ITGB6,ITGB7,MET,NGF,PDGFC,PIK3C2B,PIK3R1,PRKCG,PRKCH,RALA,RAP2B,RASD2,RRAS
Adrenomedullin signaling pathway	2.58	0.186	0.343	ADCY4,ADCY5,ADCY7,BAX,GPR37,GUCY1A1,GUCY1B1,HIF1A,IL1A,IL1RN,IL33,IL37,ITPR1,KCNN4,MAPK11,MAPK14,MAPK3,MAPK4,MMP2,NFKB2,NOTUM,PIK3C2B,PIK3R1,PLCD1,PLCD3,PLCE1,PRKACB,PRKAR2B,PRKG1,RALA,RAP2B,RASD2,RELA,RELB,RRAS,SHF,TFAP2C
Role of NFAT in Cardiac Hypertrophy	2.55	0.182	1.372	ADCY4,ADCY5,ADCY7,CACNB2,CAMK1D,CAMK2G,EP300,GATA4,GNAI1,GNB2,GNB5,GNG7,HDAC6,HDAC7,ITPR1,LIF,MAPK11,MAPK14,MAPK3,MEF2B,NFATC4,NOTUM,PIK3C2B,PIK3R1,PLCD1,PLCD3,PLCE1,PPP3CB,PRKACB,PRKAR2B,PRKCG,PRKCH,RALA,RAP2B,RASD2,RCAN3,RRAS,SLC8A1,TGFB3,TGFBR2
D-myo-inositol-5-phosphate Metabolism	2.55	0.187	1.134	ACP5,ALPL,CDC25B,DUSP13,DUSP4,DUSP5,DUSP6,DUSP8,DUSP9,EPHX2,G6PC,INPP5D,MDP1,MTMR9,NOCT,NUDT1,NUDT14,PIP4K2A,PIP4K2C,PLCD1,PLCD3,PLCE1,PLPP7,PPFIA4,PPFIBP2,PPP1R1B,PPP1R3D,PPP3CB,PRUNE1,PTPN22,PTPN6,PTPN7,PXYLP1,RASA1,SOCS3,SYNJ1
Agranulocyte Adhesion and Diapedesis	2.52	0.182		ACKR3,ACTA1,ACTA2,ACTG1,C5,CCL15,CCL2,CCL27,CCR1,CCR7,CKLF,CLDN1,CLDN10,CLDN16,CLDN19,CLDN3,CXCL10,CXCL12,CXCL14,EZR,GNAI1,ICAM2,IL1A,IL1RN,IL33,IL37,ITGA6,ITGB7,MMP15,MMP2,MMP25,MMP28,MMP7,MMP9,MYH14,MYL4,MYL9,MYO18A,PECAM1
ERK/MAPK Signaling	2.52	0.182	0	CREB5,DUSP4,DUSP6,DUSP9,ELF3,ELF4,FYN,H3-3A/H3-3B,HSPB1,HSPB3,ITGA10,ITGA6,ITGA7,ITGA9,ITGAV,ITGAX,ITGB4,ITGB5,ITGB6,ITGB7,MAPK3,MKNK1,MYC,MYCN,NFATC1,PIK3C2B,PIK3R1,PLA2G3,PPP1R3D,PRKACB,PRKAR2B,PRKCG,PXN,RALA,RAP2B,RASD2,RPS6KA4,RPS6KA5,RRAS
TGF-β Signaling	2.51	0.219	0.258	ACVR1B,BMP4,BMPR2,EP300,HNF4A,INHBA,INHBC,IRF7,MAPK11,MAPK14,MAPK3,RALA,RAP2B,RASD2,RRAS,SERPINE1,TAB1,TGFB3,TGFBR2,VDR,ZNF423
Pyridoxal 5'-phosphate Salvage Pathway	2.5	0.242	-0.258	CDK1,CDK18,DMPK,DYRK1A,G6PC,GRK5,IRAK1,MAP3K6,MAP3K8,MAP3K9,MAPK3,PDXK,PIM1,PLK1,PRKAA2,PRKCH
Sirtuin Signaling Pathway	2.48	0.171	0.632	ADAM10,ARG2,ATP5F1B,BAX,BCL2L11,BPGM,DUSP6,GABPB2,GADD45A,GADD45B,GADD45G,GLS,H1-4,H1-6,H3-3A/H3-3B,HIF1A,LDHA,MAP1LC3A,MAPK3,MAPK4,MYC,MYCN,NBN,NDUFB2,NDUFB6,NDUFV1,NEDD4,NFKB2,NQO1,NR1H3,NR1H4,PARP1,PCK1,POLR1B,POLR3D,PPARGC1A,PRKAA2,RELA,RELB,SCNN1A,SIRT2,SIRT5,SLC25A5,SOD2,TIMM50,TIMM8A,TOMM34,TP73,UCP2,ZIC2
Salvage Pathways of Pyrimidine Ribonucleotides	2.4	0.214	-0.447	AK4,CDADC1,CDK1,CDK18,CMPK2,DMPK,DYRK1A,G6PC,GRK5,IRAK1,MAP3K6,MAP3K8,MAP3K9,MAPK3,PCK1,PIM1,PLK1,PRKAA2,PRKCH,UCK1,UPP1
Gap Junction Signaling	2.36	0.182		ACTA1,ACTA2,ACTG1,ADCY4,ADCY5,ADCY7,GJA1,GJB1,GJB6,GJC1,GNAI1,GRIK3,GUCY1A1,GUCY1B1,ITPR1,MAPK3,NOTUM,PIK3C2B,PIK3R1,PLCD1,PLCD3,PLCE1,PPP3CB,PRKACB,PRKAR2B,PRKCG,PRKCH,PRKG1,RALA,RAP2B,RASD2,RRAS,TUBB2A,TUBB2B,TUBB4A,TUBB4B
Sonic Hedgehog Signaling	2.36	0.31	1.89	ARRB2,CDK1,DYRK1A,GLI2,GLI3,HHIP,PRKACB,PRKAR2B,SUFU
fMLP Signaling in Neutrophils	2.36	0.198	0.426	ARPC5,GNAI1,GNB2,GNB5,GNG7,ITPR1,MAPK3,NFATC1,NFATC2,NFATC4,NFKB2,NFKBIA,NFKBIB,NFKBIE,PIK3C2B,PIK3R1,PPP3CB,PRKCG,PRKCH,RALA,RAP2B,RASD2,RELA,RELB,RRAS,WAS
Superpathway of Inositol Phosphate Compounds	2.34	0.176	1.029	ACP5,ALPL,CDC25B,DUSP13,DUSP4,DUSP5,DUSP6,DUSP8,DUSP9,EPHX2,G6PC,INPP5D,IPMK,ITPKC,MDP1,MTMR9,NOCT,NUDT1,NUDT14,PIK3C2B,PIK3R1,PIP4K2A,PIP4K2C,PLCD1,PLCD3,PLCE1,PLPP7,PPFIA4,PPFIBP2,PPP1R1B,PPP1R3D,PPP3CB,PRUNE1,PTPN22,PTPN6,PTPN7,PXYLP1,RASA1,SOCS3,SYNJ1,SYNJ2
Superpathway of Citrulline Metabolism	2.31	0.4	0	ARG1,ARG2,GLS,GLS2,LOC102724788/PRODH,OAT
Role of IL-17A in Arthritis	2.31	0.246		CCL2,MAPK11,MAPK14,MAPK3,MAPKAPK2,NFKB2,NFKBIA,NFKBIB,NFKBIE,PIK3C2B,PIK3R1,PTGS2,RELA,RELB
Type II Diabetes Mellitus Signaling	2.3	0.191	-0.894	ADIPOR1,ADIPOR2,CACNB2,CD36,IKBKB,INSR,IRS2,ITPR1,KCNJ11,MAPK3,NFKB2,NFKBIA,NFKBIB,NFKBIE,PIK3C2B,PIK3R1,PKLR,PRKAA2,PRKAB2,PRKCG,PRKCH,RELA,RELB,SLC27A1,SLC27A2,SLC2A2,SLC2A4,SOCS2,SOCS3
Regulation of eIF4 and p70S6K Signaling	2.3	0.184	-0.378	EIF2A,EIF3E,EIF4EBP3,EIF4G1,ITGA10,ITGA6,ITGA7,ITGA9,ITGAV,ITGAX,ITGB4,ITGB5,ITGB6,ITGB7,MAPK11,MAPK14,MAPK3,MKNK1,PIK3C2B,PIK3R1,RALA,RAP2B,RASD2,RPS11,RPS12,RPS16,RPS17,RPS20,RPS26,RPS29,RPS4X,RPS6,RRAS
Fcγ Receptor-mediated Phagocytosis in Macrophages and Monocytes	2.28	0.213	-0.447	ACTA1,ACTA2,ACTG1,ARPC5,EZR,FYN,INPP5D,MAPK3,NAPEPLD,NCK2,PIK3R1,PLD1,PLD4,PRKCG,PRKCH,PXN,RAB11B,SYK,VAV3,WAS
Dilated Cardiomyopathy Signaling Pathway	2.28	0.192	0.209	ACTA1,ACTA2,ACTG1,ADCY4,ADCY5,ADCY7,BAG3,BAX,CACNB2,CAMK1D,CAMK2G,DMD,DSC2,DSG2,ITPR1,KDM5A,LMNA,MAPK11,MAPK14,MAPK3,MYH14,MYL4,MYL9,MYO18A,PRKACB,PRKAR2B,TNNC1,TNNT2
IL-9 Signaling	2.28	0.286	-0.378	CISH,IRS2,JAK3,NFKB2,PIK3C2B,PIK3R1,RELA,RELB,SOCS2,SOCS3
Role of NANOG in Mammalian Embryonic Stem Cell Pluripotency	2.26	0.2	-0.905	APC,APC2,BMP4,BMPR2,FZD1,FZD2,FZD4,FZD7,GATA4,JAK2,JAK3,LIF,MAPK3,PIK3C2B,PIK3R1,POU5F1,RALA,RAP2B,RASD2,RRAS,SOX2,WNT10B,WNT11,WNT6
Fatty Acid α-oxidation	2.25	0.35	-0.378	ALDH1A1,ALDH1A3,ALDH2,ALDH3B1,BCO2,PTGS2,TMLHE
Role of MAPK Signaling in Inhibiting the Pathogenesis of Influenza	2.24	0.224	0	ABHD3,BAX,CCL2,CXCL10,MAPK11,MAPK14,MAPK3,NFKB2,NFKBIA,NFKBIB,NFKBIE,PLA2G3,PLAAT1,PLAAT3,PRDX6,PTGS2,TLR4
Arginine Degradation I (Arginase Pathway)	2.24	0.75		ARG1,ARG2,OAT
Wnt/Ca+ pathway	2.23	0.234	0	CREB5,FZD1,FZD2,FZD4,FZD7,NFATC1,NFATC2,NFATC4,NFKB2,NOTUM,PLCD1,PLCD3,PLCE1,RELA,RELB
Glucocorticoid Receptor Signaling	2.23	0.151		ADRB2,AGT,ARG2,ARID1A,ARID2,ATP5F1B,BAG1,BCL2L11,CCL2,CD163,CDKN1A,EP300,FKBP4,FKBP5,G6PC,GABPB2,GJA1,H3-3A/H3-3B,HLA-DMA,HMGB1,HP,HSP90B1,HSPA1A/HSPA1B,HSPA1L,HSPA6,HSPA8,IFNAR1,IKBKB,IL10,IL11RA,IL17RD,IL1A,IL1R2,IL1RL1,IL1RN,JAK2,JAK3,KRT17,KRT7,KRT8,MAPK11,MAPK14,MAPK3,MMP2,MMP9,MYC,NCOR1,NDUFB2,NDUFB6,NDUFV1,NFATC1,NFATC2,NFATC4,NFKB2,NFKBIA,NFKBIB,NFKBIE,NRIP1,PBRM1,PCK1,PIK3C2B,PIK3R1,PLA2…
GNRH Signaling	2.22	0.181	0	ADCY4,ADCY5,ADCY7,CACNB2,CAMK2G,CREB5,GNAI1,GNB2,GNB5,GNG7,HBEGF,ITPR1,MAP3K11,MAP3K12,MAP3K15,MAP3K6,MAP3K8,MAP3K9,MAPK11,MAPK14,MAPK3,MMP2,NFKB2,PRKACB,PRKAR2B,PRKCG,PRKCH,PXN,RALA,RAP2B,RASD2,RELA,RELB,RRAS
Calcium Signaling	2.21	0.176	-0.209	ACTA1,ACTA2,ASPH,ATP2A3,ATP2B4,CACNB2,CALR,CAMK1D,CAMK2G,CAMKK1,CHRNA5,CHRNB2,CHRND,CREB5,EP300,HDAC6,HDAC7,ITPR1,LETM1,MAPK3,MEF2B,MYH14,MYL4,MYL9,MYO18A,NFATC1,NFATC2,NFATC4,PPP3CB,PRKACB,PRKAR2B,RAP2B,RCAN3,SLC8A1,TNNC1,TNNT2,TP63,TRPC3
Angiopoietin Signaling	2.18	0.221	-0.277	ANGPT1,IKBKB,NFKB2,NFKBIA,NFKBIB,NFKBIE,PIK3C2B,PIK3R1,RALA,RAP2B,RASA1,RASD2,RELA,RELB,RRAS,TIE1,TNIP1
Retinoate Biosynthesis I	2.18	0.278	-1.667	ADH7,AKR1B1,AKR1C3,AKR1C4,ALDH1A1,ALDH1A3,DHRS3,RDH10,RDH5,SDR16C5
3-phosphoinositide Biosynthesis	2.18	0.177	0.962	ACP5,ALPL,CDC25B,DUSP13,DUSP4,DUSP5,DUSP6,DUSP8,DUSP9,EPHX2,G6PC,INPP5D,IPMK,MDP1,MTMR9,NOCT,NUDT1,NUDT14,PIK3C2B,PIK3R1,PIP4K2A,PIP4K2C,PLPP7,PPFIA4,PPFIBP2,PPP1R1B,PPP1R3D,PPP3CB,PRUNE1,PTPN22,PTPN6,PTPN7,PXYLP1,RASA1,SOCS3,SYNJ1
Role of PKR in Interferon Induction and Antiviral Response	2.14	0.191	0.853	BAX,CASP1,COLEC12,CYCS,FADD,FAS,HMGB1,HSP90B1,HSPA1A/HSPA1B,HSPA1L,HSPA6,HSPA8,IFNAR1,IKBKB,MAPK11,MAPK14,MAPK3,NFKB2,NFKBIA,NFKBIB,NFKBIE,PDGFC,RELA,RELB,SCARA3,TLR4
Maturity Onset Diabetes of Young (MODY) Signaling	2.12	0.218		ALDOB,APOA1,APOA4,APOB,APOH,APOL6,CACNB2,EP300,HNF1A,HNF4A,INSR,KCNJ11,NFKB2,ONECUT1,PKLR,SLC2A2,UCP2
D-myo-inositol (1,4,5,6)-Tetrakisphosphate Biosynthesis	2.12	0.181	0.408	ACP5,ALPL,CDC25B,DUSP13,DUSP4,DUSP5,DUSP6,DUSP8,DUSP9,EPHX2,G6PC,INPP5D,IPMK,MDP1,MTMR9,NOCT,NUDT1,NUDT14,PLPP7,PPFIA4,PPFIBP2,PPP1R1B,PPP1R3D,PPP3CB,PRUNE1,PTPN22,PTPN6,PTPN7,PXYLP1,RASA1,SOCS3,SYNJ1
D-myo-inositol (3,4,5,6)-tetrakisphosphate Biosynthesis	2.12	0.181	0.408	ACP5,ALPL,CDC25B,DUSP13,DUSP4,DUSP5,DUSP6,DUSP8,DUSP9,EPHX2,G6PC,INPP5D,IPMK,MDP1,MTMR9,NOCT,NUDT1,NUDT14,PLPP7,PPFIA4,PPFIBP2,PPP1R1B,PPP1R3D,PPP3CB,PRUNE1,PTPN22,PTPN6,PTPN7,PXYLP1,RASA1,SOCS3,SYNJ1
Atherosclerosis Signaling	2.11	0.192		ABHD3,APOA1,APOA4,APOB,CCL2,CD36,COL1A1,COL1A2,CSF1,CXCL12,IL1A,IL1RN,IL33,IL37,LPL,MMP9,NFKB2,PDGFC,PLA2G3,PLAAT1,PLAAT3,PRDX6,RELA,RELB,S100A8
Phospholipases	2.11	0.227	0	ABHD3,LIPG,LPL,NAPEPLD,NOTUM,PLA1A,PLA2G3,PLAAT1,PLAAT3,PLCD1,PLCD3,PLCE1,PLD1,PLD4,PRDX6
Thyroid Cancer Signaling	2.07	0.215	0.243	CCND1,HNF1A,INSR,IRS2,LEF1,MAPK3,MYC,NGF,NTF4,PIK3C2B,PIK3R1,RALA,RAP2B,RASD2,RRAS,TCF7,TCF7L2
PAK Signaling	2.05	0.195	0.577	EPHB3,ITGA10,ITGA6,ITGA7,ITGA9,ITGAV,ITGAX,ITGB4,ITGB5,ITGB6,ITGB7,MAPK3,MYL4,MYL9,NCK2,PDGFC,PIK3C2B,PIK3R1,PXN,RALA,RAP2B,RASD2,RRAS
NGF Signaling	2.05	0.195	-1.789	BAX,CREB5,IKBKB,MAP3K11,MAP3K12,MAP3K15,MAP3K6,MAP3K8,MAP3K9,MAPK3,NFKB2,NGF,PIK3C2B,PIK3R1,RALA,RAP2B,RASD2,RELA,RELB,ROCK1,RPS6KA4,RPS6KA5,RRAS
Cholecystokinin/Gastrin-mediated Signaling	2.01	0.193	-0.447	FNBP1,IL1A,IL1RN,IL33,IL37,ITPR1,MAPK14,MAPK3,MEF2B,PRKCG,PRKCH,PTGS2,PXN,RALA,RAP2B,RASD2,RHOB,RHOBTB1,RHOD,RND1,RND2,ROCK1,RRAS
Nitric Oxide Signaling in the Cardiovascular System	2.01	0.193	2.683	ARG2,ATP2A3,CACNB2,FLT1,GUCY1A1,GUCY1B1,HSP90B1,ITPR1,KDR,MAPK3,PDGFC,PGF,PIK3C2B,PIK3R1,PRKACB,PRKAR2B,PRKCG,PRKCH,PRKG1,SLC7A1,VEGFA,VEGFC,VEGFD
Relaxin Signaling	2	0.183	1.414	ADCY4,ADCY5,ADCY7,GNAI1,GNB2,GNB5,GNG7,GUCY1A1,GUCY1B1,MAPK3,MMP9,NAPEPLD,NFKB2,NFKBIA,NFKBIB,NFKBIE,PDE10A,PDE4A,PDE4B,PDE4D,PIK3C2B,PIK3R1,PRKACB,PRKAR2B,RELA,RELB,SMPDL3A,VEGFA
CXCR4 Signaling	1.99	0.18	0.209	ADCY4,ADCY5,ADCY7,CXCL12,ELMO1,ELMO3,FNBP1,GNAI1,GNB2,GNB5,GNG7,ITPR1,MAPK3,MYL4,MYL9,PIK3C2B,PIK3R1,PRKCG,PRKCH,PXN,RALA,RAP2B,RASD2,RHOB,RHOBTB1,RHOD,RND1,RND2,ROCK1,RRAS
MIF Regulation of Innate Immunity	1.98	0.25	-1.265	CD14,MAPK3,NFKB2,NFKBIA,NFKBIB,NFKBIE,PLA2G3,PTGS2,RELA,RELB,TLR4
Semaphorin Signaling in Neurons	1.97	0.226		FES,FNBP1,FYN,MAPK3,MET,PLXNA2,PLXNB1,RHOB,RHOBTB1,RHOD,RND1,RND2,ROCK1,SEMA4D
Myc Mediated Apoptosis Signaling	1.97	0.24	-1.155	ADRB2,BAX,BCL2L11,CDKN2A,CYCS,FADD,FAS,IKBKB,MYC,NFKB2,PRKACB,PRKAR2B
EIF2 Signaling	1.96	0.17	-2.449	ACTA1,ACTA2,CCND1,EIF2A,EIF3E,EIF4G1,INSR,MAPK3,MYC,MYCN,PIK3C2B,PIK3R1,RALA,RAP2B,RASD2,RPL13A,RPL19,RPL23,RPL23A,RPL30,RPL36A,RPL36AL,RPL37,RPL5,RPL7,RPLP1,RPLP2,RPS11,RPS12,RPS16,RPS17,RPS20,RPS26,RPS29,RPS4X,RPS6,RRAS,VEGFA
GP6 Signaling Pathway	1.95	0.189	-0.853	ADAM10,COL1A1,COL1A2,COL20A1,COL28A1,COL5A2,COL6A2,COL8A1,FGA,FGB,FYN,GRAP2,ITPR1,LAMA2,LAMA5,LAMC1,LAMC2,PIK3C2B,PIK3R1,PRKCG,PRKCH,SCHIP1,SYK,VAV3
3-phosphoinositide Degradation	1.95	0.175	0.784	ACP5,ALPL,CDC25B,DUSP13,DUSP4,DUSP5,DUSP6,DUSP8,DUSP9,EPHX2,G6PC,INPP4A,INPP5D,MDP1,MTMR9,NOCT,NUDT1,NUDT14,PLPP7,PPFIA4,PPFIBP2,PPP1R1B,PPP1R3D,PPP3CB,PRUNE1,PTPN22,PTPN6,PTPN7,PXYLP1,RASA1,SOCS3,SYNJ1,SYNJ2
Granulocyte Adhesion and Diapedesis	1.95	0.175		ACKR3,C5,CCL15,CCL2,CCL27,CCR1,CCR7,CKLF,CLDN1,CLDN10,CLDN16,CLDN19,CLDN3,CXCL10,CXCL12,CXCL14,EZR,GNAI1,ICAM2,IL1A,IL1R2,IL1RL1,IL1RN,IL33,IL37,MMP15,MMP2,MMP25,MMP28,MMP7,MMP9,PECAM1,THY1
Inhibition of Matrix Metalloproteases	1.92	0.256	-0.333	ADAM10,HSPG2,MMP15,MMP2,MMP25,MMP28,MMP7,MMP9,RECK,TIMP2
JAK/Stat Signaling	1.91	0.207	-1.291	CDKN1A,CISH,JAK2,JAK3,MAPK3,NFKB2,PIK3C2B,PIK3R1,PTPN6,RALA,RAP2B,RASD2,RELA,RELB,RRAS,SOCS2,SOCS3
Tetrahydrofolate Salvage from 5,10-methenyltetrahydrofolate	1.88	0.6		GART,MTHFD1,MTHFD2
UDP-D-xylose and UDP-D-glucuronate Biosynthesis	1.87	1		UGDH,UXS1
Flavin Biosynthesis IV (Mammalian)	1.87	1		FLAD1,RFK
Glutamine Degradation I	1.87	1		GLS,GLS2
GM-CSF Signaling	1.87	0.214	1.155	BCL2A1,CAMK2G,CCND1,CISH,JAK2,MAPK3,PIK3C2B,PIK3R1,PIM1,PPP3CB,RALA,RAP2B,RASD2,RRAS,RUNX1
IL-12 Signaling and Production in Macrophages	1.86	0.184		APOA1,APOA4,APOB,EP300,IKBKB,IL10,MAF,MAP3K8,MAPK11,MAPK14,MAPK3,NFKB2,NFKBIA,NFKBIB,NFKBIE,PIK3C2B,PIK3R1,PRKCG,PRKCH,RELA,RELB,S100A8,TGFB3,TLR2,TLR4
AMPK Signaling	1.85	0.165	0	ADRA1B,ADRB2,AK4,ARID1A,ARID2,CCNA2,CCND1,CDKN1A,CHRM4,CHRNA5,CHRNB2,CHRND,CKM,CREB5,EEF2K,EP300,GNAI1,GNB2,GNB5,GNG7,HMGCR,HNF4A,INSR,IRS2,MAPK11,MAPK14,PBRM1,PFKFB2,PFKP,PIK3C2B,PIK3R1,PPARGC1A,PRKAA2,PRKAB2,PRKACB,PRKAR2B,RAB27A,SLC2A4,SMARCD1,SMARCD3
Endocannabinoid Developing Neuron Pathway	1.84	0.187	-0.728	ADCY4,ADCY5,ADCY7,CCND1,CDKN1B,CREB5,GNAI1,GNB2,GNB5,GNG7,MAPK11,MAPK14,MAPK3,MAPK4,PIK3C2B,PIK3R1,PRKACB,PRKAR2B,RALA,RAP1GAP,RAP2B,RASD2,RRAS
Role of RIG1-like Receptors in Antiviral Innate Immunity	1.84	0.239	-2.449	EP300,FADD,IKBKB,IRF7,NFKB2,NFKBIA,NFKBIB,NFKBIE,RELA,RELB,TANK
IL-15 Signaling	1.83	0.208	-0.258	JAK2,JAK3,MAPK11,MAPK14,MAPK3,MYC,NFKB2,PIK3C2B,PIK3R1,RALA,RAP2B,RASD2,RELA,RELB,RRAS,SYK
Antiproliferative Role of Somatostatin Receptor 2	1.83	0.208	-0.302	CDKN1A,CDKN1B,GNB2,GNB5,GNG7,GUCY1A1,GUCY1B1,MAPK3,PIK3C2B,PIK3R1,PTPN6,RALA,RAP2B,RASD2,RRAS,SSTR2
MSP-RON Signaling In Macrophages Pathway	1.81	0.188	-0.218	ARG1,CREB5,HLA-DMA,IKBKB,IL10,JAK2,KLK8,MAPK3,NFKB2,NFKBIZ,PIK3C2B,PIK3R1,PTGS2,RALA,RAP2B,RASD2,RELA,RELB,RRAS,SOCS3,ST14,TLR4
VEGF Family Ligand-Receptor Interactions	1.8	0.202	1.291	FLT1,KDR,MAPK3,NRP2,PGF,PIK3C2B,PIK3R1,PLA2G3,PRKCG,PRKCH,RALA,RAP2B,RASD2,RRAS,VEGFA,VEGFC,VEGFD
BAG2 Signaling Pathway	1.8	0.202	0.277	BAG2,CDKN1A,CTSB,HSPA1A/HSPA1B,HSPA1L,HSPA6,HSPA8,MAPK14,MAPK3,MAPKAPK2,MYC,NFKB2,PSMB8,PSMD2,PSMD6,RELA,RELB
Activation of IRF by Cytosolic Pattern Recognition Receptors	1.8	0.215	-0.277	FADD,IFIT2,IFNAR1,IKBKB,IL10,IRF7,NFKB2,NFKBIA,NFKBIB,NFKBIE,PIN1,RELA,RELB,TANK
Virus Entry via Endocytic Pathways	1.79	0.192		ACTA1,ACTA2,ACTG1,AP2M1,FOLR1,FYN,ITGB4,ITGB5,ITGB6,ITGB7,ITSN1,MR1,PIK3C2B,PIK3R1,PRKCG,PRKCH,RALA,RAP2B,RASD2,RRAS
Mechanisms of Viral Exit from Host Cells	1.77	0.244		ACTA1,ACTA2,ACTG1,CHMP2A,CHMP4C,LMNB1,NEDD4,PRKCG,PRKCH,SH3GLB2
ERK5 Signaling	1.76	0.208	-1.604	CREB5,FOSL1,LIF,MAP3K8,MEF2B,MYC,NGF,RALA,RAP2B,RASD2,RPS6KA4,RPS6KA5,RRAS,SFN,WNK1
Ephrin B Signaling	1.76	0.208	1.155	CXCL12,EFNB2,EPHB3,EPHB4,GNAI1,GNB2,GNB5,GNG7,ITSN1,MAPK3,NCK2,PXN,RGS3,ROCK1,VAV3
Apelin Endothelial Signaling Pathway	1.75	0.18	-0.447	ADCY4,ADCY5,ADCY7,ANGPT1,CCL2,GNAI1,GNB2,GNB5,GNG7,HIF1A,MAPK3,MEF2B,NFKB2,PIK3C2B,PIK3R1,PRKAA2,PRKAB2,PRKCG,PRKCH,RALA,RAP2B,RASD2,RELA,RELB,RRAS
Role of MAPK Signaling in Promoting the Pathogenesis of Influenza	1.74	0.188	-0.447	ABHD3,ATP6V1A,ATP6V1B1,ATP6V1E1,BAX,MAPK11,MAPK14,MAPK3,NFKB2,NFKBIA,NFKBIB,NFKBIE,PLA2G3,PLAAT1,PLAAT3,PRDX6,PTGS2,RALA,RAP2B,RASD2,RRAS
Apelin Cardiomyocyte Signaling Pathway	1.72	0.192	2.065	ATP2A3,GNAI1,HIF1A,ITPR1,MAPK11,MAPK14,MAPK3,MAPK4,MYL4,MYL9,NOTUM,PIK3C2B,PIK3R1,PLCD1,PLCD3,PLCE1,PRKCG,PRKCH,SLC8A1
Prolactin Signaling	1.71	0.198	0.535	EP300,FYN,JAK2,KCNMB4,MAPK3,MYC,PIK3C2B,PIK3R1,PRKCG,PRKCH,RALA,RAP2B,RASD2,RRAS,SOCS2,SOCS3,TCF7
GPCR-Mediated Integration of Enteroendocrine Signaling Exemplified by an L Cell	1.71	0.205	0	ADCY4,ADCY5,ADCY7,ADRB2,GIP,GNAI1,GRPR,ITPR1,NMB,NOTUM,PLCD1,PLCD3,PLCE1,PRKACB,PRKAR2B
Intrinsic Prothrombin Activation Pathway	1.7	0.238	-0.707	COL1A1,COL1A2,F2,FGA,FGB,KLK8,PROC,PROS1,SERPINC1,THBD
IL-17A Signaling in Airway Cells	1.69	0.209	1.155	IKBKB,JAK2,JAK3,MAPK11,MAPK14,MAPK3,NFKB2,NFKBIA,NFKBIB,NFKBIE,PIK3C2B,PIK3R1,RELA,RELB
Glutathione Redox Reactions I	1.68	0.28	-0.816	GSR,GSTA1,GSTM1,GSTM2,GSTT1,PRDX6,PTGES
Prostanoid Biosynthesis	1.67	0.4	-1	PTGES,PTGES3,PTGS1,PTGS2
BMP signaling pathway	1.66	0.195	-0.832	BMP4,BMPR2,MAPK11,MAPK14,MAPK3,NFKB2,NOG,PRKACB,PRKAR2B,RALA,RAP2B,RASD2,RELA,RELB,RRAS,TAB1,ZNF423
Lymphotoxin β Receptor Signaling	1.65	0.218	0.707	CYCS,EP300,IKBKB,MAPK3,NFKB2,NFKBIA,PIK3C2B,PIK3R1,RELA,RELB,TRAF1,TRAF5
Melanocyte Development and Pigmentation Signaling	1.65	0.191	0.5	ADCY4,ADCY5,ADCY7,CREB5,EP300,MAPK3,PIK3C2B,PIK3R1,PRKACB,PRKAR2B,PTPN6,RALA,RAP2B,RASD2,RPS6KA4,RPS6KA5,RRAS,SH2B2
Cellular Effects of Sildenafil (Viagra)	1.64	0.174		ACTA1,ACTA2,ACTG1,ADCY4,ADCY5,ADCY7,CACNB2,GPR37,GUCY1A1,GUCY1B1,ITPR1,KCNN4,MYH14,MYL4,MYL9,MYO18A,NOTUM,PDE4A,PDE4B,PDE4D,PLCD1,PLCD3,PLCE1,PRKACB,PRKAR2B,PRKG1
Inflammasome pathway	1.64	0.3	-0.816	AIM2,CASP1,CTSB,NFKB2,P2RX7,TLR4
Role of MAPK Signaling in the Pathogenesis of Influenza	1.63	0.198		ABHD3,BAX,CCL2,CXCL10,MAPK11,MAPK14,MAPK3,PLA2G3,PLAAT1,PLAAT3,PRDX6,PTGS2,RALA,RAP2B,RASD2,RRAS
Choline Biosynthesis III	1.63	0.333	-0.447	CEPT1,NAPEPLD,PCYT1B,PLD1,PLD4
Breast Cancer Regulation by Stathmin1	1.62	0.144	1.646	ACKR1,ACKR3,ADGRG6,ADRA1B,ADRB2,ARHGEF3,ARHGEF4,AURKB,AVPR2,CAMK1D,CAMK2G,CCND1,CCR1,CCR7,CDK1,CDKN1B,CELSR2,CHRM4,CREB5,E2F4,E2F7,E2F8,EDNRA,F2R,F2RL1,FFAR2,FOXM1,FZD1,FZD2,FZD4,FZD7,GNB2,GNB5,GNG7,GPER1,GPR137B,GPR15,GPR180,GPR37,GPR37L1,GPR4,GPR55,GPRC5A,GPRC5D,GRM2,GRPR,HCAR2,HGF,HIF1A,LGR5,LPAR5,MAPK3,MMP2,MMP9,NFKB2,OPRL1,P2RY2,PDGFC,PGF,PIK3C2B,PIK3R1,PPP1R3D,PRKACB,PRKAR2B,PRKCG,PRKCH,PTA…
Arginine Degradation VI (Arginase 2 Pathway)	1.62	0.5		ARG1,ARG2,OAT
Aldosterone Signaling in Epithelial Cells	1.62	0.171	1.5	ASIC1,DNAJC6,HSP90B1,HSPA12A,HSPA13,HSPA1A/HSPA1B,HSPA1L,HSPA6,HSPA8,HSPB1,HSPB3,ITPR1,KCNMB4,MAPK3,NEDD4,NOTUM,PIK3C2B,PIK3R1,PIP4K2A,PIP4K2C,PLCD1,PLCD3,PLCE1,PRKCG,PRKCH,SCNN1A,SLC12A2,TRAP1
NRF2-mediated Oxidative Stress Response	1.59	0.16	-0.688	ABCC1,ABCC2,ACTA1,ACTA2,ACTG1,AKR7A3,CBR1,CYP1A1,DNAJC6,ENC1,EP300,EPHX1,FKBP5,FOSL1,FTL,GCLC,GSR,GSTA1,GSTM1,GSTM2,GSTT1,HSP90B1,MAF,MAPK14,MAPK3,NQO1,PIK3C2B,PIK3R1,PMF1/PMF1-BGLAP,PRKCG,PRKCH,RALA,RAP2B,RASD2,RBX1,RRAS,SOD2,TXNRD1
Role of JAK1 and JAK3 in γc Cytokine Signaling	1.58	0.203		BLNK,FES,IRS2,JAK2,JAK3,MAPK3,PIK3C2B,PIK3R1,RALA,RAP2B,RASD2,RRAS,SOCS3,SYK
Melanoma Signaling	1.58	0.22	-0.333	CCND1,CDKN1A,CDKN2A,MAPK3,PIK3C2B,PIK3R1,RALA,RAP2B,RASD2,RB1,RRAS
Sumoylation Pathway	1.55	0.184	-0.258	ARHGDIG,CBX4,CTBP2,EP300,FAS,FNBP1,NFKB2,NFKBIA,PCNA,RANBP2,RFC3,RFC4,RHOB,RHOBTB1,RHOD,RND1,RND2,RPA1,TDG
RhoA Signaling	1.54	0.177	0.943	ACTA1,ACTA2,ACTG1,ANLN,ARHGAP4,ARHGAP9,ARPC5,EZR,LPAR5,MYL4,MYL9,NEDD4,NGEF,NRP2,PIP4K2A,PIP4K2C,PLD1,ROCK1,RTKN,SEMA3F,SEPTIN4,WASF1
Role of CHK Proteins in Cell Cycle Checkpoint Control	1.54	0.211	-2.121	CDK1,CDKN1A,E2F4,E2F7,E2F8,NBN,PCNA,PLK1,RAD1,RFC3,RFC4,RPA1
Agrin Interactions at Neuromuscular Junction	1.53	0.2	-1	ACTA1,ACTA2,ACTG1,DAG1,ERBB3,LAMA2,LAMC1,MAPK3,PKLR,PXN,RALA,RAP2B,RASD2,RRAS
Ceramide Signaling	1.53	0.189	-1.069	CERK,CNKSR1,CYCS,MAPK3,NFKB2,PIK3C2B,PIK3R1,RALA,RAP2B,RASD2,RELA,RELB,RRAS,S1PR1,S1PR2,S1PR5,SPHK1
Triacylglycerol Degradation	1.52	0.216	-0.905	AARS1,ABHD6,CES3,LIPG,LPL,NDST1,NDST2,NOTUM,PLA1A,PNLIPRP2,PRDX6
Amyloid Processing	1.52	0.216	2.449	BACE2,CAPN2,CAPN5,CAPN7,CDK5R1,MAPK11,MAPK14,MAPK3,PRKACB,PRKAR2B,PSEN1
Purine Nucleotides De Novo Biosynthesis II	1.51	0.364	0	ADSS1,GART,GMPS,IMPDH2
Mismatch Repair in Eukaryotes	1.51	0.312		MLH1,PCNA,RFC3,RFC4,RPA1
p70S6K Signaling	1.51	0.174	0.218	AGT,EEF2K,F2,F2R,F2RL1,GNAI1,MAPK3,NOTUM,PIK3C2B,PIK3R1,PLCD1,PLCD3,PLCE1,PLD1,PRKCG,PRKCH,RALA,RAP2B,RASD2,RPS6,RRAS,SFN,SYK
Growth Hormone Signaling	1.48	0.197	1.732	IGFBP3,JAK2,MAPK3,ONECUT1,PIK3C2B,PIK3R1,PRKCG,PRKCH,PTPN6,RPS6KA4,RPS6KA5,SLC2A4,SOCS2,SOCS3
IL-7 Signaling Pathway	1.47	0.192	1.604	BAX,CCND1,CDKN1B,EBF1,FYN,HGF,JAK3,MAPK11,MAPK14,MAPK3,MET,MYC,NFATC1,PIK3C2B,PIK3R1
TNFR1 Signaling	1.46	0.212	-1.897	CASP7,CYCS,FADD,IKBKB,NFKB2,NFKBIA,NFKBIB,NFKBIE,RELA,RELB,TANK
Induction of Apoptosis by HIV1	1.46	0.2	-0.577	BAX,CYCS,FADD,FAS,IKBKB,NFKB2,NFKBIA,NFKBIB,NFKBIE,RELA,RELB,SLC25A5,TRAF1
Autophagy	1.46	0.16	-2.263	BNIP3,CDKN1B,CREB5,DAPK2,DAPK3,DRAM1,EIF2A,HGF,HIF1A,INSR,IRS2,LAMP2,MAP1LC3A,MAPK3,MYC,NFKB2,PIK3C2B,PIK3R1,PPP3CB,PRKAA2,PRKAB2,PRKACB,PRKAR2B,RAB7B,RALA,RGS19,RIPK2,SESN1,SLC7A5,STX17,TGFA,TLR4,VEGFA,WIPI1
Pyrimidine Deoxyribonucleotides De Novo Biosynthesis I	1.45	0.273	0.816	AK4,CMPK2,DUT,PCK1,RRM2,TYMS
IL-4 Signaling	1.45	0.185		HLA-DMA,INPP5D,IRF4,JAK2,JAK3,NFATC1,NFATC2,NFATC4,PIK3C2B,PIK3R1,PTPN6,RALA,RAP2B,RASD2,RRAS,SYNJ1,SYNJ2
α-Adrenergic Signaling	1.44	0.179	0.632	ADCY4,ADCY5,ADCY7,GNAI1,GNB2,GNB5,GNG7,ITPR1,MAPK3,PHKB,PRKACB,PRKAR2B,PRKCG,PRKCH,RALA,RAP2B,RASD2,RRAS,SLC8A1
14-3-3-mediated Signaling	1.44	0.173	1	BAX,CDKN1B,MAPK3,NOTUM,PIK3C2B,PIK3R1,PLCD1,PLCD3,PLCE1,PRKCG,PRKCH,RALA,RAP2B,RASD2,RRAS,SFN,TP73,TUBB2A,TUBB2B,TUBB4A,TUBB4B,VIM
Melatonin Signaling	1.44	0.194	0.277	CAMK2G,GNAI1,MAPK3,NOTUM,PLCD1,PLCD3,PLCE1,PRKACB,PRKAR2B,PRKCG,PRKCH,RORA,RORC,SLC2A4
Glutathione Biosynthesis	1.43	0.667		GCLC,GSS
Tetrahydrobiopterin Biosynthesis I	1.43	0.667		GCH1,SPR
Tetrahydrobiopterin Biosynthesis II	1.43	0.667		GCH1,SPR
Role of Pattern Recognition Receptors in Recognition of Bacteria and Viruses	1.42	0.167	0	C5,CASP1,IL10,IL1A,IL33,IL37,IRF7,LIF,MAPK3,NFKB2,NOD1,OAS1,PIK3C2B,PIK3R1,PRKCG,PRKCH,PTX3,RELA,RELB,RIPK2,SYK,TGFB3,TLR2,TLR4,TLR7,TNFSF11
Phosphatidylcholine Biosynthesis I	1.42	0.429		CEPT1,CHKA,PCYT1B
Role of Hypercytokinemia/hyperchemokinemia in the Pathogenesis of Influenza	1.41	0.186	-2	CASP1,CCL2,CXCL10,IFIT2,IFNAR1,IL10,IL1A,IL1RN,IL33,IL37,IRF7,NFKB2,OAS1,S1PR1,TLR4,TLR7
PDGF Signaling	1.41	0.186	0.258	INPP5D,JAK2,JAK3,MAPK3,MYC,PDGFC,PIK3C2B,PIK3R1,RALA,RAP2B,RASA1,RASD2,RRAS,SPHK1,SYNJ1,SYNJ2
Synaptogenesis Signaling Pathway	1.41	0.151	0.885	ADCY4,ADCY5,ADCY7,AP2M1,ARPC5,CAMK2G,CDH16,CDH17,CDH23,CDH3,CNTNAP1,CREB5,EFNA3,EFNB2,EIF4EBP3,EPHA6,EPHB3,EPHB4,FYN,GRM2,HSPA8,ITPR1,ITSN1,MAPK14,MAPK3,NECTIN1,NECTIN3,NSF,PIK3C2B,PIK3R1,PRKACB,PRKAR2B,RALA,RAP2B,RASD2,RRAS,SHF,STXBP3,SYNGAP1,SYT11,SYT12,SYT17,THBS1,TIAM1,VLDLR,WAS,WASF1
Insulin Secretion Signaling Pathway	1.39	0.153	1.761	ADCY4,ADCY5,ADCY7,ASIC1,CACNB2,CAMK2G,CPE,CREB5,EIF2A,EIF4EBP3,EIF4G1,FYN,GIP,HNF1A,INSR,ITPR1,JAK2,JAK3,KCNB1,KCNJ11,MAPK11,MAPK14,MAPK3,NOTUM,NSF,PIK3C2B,PIK3R1,PLCD1,PLCD3,PLCE1,PRKACB,PRKAR2B,PRKCG,PRKCH,RPS6KA5,SCNN1A,SLC2A2,SLC2A4,SRP9,SSR1,SSR4
Triacylglycerol Biosynthesis	1.38	0.213	0.333	CRLS1,DGAT2,GPAM,LIPT2,LPIN3,MBOAT2,PLPP3,PLPP5,PORCN,ZDHHC6
Renal Cell Carcinoma Signaling	1.38	0.188	0	EP300,FH,HGF,HIF1A,MAPK3,MET,PIK3C2B,PIK3R1,RALA,RAP2B,RASD2,RBX1,RRAS,TGFA,VEGFA
Endometrial Cancer Signaling	1.38	0.2	0	APC2,CCND1,LEF1,MAPK3,MLH1,MYC,PIK3C2B,PIK3R1,RALA,RAP2B,RASD2,RRAS
PCP pathway	1.38	0.2	0.302	CTHRC1,FZD1,FZD2,FZD4,FZD7,PRICKLE1,ROCK1,RSPO3,VANGL1,WNT10B,WNT11,WNT6
Non-Small Cell Lung Cancer Signaling	1.37	0.181	1	CCND1,CDKN2A,E2F4,HDAC6,HDAC7,ITPR1,MAPK3,PA2G4,PIK3C2B,PIK3R1,RALA,RAP2B,RASD2,RASSF5,RB1,RRAS,TGFA
ErbB Signaling	1.37	0.181	0.775	BTC,ERBB3,EREG,HBEGF,MAPK11,MAPK14,MAPK3,NCK2,PIK3C2B,PIK3R1,PRKCG,PRKCH,RALA,RAP2B,RASD2,RRAS,TGFA
IL-17 Signaling	1.37	0.16	-0.365	CCL2,DEFB1,HSP90B1,IL1A,IL33,IL37,JAK2,LIF,MAPK11,MAPK14,MAPK3,MMP2,MMP9,PDGFC,PGF,PIK3C2B,PIK3R1,PTGS2,RALA,RAP2B,RASD2,RELA,RGS16,RRAS,TGFB3,TNFSF11,TRAF5,VEGFA,VEGFC,VEGFD
Eicosanoid Signaling	1.36	0.194	0	ABHD3,AKR1C3,ALOX5AP,DPEP1,GGT1,PLA2G3,PLAAT1,PLAAT3,PRDX6,PTGER3,PTGES,PTGS1,PTGS2
Superpathway of D-myo-inositol (1,4,5)-trisphosphate Metabolism	1.36	0.261	-0.816	INPP1,INPP5D,IPMK,ITPKC,SYNJ1,SYNJ2
Apelin Cardiac Fibroblast Signaling Pathway	1.36	0.261	-2.449	CCN2,PRKAA2,PRKAB2,SERPINE1,SPHK1,TGFB3
Leptin Signaling in Obesity	1.35	0.189	1.342	ADCY4,ADCY5,ADCY7,JAK2,MAPK3,NOTUM,PIK3C2B,PIK3R1,PLCD1,PLCD3,PLCE1,PRKACB,PRKAR2B,SOCS3
Hypoxia Signaling in the Cardiovascular System	1.35	0.189	-0.632	CREB5,EP300,HIF1A,HSP90B1,LDHA,NFKBIA,NFKBIB,NFKBIE,NQO1,SLC2A4,UBE2L6,UBE2Q2,UBE2R2,VEGFA
Remodeling of Epithelial Adherens Junctions	1.32	0.191	0	ACTA1,ACTA2,ACTG1,APC,ARPC5,HGF,MET,RALA,TUBB2A,TUBB2B,TUBB4A,TUBB4B,ZYX
Gαi Signaling	1.31	0.167	-0.894	ADCY4,ADCY5,ADCY7,CHRM4,GNAI1,GNB2,GNB5,GNG7,GRM2,HCAR2,MAPK3,OPRL1,PRKACB,PRKAR2B,PTGER3,RALA,RAP1GAP,RAP2B,RASD2,RGS10,RGS14,RRAS,S1PR1
1D-myo-inositol Hexakisphosphate Biosynthesis II (Mammalian)	1.3	0.278	-0.447	INPP5D,IPMK,ITPKC,SYNJ1,SYNJ2
D-myo-inositol (1,3,4)-trisphosphate Biosynthesis	1.3	0.278	-0.447	INPP5D,IPMK,ITPKC,SYNJ1,SYNJ2
Tumoricidal Function of Hepatic Natural Killer Cells	1.28	0.25	-0.816	BAX,CASP7,CYCS,FADD,FAS,SERPINB9
Vitamin-C Transport	1.28	0.25	-0.447	AKR1C4,LRRC8E,NXN,SLC2A4,STOM,TXNRD1
GDNF Family Ligand-Receptor Interactions	1.27	0.184	0.905	DOK1,DOK3,DOK5,GFRA2,IRS2,ITPR1,MAPK3,PIK3C2B,PIK3R1,RALA,RAP2B,RASA1,RASD2,RRAS
Cholesterol Biosynthesis I	1.26	0.308	2	DHCR24,DHCR7,LSS,NSDHL
Cholesterol Biosynthesis II (via 24,25-dihydrolanosterol)	1.26	0.308	2	DHCR24,DHCR7,LSS,NSDHL
Cholesterol Biosynthesis III (via Desmosterol)	1.26	0.308	2	DHCR24,DHCR7,LSS,NSDHL
cAMP-mediated signaling	1.25	0.153	-0.522	ADCY4,ADCY5,ADCY7,ADRB2,AKAP1,AKAP12,AVPR2,CAMK1D,CAMK2G,CHRM4,CREB5,DUSP4,DUSP6,DUSP9,GNAI1,GPER1,GRM2,HCAR2,MAPK3,NAPEPLD,OPRL1,PDE10A,PDE4A,PDE4B,PDE4D,PPP3CB,PRKACB,PRKAR2B,PTGER3,RAP1GAP,RGS10,RGS14,RGS2,S1PR1,SMPDL3A
Erythropoietin Signaling Pathway	1.24	0.158	2.502	CCND1,HIF1A,IL1A,IL33,IL37,IRS2,ITPR1,JAK2,LIF,MAPK3,NFKB2,NFKBIA,NFKBIB,NFKBIE,PIK3C2B,PIK3R1,PRKCG,PRKCH,PTPN6,RALA,RAP2B,RASD2,RELA,RELB,RRAS,TGFB3,TNFSF11,TRPC3
CREB Signaling in Neurons	1.24	0.138	1.812	ACKR1,ACKR3,ADCY4,ADCY5,ADCY7,ADGRG6,ADRA1B,ADRB2,AVPR2,BMPR2,CACNB2,CAMK2G,CCR1,CCR7,CELSR2,CHRM4,CREB5,EDNRA,EP300,F2R,F2RL1,FFAR2,FGFR1,FGFR2,FGFR3,FLT1,FZD1,FZD2,FZD4,FZD7,GNAI1,GNB2,GNB5,GNG7,GPER1,GPR137B,GPR15,GPR180,GPR37,GPR37L1,GPR4,GPR55,GPRC5A,GPRC5D,GRIK3,GRM2,GRPR,HCAR2,HGF,INSR,ITPR1,KDR,LGR5,LPAR5,MAPK3,NOTUM,OPRL1,P2RY2,PIK3C2B,PIK3R1,PLCD1,PLCD3,PLCE1,POLR2A,PRKACB,PRKAR2B,PRKCG…
Thrombopoietin Signaling	1.24	0.19	0.905	IRS2,JAK2,MAPK3,MYC,PIK3C2B,PIK3R1,PRKCG,PRKCH,RALA,RAP2B,RASD2,RRAS
Cell Cycle Regulation by BTG Family Proteins	1.23	0.216	1.134	BTG2,CCND1,CCNE2,E2F4,E2F7,E2F8,NOCT,RB1
UVA-Induced MAPK Signaling	1.22	0.173	1.155	CYCS,MAPK11,MAPK14,MAPK3,NOTUM,PARP1,PIK3C2B,PIK3R1,PLCD1,PLCD3,PLCE1,RALA,RAP2B,RASD2,RPS6KA4,RPS6KA5,RRAS
Cell Cycle: G2/M DNA Damage Checkpoint Regulation	1.22	0.2	-1.897	BORA,CDC25B,CDK1,CDKN1A,CDKN2A,EP300,GADD45A,PLK1,SFN,SKP2
Tight Junction Signaling	1.22	0.157		ACTA1,ACTA2,ACTG1,CASK,CLDN1,CLDN10,CLDN16,CLDN19,CLDN3,CNKSR3,CPSF6,MYH14,MYL4,MYL9,MYO18A,NECTIN1,NECTIN3,NFKB2,NSF,OCLN,PRKACB,PRKAR2B,RELA,RELB,TGFB3,TGFBR2,TIAM1,YBX3
CNTF Signaling	1.21	0.193	1.265	CNTFR,JAK2,MAPK3,PIK3C2B,PIK3R1,RALA,RAP2B,RASD2,RPS6KA4,RPS6KA5,RRAS
Role of Wnt/GSK-3β Signaling in the Pathogenesis of Influenza	1.19	0.179	1	APC,APC2,FZD1,FZD2,FZD4,FZD7,HNF1A,IFNAR1,LEF1,TCF7,TCF7L2,WNT10B,WNT11,WNT6
MSP-RON Signaling Pathway	1.16	0.19		ACTA1,ACTA2,ACTG1,CCL2,CSF1,JAK2,KLK8,PIK3C2B,PIK3R1,TLR2,TLR4
Methylmalonyl Pathway	1.16	0.5		MCEE,PCCA
ErbB2-ErbB3 Signaling	1.15	0.185	-0.632	CCND1,CDKN1B,ERBB3,JAK3,MAPK3,MYC,PIK3C2B,PIK3R1,RALA,RAP2B,RASD2,RRAS
Leukotriene Biosynthesis	1.15	0.286	-2	DPEP1,GGT1,GGT5,GGT6
Phenylalanine Degradation IV (Mammalian, via Side Chain)	1.15	0.286	1	ALDH2,GOT1,MAOB,SLC27A2
Estrogen-Dependent Breast Cancer Signaling	1.15	0.177	-0.632	AKR1C4,CCND1,CREB5,HSD17B8,MAPK3,NFKB2,PIK3C2B,PIK3R1,RALA,RAP2B,RASD2,RELA,RELB,RRAS
Ethanol Degradation II	1.15	0.219	0.378	ACSS1,ADH7,ADHFE1,ALDH1A1,ALDH1A3,ALDH2,ALDH3B1
Role of IL-17F in Allergic Inflammatory Airway Diseases	1.14	0.2	-0.378	CCL2,CREB5,CXCL10,MAPK3,NFKB2,RELA,RELB,RPS6KA4,RPS6KA5
Role of JAK1, JAK2 and TYK2 in Interferon Signaling	1.13	0.231		IFNAR1,JAK2,NFKB2,PTPN6,RELA,RELB
Glycolysis I	1.13	0.231	0	ALDOB,ALDOC,BPGM,ENO3,PFKP,PKLR
Neuropathic Pain Signaling In Dorsal Horn Neurons	1.12	0.168	1.698	CAMK1D,CAMK2G,GPR37,GRM2,ITPR1,KCNN4,MAPK3,NOTUM,PIK3C2B,PIK3R1,PLCD1,PLCD3,PLCE1,PRKACB,PRKAR2B,PRKCG,PRKCH
Role of PI3K/AKT Signaling in the Pathogenesis of Influenza	1.11	0.182	1.265	GNAI1,IFNAR1,MAPK3,MLH1,NFKB2,NFKBIA,NFKBIB,NFKBIE,PIK3C2B,PIK3R1,RELA,RELB
FLT3 Signaling in Hematopoietic Progenitor Cells	1.11	0.175	1.155	CREB5,FLT3,INPP5D,MAPK11,MAPK14,MAPK3,PIK3C2B,PIK3R1,RALA,RAP2B,RASD2,RPS6KA4,RPS6KA5,RRAS
Sucrose Degradation V (Mammalian)	1.11	0.333		ALDOB,ALDOC,KHK
Phosphatidylethanolamine Biosynthesis II	1.11	0.333		CEPT1,CHKA,ETNK2
Apelin Pancreas Signaling Pathway	1.09	0.196	1.414	NFKB2,PIK3C2B,PIK3R1,PRKAA2,PRKAB2,PRKACB,PRKAR2B,RELA,RELB
Glutathione-mediated Detoxification	1.09	0.212	-0.816	ANPEP,GGH,GSTA1,GSTM1,GSTM2,GSTT1,PTGES
Fc Epsilon RI Signaling	1.08	0.162	0	FYN,GRAP2,INPP5D,MAPK11,MAPK14,MAPK3,PIK3C2B,PIK3R1,PLA2G3,PRKCG,PRKCH,RALA,RAP2B,RASD2,RRAS,SYK,SYNJ1,SYNJ2,VAV3
Endocannabinoid Neuronal Synapse Pathway	1.06	0.156	0.688	ABHD6,ADCY4,ADCY5,ADCY7,CACNB2,GNAI1,GNB2,GNB5,GNG7,ITPR1,MAPK11,MAPK14,MAPK3,MAPK4,NAPEPLD,NOTUM,PLCD1,PLCD3,PLCE1,PPP3CB,PRKACB,PRKAR2B,PTGS2
Putrescine Degradation III	1.05	0.238	0.447	ALDH1A1,ALDH1A3,ALDH2,ALDH3B1,MAOB
Ephrin A Signaling	1.05	0.191		ADAM10,EFNA3,EPHA6,FYN,NGEF,PIK3C2B,PIK3R1,ROCK1,VAV3
Th1 and Th2 Activation Pathway	1.01	0.151		ACVR1B,BHLHE41,BMPR2,CCR1,CD86,HLA-DMA,IFNAR1,IL10,IL1RL1,IL33,JAK2,JAK3,LGALS9,MAF,NFATC1,NFATC2,NFATC4,PIK3C2B,PIK3R1,PSEN1,S1PR1,SOCS3,TGFBR2,TGFBR3,TIMD4,TNFSF11
Embryonic Stem Cell Differentiation into Cardiac Lineages	0.996	0.3		GATA4,POU5F1,SOX2
Crosstalk between Dendritic Cells and Natural Killer Cells	0.983	0.165	0.333	ACTA1,ACTA2,ACTG1,CAMK2G,CCR7,CD83,CD86,FAS,FSCN1,NFKB2,RELA,RELB,TLR4,TLR7,TYROBP
Noradrenaline and Adrenaline Degradation	0.979	0.2	0.378	ADH7,ADHFE1,ALDH1A1,ALDH1A3,ALDH2,ALDH3B1,MAOB
Creatine-phosphate Biosynthesis	0.971	0.4		CKM,MAP4K4
Lysine Degradation V	0.971	0.4		AADAT,PIPOX
2-oxobutanoate Degradation I	0.971	0.4		MCEE,PCCA
Parkinson's Signaling	0.971	0.25		CYCS,GPR37,MAPK11,MAPK14
Synaptic Long Term Potentiation	0.955	0.155	0.229	CAMK2G,CREB5,EP300,GRM2,ITPR1,MAPK3,NOTUM,PLCD1,PLCD3,PLCE1,PPP1R3D,PPP3CB,PRKACB,PRKAR2B,PRKCG,PRKCH,RALA,RAP2B,RASD2,RRAS
Superpathway of Cholesterol Biosynthesis	0.947	0.207	2.449	DHCR24,DHCR7,HMGCR,HMGCS1,LSS,NSDHL
Role of p14/p19ARF in Tumor Suppression	0.947	0.207	-0.816	CDKN2A,PIK3C2B,PIK3R1,POLR3D,RB1,UBTF
Th2 Pathway	0.943	0.153	0	ACVR1B,BHLHE41,BMPR2,CCR1,CD86,HLA-DMA,IL10,IL1RL1,IL33,JAK2,JAK3,MAF,NFATC2,PIK3C2B,PIK3R1,PSEN1,S1PR1,SOCS3,TGFBR2,TGFBR3,TIMD4
Thio-molybdenum Cofactor Biosynthesis	0.936	1		MOCOS
Melatonin Degradation III	0.936	1		MPO
Glutamate Removal from Folates	0.936	1		GGH
Sorbitol Degradation I	0.936	1		SORD
Lipoate Salvage and Modification	0.936	1		LIPT1
Lanosterol Biosynthesis	0.936	1		LSS
Sulfite Oxidation IV	0.936	1		SUOX
Interferon Signaling	0.928	0.194	1.134	BAX,IFNAR1,JAK2,OAS1,PSMB8,RELA,TAP1
Oncostatin M Signaling	0.917	0.186	-0.378	JAK2,JAK3,MAPK3,PLAU,RALA,RAP2B,RASD2,RRAS
Ethanol Degradation IV	0.917	0.217	0.447	ACSS1,ALDH1A1,ALDH1A3,ALDH2,ALDH3B1
IL-3 Signaling	0.903	0.165	1.732	INPP5D,JAK2,MAPK3,PIK3C2B,PIK3R1,PPP3CB,PRKCG,PRKCH,PTPN6,RALA,RAP2B,RASD2,RRAS
GPCR-Mediated Nutrient Sensing in Enteroendocrine Cells	0.903	0.155	1.414	ADCY4,ADCY5,ADCY7,CACNB2,FFAR2,GIP,GNAI1,GNG7,ITPR1,LPAR5,NOTUM,PLCD1,PLCD3,PLCE1,PRKACB,PRKAR2B,PRKCG,PRKCH
D-myo-inositol (1,4,5)-trisphosphate Degradation	0.896	0.235	0	INPP1,INPP5D,SYNJ1,SYNJ2
Histamine Degradation	0.896	0.235	0	ALDH1A1,ALDH1A3,ALDH2,ALDH3B1
Iron homeostasis signaling pathway	0.893	0.151		ATP6V1A,ATP6V1B1,ATP6V1E1,BMP4,BMPR2,CD163,CIAO2A,FTL,HEPH,HFE,HIF1A,HP,JAK2,JAK3,MAPK3,MMS19,SKP2,SLC11A1,SLC48A1,TF,TFR2
Dopamine Degradation	0.889	0.2	0	ALDH1A1,ALDH1A3,ALDH2,ALDH3B1,MAOB,SULT1A1
Superpathway of Methionine Degradation	0.879	0.189	-0.378	CBS/CBSL,GOT1,MCEE,MGMT,NSUN4,PCCA,SUOX
Cancer Drug Resistance By Drug Efflux	0.879	0.172		ABCB1,ABCC1,ABCC2,MAPK3,PIK3R1,PTGS2,RALA,RAP2B,RASD2,RRAS
Retinol Biosynthesis	0.876	0.182	-2.828	AKR1C3,BCO1,CES3,DHRS3,LIPG,LPL,PNLIPRP2,RDH10
UVC-Induced MAPK Signaling	0.876	0.176	0.378	MAPK11,MAPK14,MAPK3,PRKCG,PRKCH,RALA,RAP2B,RASD2,RRAS
Insulin Receptor Signaling	0.873	0.15	0.229	ASIC1,FYN,INPP5D,INSR,IRS2,JAK2,MAPK3,PIK3C2B,PIK3R1,PPP1R3D,PRKACB,PRKAR2B,RALA,RAP2B,RASD2,RRAS,SCNN1A,SLC2A4,SOCS3,SYNJ1,SYNJ2
Neuroprotective Role of THOP1 in Alzheimer's Disease	0.854	0.153	-0.535	ACE,AGT,C1R,CFD,DPP4,ENDOU,HTRA1,HTRA3,KLK8,MASP1,MME,MMP9,NFYA,PRKACB,PRKAR2B,PRSS23,SERPINA3,ST14
Corticotropin Releasing Hormone Signaling	0.842	0.148	1.5	ADCY4,ADCY5,ADCY7,ARPC5,CACNB2,CREB5,GLI2,GLI3,GNAI1,GUCY1A1,GUCY1B1,ITPR1,MAPK11,MAPK14,MAPK3,MEF2B,PRKACB,PRKAR2B,PRKCG,PRKCH,PTGS2,VEGFA
UVB-Induced MAPK Signaling	0.839	0.173	2.646	H3-3A/H3-3B,MAPK11,MAPK14,MAPK3,PIK3C2B,PIK3R1,PRKCG,PRKCH,RPS6KA5
Notch Signaling	0.833	0.184		CNTN1,DTX1,DTX4,HEY2,LFNG,MAML3,PSEN1
NAD Biosynthesis from 2-amino-3-carboxymuconate Semialdehyde	0.83	0.333		NADSYN1,QPRT
Urea Cycle	0.83	0.333		ARG1,ARG2
Dopamine-DARPP32 Feedback in cAMP Signaling	0.821	0.144	1.091	ADCY4,ADCY5,ADCY7,ATP2A3,CACNB2,CAMKK1,CREB5,GNAI1,GUCY1A1,GUCY1B1,ITPR1,KCNJ11,KCNJ15,KCNJ16,NOTUM,PLCD1,PLCD3,PLCE1,PPP1R1B,PPP1R3D,PPP3CB,PRKACB,PRKAR2B,PRKCG,PRKCH,PRKG1
ATM Signaling	0.812	0.155	0.632	CDK1,CDKN1A,CREB5,GADD45A,GADD45B,GADD45G,H2AX,MAPK11,MAPK14,NBN,NFKBIA,SMC1A,SMC2,TP73,ZNF420
BER pathway	0.807	0.25		LIG3,PARP1,PCNA
Role of JAK family kinases in IL-6-type Cytokine Signaling	0.801	0.2		JAK2,MAPK11,MAPK14,MAPK3,SOCS3
Tryptophan Degradation X (Mammalian, via Tryptamine)	0.801	0.2	0.447	ALDH1A1,ALDH1A3,ALDH2,ALDH3B1,MAOB
Role of Oct4 in Mammalian Embryonic Stem Cell Pluripotency	0.796	0.174		CCNF,IGF2BP1,PARP1,POU5F1,RARA,RB1,SOX2,WWP2
Serotonin Degradation	0.788	0.162	-0.302	ADH7,ADHFE1,ALDH1A1,ALDH1A3,ALDH2,ALDH3B1,LARGE1,LARGE2,MAOB,SULT1A1,UGT2A3
Transcriptional Regulatory Network in Embryonic Stem Cells	0.767	0.167		FOXC1,GATA4,H3-3A/H3-3B,HNF4A,L1CAM,MEIS1,ONECUT1,POU5F1,SOX2
DNA damage-induced 14-3-3σ Signaling	0.762	0.211		CCNE2,CDK1,RAD1,SFN
Telomerase Signaling	0.752	0.15	0	CDKN1A,ELF3,ELF4,HDAC6,HDAC7,HSP90B1,MAPK3,MYC,PIK3C2B,PIK3R1,PTGES3,RALA,RAP2B,RASD2,RB1,RRAS
IL-17A Signaling in Gastric Cells	0.75	0.192		CXCL10,MAPK11,MAPK14,MAPK3,RELA
D-myo-inositol (1,4,5)-Trisphosphate Biosynthesis	0.75	0.192	1.342	PIP4K2A,PIP4K2C,PLCD1,PLCD3,PLCE1
Amyotrophic Lateral Sclerosis Signaling	0.745	0.148	2	BAX,CACNB2,CAPN2,CAPN5,CAPN7,CASP1,CASP7,CYCS,GRIK3,PDGFC,PGF,PIK3C2B,PIK3R1,SSR4,VEGFA,VEGFC,VEGFD
Huntington's Disease Signaling	0.735	0.135	2.065	ATP5F1B,BAX,CAPN2,CAPN5,CAPN7,CASP1,CASP7,CDK5R1,CREB5,CYCS,EP300,GLS,GNB2,GNB5,GNG7,HDAC6,HDAC7,HSPA1A/HSPA1B,HSPA1L,HSPA6,HSPA8,IFT57,ITPR1,MAPK3,NCOR1,NGF,NSF,PACSIN1,PIK3C2B,PIK3R1,POLR2A,PRKCG,PRKCH,PSMB8,PSMD2,PSMD6,RASA1,TAF4
FcγRIIB Signaling in B Lymphocytes	0.73	0.153	-0.333	BLNK,CACNB2,DOK1,FCGR2B,INPP5D,ITPR1,PIK3C2B,PIK3R1,RALA,RAP2B,RASD2,RRAS,SYK
NAD Phosphorylation and Dephosphorylation	0.73	0.231		ACP5,NADK2,PXYLP1
Apelin Muscle Signaling Pathway	0.721	0.167	0	GNAI1,GNB2,GNB5,GNG7,PPARGC1A,PRKAA2,PRKAB2,SLC2A4
Trehalose Degradation II (Trehalase)	0.717	0.286		HK2,TREH
Thioredoxin Pathway	0.717	0.286		NXN,TXNRD1
The Visual Cycle	0.706	0.2	-2	AKR1C3,DHRS3,RDH10,RDH5
Role of JAK2 in Hormone-like Cytokine Signaling	0.703	0.176		IRS2,JAK2,PTPN6,SH2B2,SOCS2,SOCS3
Necroptosis Signaling Pathway	0.684	0.14	1.279	CAMK2G,CAPN2,CAPN5,CAPN7,CASP1,FADD,FAS,IFNAR1,IKBKB,MLKL,PLA2G3,PPP3CB,RB1,RBCK1,RIPK3,SLC25A5,TAB1,TIMM50,TIMM8A,TLR4,TNIP1,TOMM34
Reelin Signaling in Neurons	0.676	0.143	0.5	APBB1,ARHGEF3,ARHGEF4,ARPC5,CAMK2G,CDK5R1,FRK,FYN,MAP3K11,MAP3K9,MAPK3,NDEL1,NECTIN3,PAFAH1B3,PIK3C2B,PIK3R1,VLDLR,WASF1
Netrin Signaling	0.674	0.153	-1.265	ABLIM3,CACNB2,ITPR1,NCK2,NFATC1,NFATC2,NFATC4,PPP3CB,PRKACB,PRKAR2B,PRKG1
Chemokine Signaling	0.664	0.15	-0.632	CAMK1D,CAMK2G,CCL2,CXCL12,GNAI1,MAPK11,MAPK14,MAPK3,RALA,RAP2B,RASD2,RRAS
DNA Double-Strand Break Repair by Homologous Recombination	0.662	0.214		BRCA2,NBN,RPA1
DNA Double-Strand Break Repair by Non-Homologous End Joining	0.662	0.214		LIG3,NBN,PARP1
Lipoate Biosynthesis and Incorporation II	0.66	0.5		LIPT1
Glycine Biosynthesis III	0.66	0.5		AGXT2
Choline Degradation I	0.66	0.5		CHDH
Alanine Degradation III	0.66	0.5		GPT2
Alanine Biosynthesis II	0.66	0.5		GPT2
L-cysteine Degradation III	0.66	0.5		GOT1
GDP-L-fucose Biosynthesis II (from L-fucose)	0.66	0.5		FCSK
4-hydroxyproline Degradation I	0.66	0.5		HOGA1
Glycine Degradation (Creatine Biosynthesis)	0.66	0.5		GATM
Cysteine Biosynthesis/Homocysteine Degradation	0.66	0.5		CBS/CBSL
Putrescine Biosynthesis III	0.66	0.5		AZIN2
Histidine Degradation III	0.625	0.25		MTHFD1,MTHFD2
Superoxide Radicals Degradation	0.625	0.25		NQO1,SOD2
CDP-diacylglycerol Biosynthesis I	0.604	0.182	1	CDS1,CRLS1,GPAM,MBOAT2
SPINK1 Pancreatic Cancer Pathway	0.585	0.15	1.667	CELA3B,CPB2,CPE,CPM,CTSA,CTSB,F2RL1,KLK8,TGFBR2
ErbB4 Signaling	0.578	0.147	0.707	MAPK3,PIK3C2B,PIK3R1,PRKCG,PRKCH,PSEN1,RALA,RAP2B,RASD2,RRAS
Coronavirus Replication Pathway	0.575	0.156	-0.378	ACE,BAG3,IFITM10,TUBB2A,TUBB2B,TUBB4A,TUBB4B
Stearate Biosynthesis I (Animals)	0.565	0.151	0.378	ACOT7,DHCR24,HNF4A,LIPT2,PORCN,SLC27A1,SLC27A2,ZDHHC6
Differential Regulation of Cytokine Production in Intestinal Epithelial Cells by IL-17A and IL-17F	0.559	0.174	-2	CCL2,DEFB1,IL10,IL1A
IL-2 Signaling	0.559	0.148	-0.707	JAK3,MAPK3,PIK3C2B,PIK3R1,RALA,RAP2B,RASD2,RRAS,SYK
Docosahexaenoic Acid (DHA) Signaling	0.556	0.158		BAX,BCL2A1,CYCS,PIK3C2B,PIK3R1,SERPINF1
Pathogenesis of Multiple Sclerosis	0.55	0.222		CCR1,CXCL10
Sphingosine and Sphingosine-1-phosphate Metabolism	0.55	0.222		ACER2,SGPP2
Leucine Degradation I	0.55	0.222		ACADM,BCAT1
Salvage Pathways of Pyrimidine Deoxyribonucleotides	0.55	0.222		TK2,UPP1
Folate Transformations I	0.55	0.222		MTHFD1,MTHFD2
Granzyme B Signaling	0.548	0.188		CYCS,LMNB1,PARP1
Chondroitin Sulfate Degradation (Metazoa)	0.548	0.188		ARSB,GALNS,HYAL1
PFKFB4 Signaling Pathway	0.545	0.152	0.378	CREB5,HK2,MAPK3,PRKACB,PRKAR2B,RPS6KA5,TGFB3
Antigen Presentation Pathway	0.524	0.154		CALR,HLA-DMA,MR1,PSMB8,TAP1,TAP2
IL-22 Signaling	0.519	0.167		MAPK11,MAPK14,MAPK3,SOCS3
Phosphatidylglycerol Biosynthesis II (Non-plastidic)	0.519	0.167	1	CDS1,CRLS1,GPAM,MBOAT2
CCR3 Signaling in Eosinophils	0.514	0.133	0.632	GNAI1,GNB2,GNB5,GNG7,ITPR1,MAPK11,MAPK14,MAPK3,PIK3C2B,PIK3R1,PLA2G3,PRKCG,PRKCH,RALA,RAP2B,RASD2,ROCK1,RRAS
L-carnitine Biosynthesis	0.509	0.333		TMLHE
Methylglyoxal Degradation I	0.509	0.333		HAGH
5-aminoimidazole Ribonucleotide Biosynthesis I	0.509	0.333		GART
Coenzyme A Biosynthesis	0.509	0.333		PPCDC
Proline Degradation	0.509	0.333		LOC102724788/PRODH
Thiosulfate Disproportionation III (Rhodanese)	0.509	0.333		MOCS3
Adenine and Adenosine Salvage I	0.509	0.333		APRT
1D-myo-inositol Hexakisphosphate Biosynthesis V (from Ins(1,3,4)P3)	0.509	0.333		IPMK
Glutamate Degradation II	0.509	0.333		GOT1
Tyrosine Biosynthesis IV	0.509	0.333		PAH
L-serine Degradation	0.509	0.333		SDSL
N-acetylglucosamine Degradation I	0.509	0.333		GNPDA1
Aspartate Biosynthesis	0.509	0.333		GOT1
Airway Inflammation in Asthma	0.503	0.156		CCL2,IL10,IL33,MMP9,TGFB3
Calcium Transport I	0.484	0.2		ATP2A3,ATP2B4
Ketolysis	0.484	0.2		BDH1,OXCT1
Glycine Betaine Degradation	0.484	0.2		PIPOX,SDSL
Gαs Signaling	0.478	0.132	-0.277	ADCY4,ADCY5,ADCY7,ADRB2,AVPR2,CREB5,GNAI1,GNB2,GNB5,GNG7,GPER1,HCAR2,MAPK3,PRKACB,PRKAR2B,RGS2
Androgen Biosynthesis	0.456	0.167		AKR1C3,AKR1C4,GSTA1
γ-linolenate Biosynthesis II (Animals)	0.456	0.167		CYB5R3,SLC27A1,SLC27A2
Gluconeogenesis I	0.445	0.154	0	ALDOB,ALDOC,BPGM,ENO3
Apelin Liver Signaling Pathway	0.445	0.154	0	AGT,COL1A1,COL1A2,FAS
Mitotic Roles of Polo-Like Kinase	0.444	0.136	1.89	CDC20,CDC25B,CDK1,FBXO5,HSP90B1,KIF23,PLK1,PLK4,SMC1A
Fatty Acid β-oxidation I	0.441	0.147	-1	ACADM,ECHDC3,HSD17B8,SLC27A1,SLC27A2
Ketogenesis	0.429	0.182		BDH1,HMGCS1
GDP-glucose Biosynthesis	0.429	0.182		HK2,PGM2
Protein Ubiquitination Pathway	0.419	0.124		BAG1,BAP1,CDC20,DNAJC6,HSP90B1,HSPA12A,HSPA13,HSPA1A/HSPA1B,HSPA1L,HSPA6,HSPA8,HSPB1,HSPB3,MR1,NEDD4,PSMB8,PSMD2,PSMD6,RBX1,SKP2,TAP1,TAP2,TRAP1,UBE2L6,UBE2Q2,UBE2R2,UCHL3,USP13,USP16,USP2,USP25,USP43,USP44,USP54
Granzyme A Signaling	0.416	0.158		EP300,H1-4,H1-6
Serotonin Receptor Signaling	0.415	0.14		ADCY4,ADCY5,ADCY7,GCH1,MAOB,SPR
NAD Salvage Pathway II	0.412	0.148	0	ACP5,NMRK1,NT5E,PXYLP1
Gustation Pathway	0.411	0.126		ADCY4,ADCY5,ADCY7,ASIC1,CACNB2,GNB2,GNB5,GNG7,ITPR1,NAPEPLD,P2RX1,P2RX7,P2RY2,PDE10A,PDE4A,PDE4B,PDE4D,PRKACB,PRKAR2B,SCNN1A,SMPDL3A
Heme Degradation	0.409	0.25		BLVRB
Branched-chain α-keto acid Dehydrogenase Complex	0.409	0.25		BCKDHA
Phenylethylamine Degradation I	0.409	0.25		ALDH2
Glutathione Redox Reactions II	0.409	0.25		GSR
Melatonin Degradation II	0.409	0.25		MAOB
Oxidized GTP and dGTP Detoxification	0.409	0.25		NUDT1
L-cysteine Degradation I	0.409	0.25		GOT1
N-acetylglucosamine Degradation II	0.409	0.25		GNPDA1
Phenylalanine Degradation I (Aerobic)	0.409	0.25		PAH
Molybdenum Cofactor Biosynthesis	0.409	0.25		MOCS3
Acetate Conversion to Acetyl-CoA	0.409	0.25		ACSS1
Neurotrophin/TRK Signaling	0.408	0.132	-1	CREB5,MAPK3,NGF,NTF4,PIK3C2B,PIK3R1,RALA,RAP2B,RASD2,RRAS
Airway Pathology in Chronic Obstructive Pulmonary Disease	0.398	0.127		AMBP,CCL2,FGF1,FGF13,FGF19,FGF5,IL1A,IL33,IL37,LIF,MMP2,MMP9,MPO,TGFB3,TNFSF11
HIPPO signaling	0.395	0.129	0.378	CD44,FAT4,PPP1R3D,RASSF6,SFN,SKP2,TEAD1,TEAD3,TEAD4,TP53BP2,WWC1
G Protein Signaling Mediated by Tubby	0.39	0.136		GNAI1,GNB2,GNB5,GNG7,INSR,JAK2
tRNA Splicing	0.39	0.136	0	NAPEPLD,PDE10A,PDE4A,PDE4B,PDE4D,SMPDL3A
Dopamine Receptor Signaling	0.39	0.13	0	ADCY4,ADCY5,ADCY7,GCH1,MAOB,PPP1R1B,PPP1R3D,PRKACB,PRKAR2B,SPR
SPINK1 General Cancer Pathway	0.385	0.13	0	JAK2,JAK3,MAPK3,PIK3C2B,PIK3R1,RALA,RAP2B,RASD2,RRAS
Assembly of RNA Polymerase I Complex	0.381	0.167		POLR1B,UBTF
Glucose and Glucose-1-phosphate Degradation	0.381	0.167		HK2,PGM2
NAD biosynthesis II (from tryptophan)	0.381	0.167		NADSYN1,QPRT
Glycogen Degradation II	0.381	0.167		GDPGP1,PGM2
Valine Degradation I	0.38	0.15		BCAT1,BCKDHA,ECHDC3
G Beta Gamma Signaling	0.363	0.124	-0.577	CACNB2,GNAI1,GNB2,GNB5,GNG7,HBEGF,ITPR1,MAPK3,PRKACB,PRKAR2B,PRKCG,PRKCH,RALA,RAP2B,RASD2,RRAS
Phototransduction Pathway	0.355	0.13		GNB5,GRK1,GUCA1A,GUCY1A1,GUCY1B1,PRKACB,PRKAR2B
Endoplasmic Reticulum Stress Pathway	0.348	0.143		CALR,CASP7,HSP90B1
Th1 Pathway	0.345	0.123	0.302	CD86,HLA-DMA,IFNAR1,IL10,JAK2,JAK3,LGALS9,NFATC1,NFATC2,NFATC4,PIK3C2B,PIK3R1,PSEN1,SOCS3,TNFSF11
Acyl-CoA Hydrolysis	0.34	0.154		ACOT7,HNF4A
UDP-N-acetyl-D-galactosamine Biosynthesis II	0.34	0.154		GNPDA1,HK2
Arsenate Detoxification I (Glutaredoxin)	0.336	0.2		GLRX2
Proline Biosynthesis II (from Arginine)	0.336	0.2		OAT
Serine Biosynthesis	0.336	0.2		DUSP26
Tetrapyrrole Biosynthesis II	0.336	0.2		ALAS1
CMP-N-acetylneuraminate Biosynthesis I (Eukaryotes)	0.336	0.2		GNE
Lysine Degradation II	0.336	0.2		AADAT
Myo-inositol Biosynthesis	0.336	0.2		ISYNA1
dTMP De Novo Biosynthesis	0.336	0.2		TYMS
Tyrosine Degradation I	0.336	0.2		FAH
Folate Polyglutamylation	0.336	0.2		MTHFD1
EGF Signaling	0.335	0.127	1.633	ITPR1,MAPK11,MAPK14,MAPK3,PIK3C2B,PIK3R1,RASA1
Cardiac β-adrenergic Signaling	0.333	0.121	-0.832	ADCY4,ADCY5,ADCY7,AKAP1,AKAP12,ATP2A3,CACNB2,GNAI1,GNB2,GNB5,GNG7,NAPEPLD,PDE10A,PDE4A,PDE4B,PDE4D,PPP1R3D,PRKACB,PRKAR2B,SLC8A1,SMPDL3A
nNOS Signaling in Neurons	0.327	0.128		CAPN2,CAPN5,CAPN7,PPP3CB,PRKCG,PRKCH
Unfolded protein response	0.319	0.122	0	CALR,DNAJC6,EIF2A,ERO1B,HSP90B1,HSPA1A/HSPA1B,HSPA1L,HSPA6,HSPA8,PDIA2,SREBF2
Phagosome Maturation	0.312	0.119		ATP6V1A,ATP6V1B1,ATP6V1E1,CALR,CTSA,CTSB,DYNLRB2,LAMP2,MPO,MR1,NSF,PRDX6,RAB7B,TAP1,TUBB2A,TUBB2B,TUBB4A,TUBB4B,TUBG2
Synaptic Long Term Depression	0.305	0.119	0	ABHD3,CACNB2,GNAI1,GRM2,GUCY1A1,GUCY1B1,ITPR1,MAPK3,NOTUM,PLA2G3,PLAAT1,PLAAT3,PLCD1,PLCD3,PLCE1,PRDX6,PRKCG,PRKCH,PRKG1,RALA,RAP2B,RASD2,RRAS
Role of IL-17A in Psoriasis	0.304	0.143		S100A8,S100A9
Fatty Acid Activation	0.304	0.143		SLC27A1,SLC27A2
Glycogen Degradation III	0.304	0.143		GDPGP1,PGM2
Urate Biosynthesis/Inosine 5'-phosphate Degradation	0.304	0.143		IMPDH2,NT5E
Mevalonate Pathway I	0.304	0.143		HMGCR,HMGCS1
Colanic Acid Building Blocks Biosynthesis	0.304	0.143		UGDH,UGP2
Androgen Signaling	0.298	0.118	-0.905	CACNB2,CALR,CCND1,EP300,GNAI1,GNB2,GNB5,GNG7,H3-3A/H3-3B,ITPR1,MAPK3,NFKB2,POLR2A,PRKACB,PRKAR2B,PRKCG,PRKCH,RELA,RELB,TAF4
Nicotine Degradation II	0.294	0.121	0	ADH7,CYP1A1,CYP1B1,FMO2,FMO5,LARGE1,LARGE2,UGT2A3
Superpathway of Melatonin Degradation	0.294	0.121	-0.707	CYP1A1,CYP1B1,LARGE1,LARGE2,MAOB,MPO,SULT1A1,UGT2A3
Cardiomyocyte Differentiation via BMP Receptors	0.292	0.13		BMP4,BMPR2,GATA4
Ubiquinol-10 Biosynthesis (Eukaryotic)	0.292	0.13		BCKDHA,ECHDC1,MICAL1
Nicotine Degradation III	0.284	0.121	0	ADH7,CYP1A1,CYP1B1,FMO5,LARGE1,LARGE2,UGT2A3
Arginine Biosynthesis IV	0.281	0.167		OAT
Pyruvate Fermentation to Lactate	0.281	0.167		LDHA
Ceramide Biosynthesis	0.281	0.167		SPTLC3
Glycerol Degradation I	0.281	0.167		GK
Selenocysteine Biosynthesis II (Archaea and Eukaryotes)	0.281	0.167		SEPHS1
Zymosterol Biosynthesis	0.281	0.167		NSDHL
Rapoport-Luebering Glycolytic Shunt	0.281	0.167		BPGM
Cysteine Biosynthesis III (mammalia)	0.267	0.125		CBS/CBSL,MGMT,NSUN4
Circadian Rhythm Signaling	0.263	0.121		BHLHE41,CREB5,NR1D1,PER3
Retinoic acid Mediated Apoptosis Signaling	0.254	0.117	0.816	CRABP2,CYCS,FADD,IFNAR1,PARP1,RARA,RARG
Superpathway of Serine and Glycine Biosynthesis I	0.237	0.143		DUSP26
NAD Salvage Pathway III	0.237	0.143		NMRK1
Ceramide Degradation	0.237	0.143		ACER2
Glycogen Biosynthesis II (from UDP-D-Glucose)	0.237	0.143		UGP2
Glycoaminoglycan-protein Linkage Region Biosynthesis	0.237	0.143		XYLT1
Aspartate Degradation II	0.237	0.143		GOT1
RAN Signaling	0.218	0.118		KPNA1,RANBP2
Glutaryl-CoA Degradation	0.218	0.118		HSD17B8,L3HYPDH
Isoleucine Degradation I	0.218	0.118		BCAT1,ECHDC3
Dermatan Sulfate Degradation (Metazoa)	0.218	0.118		FGFRL1,HYAL1
Inositol Pyrophosphates Biosynthesis	0.201	0.125		IPMK
Purine Ribonucleosides Degradation to Ribose-1-phosphate	0.201	0.125		PGM2
Mitochondrial Dysfunction	0	0.1		ATP5F1B,BACE2,COX4I1,COX5A,COX7A1,CYB5R3,CYCS,GLRX2,GSR,LRRK2,MAOB,NDUFB2,NDUFB6,NDUFV1,PSEN1,SOD2,UCP2
Role of NFAT in Regulation of the Immune Response	0	0.0582	-0.426	BLNK,CD86,FCGR2B,FYN,GATA4,GNAI1,GNB2,GNB5,GNG7,HLA-DMA,IKBKB,ITPR1,KPNA1,MAPK3,MEF2B,NFATC1,NFATC2,NFATC4,NFKB2,NFKBIA,NFKBIB,NFKBIE,PIK3C2B,PIK3R1,PPP3CB,RALA,RAP2B,RASD2,RCAN3,RELA,RELB,RRAS,SYK
CCR5 Signaling in Macrophages	0	0.0231	1	CACNB2,FAS,GNAI1,GNB2,GNB5,GNG7,ITPR1,MAPK11,MAPK14,PRKCG,PRKCH
Calcium-induced T Lymphocyte Apoptosis	0	0.0205	1.414	ATP2A3,CAPN2,EP300,HLA-DMA,ITPR1,NFATC2,PPP3CB,PRKCG,PRKCH
Cytotoxic T Lymphocyte-mediated Apoptosis of Target Cells	0	0.0124	0	CASP7,CYCS,FADD,FAS,MR1
CTLA4 Signaling in Cytotoxic T Lymphocytes	0	0.0241		AP2M1,CD86,FYN,GRAP2,JAK2,MR1,PIK3C2B,PIK3R1,PTPN22,PTPN6,SYK
T Helper Cell Differentiation	0	0.0111		CD86,HLA-DMA,IL10,RORC,TGFBR2
CD28 Signaling in T Helper Cells	0	0.0485	-0.229	ARPC5,BCL10,CARD11,CD86,FYN,GRAP2,HLA-DMA,IKBKB,ITPR1,NFATC1,NFATC2,NFATC4,NFKB2,NFKBIA,NFKBIB,NFKBIE,PIK3C2B,PIK3R1,PPP3CB,PTPN6,RELA,RELB,SYK,WAS
Role of Cytokines in Mediating Communication between Immune Cells	0	0.0926		IL10,IL1A,IL1RN,IL33,IL37
Dendritic Cell Maturation	0	0.067	0.324	CCR7,CD83,CD86,COL1A1,COL1A2,CREB5,DDR2,FCGR2B,FSCN1,HLA-DMA,IFNAR1,IKBKB,IL10,IL1A,IL1RN,IL33,IL37,JAK2,MAPK11,MAPK14,MAPK3,MR1,NFKB2,NFKBIA,NFKBIB,NFKBIE,NOTUM,PIK3C2B,PIK3R1,PLCD1,PLCD3,PLCE1,RELA,RELB,TAB1,TLR2,TLR4,TYROBP
iCOS-iCOSL Signaling in T Helper Cells	0	0.0392	0.832	CAMK2G,CD86,GRAP2,HLA-DMA,IKBKB,INPP5D,ITPR1,NFATC1,NFATC2,NFATC4,NFKB2,NFKBIA,NFKBIB,NFKBIE,PIK3C2B,PIK3R1,PPP3CB,RELA,RELB
Lipid Antigen Presentation by CD1	0	0.00508		AP2M1,CALR
Polyamine Regulation in Colon Cancer	0	0.0968		APC,MYC,PSMB8,PSMD2,PSMD6,TCF7L2
DNA Methylation and Transcriptional Repression Signaling	0	0.0571		CHD3,H3-3A/H3-3B
Type I Diabetes Mellitus Signaling	0	0.039	-2.138	CD86,CPE,CYCS,FADD,FAS,HLA-DMA,IKBKB,IRAK1,JAK2,MAPK11,MAPK14,NFKB2,NFKBIA,NFKBIB,NFKBIE,RELA,RELB,SOCS2,SOCS3
Primary Immunodeficiency Signaling	0	0.0741		BLNK,JAK3,TAP1,TAP2
Allograft Rejection Signaling	0	0.00868		CD86,FAS,HLA-DMA,IL10
Autoimmune Thyroid Disease Signaling	0	0.00928		CD86,FAS,HLA-DMA,IL10
Graft-versus-Host Disease Signaling	0	0.0165		CD86,FAS,HLA-DMA,IL1A,IL1RN,IL33,IL37
Cleavage and Polyadenylation of Pre-mRNA	0	0.0833		CPSF6
Communication between Innate and Adaptive Immune Cells	0	0.0296		CCL15,CCR7,CD83,CD86,CXCL10,IL10,IL1A,IL1RN,IL33,IL37,MR1,TLR2,TLR4,TLR7
Systemic Lupus Erythematosus Signaling	0	0.0467		C5,C8A,CD86,EFTUD2,FCGR2B,IL10,IL1A,IL1RN,IL33,IL37,INPP5D,MAPK3,NFATC1,NFATC2,NFATC4,PIK3C2B,PIK3R1,PIM2,PRPF8,PTPN6,RALA,RAP2B,RASD2,RRAS,SNRNP25,SNRPD3,SNRPG,TLR7
Cdc42 Signaling	0	0.0452	-0.577	APC,APC2,ARPC5,FNBP1L,HLA-DMA,IQGAP3,ITGA10,ITGA6,ITGA7,ITGA9,ITGAV,ITGAX,ITGB4,ITGB5,ITGB6,ITGB7,MAP3K11,MAPK11,MAPK14,MYL4,MYL9,RALA,RASA1,TNK2,WAS
Phospholipase C Signaling	0	0.089	-0.845	ADCY4,ADCY5,ADCY7,ARHGEF3,ARHGEF4,BLNK,CREB5,EP300,FCGR2B,FNBP1,FYN,GNB2,GNB5,GNG7,GRAP2,HDAC6,HDAC7,ITGA10,ITGA6,ITGA7,ITGA9,ITGAV,ITGAX,ITGB4,ITGB5,ITGB6,ITGB7,ITPR1,MAPK3,MEF2B,MYL4,MYL9,NAPEPLD,NFATC1,NFATC2,NFATC4,NFKB2,PLA2G3,PLCD1,PLCD3,PLCE1,PLD1,PLD4,PPP3CB,PRKCG,PRKCH,RALA,RAP2B,RASD2,RELA,RELB,RHOB,RHOBTB1,RHOD,RND1,RND2,RRAS,SYK
Altered T Cell and B Cell Signaling in Rheumatoid Arthritis	0	0.034		CD86,CSF1,FAS,HLA-DMA,IL10,IL1A,IL1RN,IL33,IL37,NFKB2,RELA,RELB,TLR2,TLR4,TLR7,TNFSF11
B Cell Development	0	0.0465		CD86,HLA-DMA
Regulation of IL-2 Expression in Activated and Anergic T Lymphocytes	0	0.0477	-1.706	BCL10,CARD11,FYN,IKBKB,MAPK3,NFATC1,NFATC2,NFATC4,NFKB2,NFKBIA,NFKBIB,NFKBIE,PPP3CB,RALA,RAP2B,RASD2,RELA,RELB,RRAS,TGFB3,TGFBR2,VAV3
Nur77 Signaling in T Lymphocytes	0	0.0224	0.632	CD86,CYCS,EP300,HDAC7,HLA-DMA,MAPK3,NFATC1,PCNA,PPP3CB,PRKCG,PRKCH
PKCθ Signaling in T Lymphocytes	0	0.0634	-1.461	BCL10,CACNB2,CAMK2G,CARD11,CD86,FYN,GRAP2,HLA-DMA,IKBKB,ITPR1,MAP3K11,MAP3K12,MAP3K15,MAP3K6,MAP3K8,MAP3K9,MAPK3,NFATC1,NFATC2,NFATC4,NFKB2,NFKBIA,NFKBIB,NFKBIE,PIK3C2B,PIK3R1,PPP3CB,RALA,RAP2B,RASD2,RELA,RELB,RRAS,VAV3
Role of Lipids/Lipid Rafts in the Pathogenesis of Influenza	0	0.0435		IFNAR1
Antiproliferative Role of TOB in T Cell Signaling	0	0.0173	-0.378	CCNA2,CCNE2,CDKN1B,RB1,SKP2,TGFB3,TGFBR2
OX40 Signaling Pathway	0	0.0175	0	HLA-DMA,NFKB2,NFKBIA,NFKBIB,NFKBIE,RELA,RELB,TRAF5
Cell Cycle Control of Chromosomal Replication	0	0.0714	1	CDK1,CDK18,PCNA,RPA1
Assembly of RNA Polymerase II Complex	0	0.04		POLR2A,TAF4
Assembly of RNA Polymerase III Complex	0	0.0769		POLR3D
Spliceosomal Cycle	0	0.0408		EFTUD2,HSPA8
Differential Regulation of Cytokine Production in Macrophages and T Helper Cells by IL-17A and IL-17F	0	0.111		CCL2,IL10
Telomere Extension by Telomerase	0	0.0667		NBN
Hematopoiesis from Pluripotent Stem Cells	0	0.00957		CSF1,IL10,IL1A,LIF
Hematopoiesis from Multipotent Stem Cells	0	0.0833		CSF1
nNOS Signaling in Skeletal Muscle Cells	0	0.104		CACNB2,DAG1,DMD,ITPR1,SNTA1
Bupropion Degradation	0	0.08		CYP1A1,CYP1B1
Thyroid Hormone Metabolism II (via Conjugation and/or Degradation)	0	0.103	-1	LARGE1,LARGE2,SULT1A1,UGT2A3
Pyrimidine Ribonucleotides De Novo Biosynthesis	0	0.0833		AK4,CMPK2,PCK1
Melatonin Degradation I	0	0.0984	-0.816	CYP1A1,CYP1B1,LARGE1,LARGE2,SULT1A1,UGT2A3
Estrogen Biosynthesis	0	0.114	-1.342	AKR1C3,AKR1C4,CYP1A1,CYP1B1,HSD17B8
tRNA Charging	0	0.0513		AARS1,MARS2
Purine Nucleotides Degradation II (Aerobic)	0	0.105		IMPDH2,NT5E
Mitochondrial L-carnitine Shuttle Pathway	0	0.111		SLC27A1,SLC27A2
TCA Cycle II (Eukaryotic)	0	0.0417		FH
Heme Biosynthesis II	0	0.111		ALAS1
Tryptophan Degradation III (Eukaryotic)	0	0.0833		HSD17B8,L3HYPDH
Pyrimidine Ribonucleotides Interconversion	0	0.0882		AK4,CMPK2,PCK1
Methylglyoxal Degradation III	0	0.1		AKR1B1,AKR1C3
Guanosine Nucleotides Degradation III	0	0.0769		NT5E
Adenosine Nucleotides Degradation II	0	0.0625		NT5E
Histidine Degradation VI	0	0.05		MICAL1
Pregnenolone Biosynthesis	0	0.0556		MICAL1
Acetone Degradation I (to Methylglyoxal)	0	0.0625		CYP1A1,CYP1B1
Glucocorticoid Biosynthesis	0	0.0769		GSTA1
Mineralocorticoid Biosynthesis	0	0.0833		GSTA1
Oxidative Ethanol Degradation III	0	0.0909	0.447	ACSS1,ALDH1A1,ALDH1A3,ALDH2,ALDH3B1
Methionine Degradation I (to Homocysteine)	0	0.0909		MGMT,NSUN4
Superpathway of Geranylgeranyldiphosphate Biosynthesis I (via Mevalonate)	0	0.111		HMGCR,HMGCS1
Tec Kinase Signaling	0	0.0737	-0.816	ACTA1,ACTA2,ACTG1,FADD,FAS,FNBP1,FRK,FYN,GNAI1,GNB2,GNB5,GNG7,ITGA10,ITGA6,ITGA7,ITGA9,ITGAV,ITGAX,ITGB4,ITGB5,ITGB6,ITGB7,JAK2,JAK3,NFKB2,PIK3C2B,PIK3R1,PRKCG,PRKCH,RELA,RELB,RHOB,RHOBTB1,RHOD,RND1,RND2,TEC,TLR4,TNFRSF25,VAV3,WAS
Oxidative Phosphorylation	0	0.0734	-2.828	ATP5F1B,COX4I1,COX5A,COX7A1,CYCS,NDUFB2,NDUFB6,NDUFV1
Nucleotide Excision Repair Pathway	0	0.0571		POLR2A,RPA1
SAPK/JNK Signaling	0	0.0396	0	DUSP4,DUSP8,FADD,GADD45A,GNB2,GNB5,GNG7,MAP3K11,MAP3K12,MAP3K9,MAP4K4,NFATC1,PIK3C2B,PIK3R1,RALA,RAP2B,RASD2,RRAS,TAB1
GABA Receptor Signaling	0	0.115		ADCY4,ADCY5,ADCY7,AP2M1,CACNB2,GABRA3,GNAI1,GNB2,GNB5,GNG7,GPR37,ITPR1,KCNN4,NSF,SLC6A12
Glutamate Receptor Signaling	0	0.106		GLS,GNB2,GNB5,GNG7,GRIK3,GRM2,SLC38A1
NF-κB Signaling	0	0.0839	-0.302	BCL10,BMP4,BMPR2,CARD11,EP300,FADD,FGFR1,FGFR2,FGFR3,FLT1,IKBKB,IL1A,IL1R2,IL1RN,IL33,IL37,INSR,IRAK1,KDR,MAP3K8,MAP4K4,NFKB2,NFKBIA,NFKBIB,NFKBIE,NGF,PIK3C2B,PIK3R1,PRKACB,RALA,RAP2B,RASD2,RELA,RELB,RRAS,TAB1,TANK,TGFA,TGFBR2,TGFBR3,TLR2,TLR4,TLR7,TNFSF11,TNIP1,TRAF5
T Cell Receptor Signaling	0	0.0676	-0.316	BCL10,CARD11,CD86,CDKN1B,DUSP5,DUSP6,FYN,GRAP2,HLA-DMA,HNF1A,IKBKB,LEF1,MAPK11,MAPK14,MAPK3,NFATC1,NFATC2,NFATC4,NFKB2,NFKBIA,NFKBIB,NFKBIE,PAG1,PIK3C2B,PIK3R1,PPP3CB,PTPN22,PTPN6,PTPN7,RALA,RAP2B,RASA1,RASD2,RELA,RELB,RRAS,SKAP1,TCF7,TCF7L2,VAV3
PD-1, PD-L1 cancer immunotherapy pathway	0	0.0943	-0.333	CBLB,CDKN1B,HLA-DMA,JAK2,JAK3,MR1,PIK3C2B,PIK3R1,SKP2,TGFB3
Th17 Activation Pathway	0	0.0433	-0.943	AHR,BATF,DEFB1,HIF1A,HSP90B1,IL10,IRAK1,IRF4,JAK2,JAK3,NFATC1,NFATC2,NFATC4,NFKB2,RELA,RELB,RORA,RORC,RUNX1,SOCS3
NER (Nucleotide Excision Repair, Enhanced Pathway)	0	0.107	2.714	CHAF1B,EP300,H3-3A/H3-3B,LIG3,PCNA,POLD2,POLR2A,RBX1,RFC3,RFC4,RPA1
FAT10 Signaling Pathway	0	0.0714		PSMB8,PSMD2,PSMD6,UBA6
T Cell Exhaustion Signaling Pathway	0	0.0515	-1.279	ACVR1B,BATF,BMPR2,CD86,HLA-DMA,IFNAR1,IL10,IRF4,JAK2,JAK3,KDR,LAG3,LGALS9,MAPK3,NFATC1,NFATC2,NFATC4,PIK3C2B,PIK3R1,PTPN6,RALA,RAP2B,RASD2,RRAS,TCF7,TGFBR2,TGFBR3,VEGFA
Systemic Lupus Erythematosus In T Cell Signaling Pathway	0	0.0502	0.18	CASP1,CASP7,CD44,CD86,CREB5,EZR,FAS,FNBP1,GADD45A,GNAI1,HLA-DMA,IL10,IRF4,ITPR1,MAPK3,NFATC2,PIK3C2B,PIK3R1,PPP3CB,RALA,RAP2B,RASD2,RHOB,RHOBTB1,RHOD,RND1,RND2,ROCK1,RORC,RRAS,SYK
Inhibition of ARE-Mediated mRNA Degradation Pathway	0	0.0932	-0.577	CNOT6,EXOSC5,MAPK11,MAPK14,MAPK3,MAPK4,MAPKAPK2,PRKACB,PRKAR2B,PSMB8,PSMD2,PSMD6,SFN,TNFSF11,ZFP36
