# Supplementary material for: Host cell-dependent late entry step as determinant of hepatitis B virus infection
Source: PLoS Pathog. 2022 Jun 17;18(6):e1010633. doi: 10.1371/journal.ppat.1010633 (PMC9246237; doi:10.1371/journal.ppat.1010633)
Supplement: S4 Dataset — (XLSX) [file ppat.1010633.s016.xlsx]

## Sheet: Data.S4
Gene	GeneID	logFC	logCPM	F	PValue	FDR	WC3_NTCP_1	WC3_NTCP_2	WCH17_NTCP_1	WCH17_NTCP_2	desc
SPTB	GHT09_002564	7.46127	2.64817	227.896	2.36e-51	4.1e-50	-1.84261	-2.5025	3.49398	3.46971	spectrin beta chain erythrocytic
SORL1	GHT09_000868	7.06619	4.28409	631.106	3.18e-138	1.92e-136	-1.39151	-1.04092	5.15643	5.1871	sortilin-related receptor
RFTN1	GHT09_008637	6.58454	4.6145	738.724	3.04e-161	2.3e-159	-0.539088	-0.763173	5.48627	5.53297	raftlin
RANBP3L	GHT09_019378	6.31181	4.00776	513.376	9.85e-113	4.5e-111	-0.771375	-1.04092	5.08445	4.69217	ran-binding protein 3-like
ITSN1	GHT09_016487	5.49001	6.42991	1417.33	5.61e-305	1.3e-302	1.9102	1.96015	7.37124	7.35499	intersectin-1
RAB27A	GHT09_010427	5.44588	3.19364	287.186	3.37e-64	7.42e-63	-0.339066	-1.83829	4.1162	3.95096	ras-related protein Rab-27A
TBC1D4	GHT09_018638	4.96658	2.54203	177.16	2.45e-40	3.29e-39	-1.39151	-0.763173	3.40484	3.29108	TBC1 domain family member 4
SORT1	GHT09_003568	3.99916	7.60602	1455.47	5.52110352305864e-313	1.35129008726861e-310	4.46459	4.56064	8.53704	8.46818	sortilin
SYTL3	GHT09_006233	3.47177	0.347575	26.776	2.3e-07	8.39e-07	-1.84261	-1.38521	1.07395	0.939781	synaptotagmin protein 3
RAB11FIP4	GHT09_014103	3.39358	4.41917	389.054	3.33e-86	1.05e-84	1.65285	2.07059	5.28688	5.13772	rab11 family-interacting protein 4
DENND2A	GHT09_000264	3.31577	1.27221	51.2788	8.15e-13	4.16e-12	-1.39151	-0.530361	1.74797	2.08427	DENN domain-containing protein 2A
CORO1A	GHT09_002723	3.2042	2.81733	139.275	4.32e-32	4.56e-31	0.77541	0.14419	3.50627	3.56715	coronin-1A
ADRB2	GHT09_015879	3.01302	3.20384	166.075	6.31e-38	7.94e-37	1.01344	1.02414	3.97293	3.8832	beta-2 adrenergic receptor
PRICKLE1	GHT09_013465	3.01083	5.44966	510.418	2.49e-112	1.13e-110	3.02849	3.43352	6.28362	6.18488	prickle protein 1-like
ARL4C	GHT09_013036	2.89103	2.2918	88.1757	6.29e-21	4.56e-20	0.262963	0.272969	3.06583	2.90035	ADP-ribosylation factor protein 4C-like
FAM53B	GHT09_014940	2.7975	5.88877	522.105	7.67e-115	3.6e-113	3.8787	3.87007	6.68753	6.62944	protein FAM53B
PEX11B	GHT09_017967	2.53176	3.65318	170.534	6.76e-39	8.76e-38	1.87037	1.84056	4.28984	4.3664	peroxisomal membrane protein 11B
WASF1	GHT09_005545	2.35762	3.93014	180.578	4.43e-41	6.03e-40	2.05936	2.47039	4.68007	4.52033	wiskott-Aldrich syndrome protein family member 1
TRIM46	GHT09_019068	2.29359	2.3928	68.2133	1.51e-16	9.15e-16	1.15278	0.391189	2.92638	3.06509	tripartite motif-containing protein 46
SGSM2	GHT09_017375	2.21646	4.90323	264.196	3.2e-59	6.49e-58	3.19897	3.52688	5.58232	5.55887	small G protein signaling modulator 2
LZTS2	GHT09_006614	1.9373	5.94595	290.099	9.4e-65	2.08e-63	4.44438	4.8355	6.62124	6.54624	leucine zipper putative tumor suppressor 2
STBD1	GHT09_002844	1.91206	6.17579	304.516	6.02e-68	1.41e-66	4.8394	4.96506	6.69292	6.91197	starch-binding domain-containing protein 1
PIP4K2A	GHT09_007953	1.78702	6.78829	325.687	1.59e-72	4.02e-71	5.5964	5.64424	7.34067	7.46232	phosphatidylinositol 5-phosphate 4-kinase type-2 alpha
BBS5	GHT09_014107	1.76839	3.30771	79.7103	4.51e-19	3.03e-18	2.28819	1.96015	4.05055	3.68761	Bardet-Biedl syndrome 5 protein
AP2M1	GHT09_016580	1.72404	10.1068	418.324	1.63e-92	5.73e-91	9.05992	8.93689	10.6916	10.7544	AP-2 complex subunit mu
NSF	GHT09_006586	1.68919	5.06536	177.217	2.38e-40	3.2e-39	4.06667	3.8392	5.66964	5.60549	vesicle-fusing ATPase
CLUAP1	GHT09_009275	1.68029	4.18039	119.636	8.3e-28	7.75e-27	3.02849	3.1106	4.68007	4.77268	clusterin-associated protein 1
ARF2	GHT09_006587	1.57234	5.17584	161.995	4.87e-37	6e-36	4.21715	4.09578	5.68595	5.75257	ADP-ribosylation factor 2
MVB12A	GHT09_010498	1.55903	6.56473	238.114	1.43e-53	2.58e-52	5.60552	5.53291	7.02748	7.21292	multivesicular body subunit 12A
IFT46	GHT09_000908	1.53311	6.13566	201.832	1.07e-45	1.63e-44	5.2222	5.08832	6.65062	6.71786	intraflagellar transport protein 46
SEC22C	GHT09_012252	1.52264	4.76385	131.853	1.79e-30	1.82e-29	3.84827	3.70866	5.33248	5.25447	vesicle-trafficking protein SEC22c
CDKN1A	GHT09_000706	1.51803	7.11506	262.232	1.19e-58	2.39e-57	6.19682	6.11066	7.49286	7.82281	cyclin-dependent kinase inhibitor 1
TAP1	GHT09_016415	1.4502	4.31902	98.9463	2.76e-23	2.19e-22	3.19897	3.55248	4.87283	4.77609	antigen peptide transporter 1
TGFA	GHT09_012123	1.44847	3.31422	56.7063	5.16e-14	2.78e-13	2.34742	2.41564	3.96405	3.65104	protransforming growth factor alpha
IPO8	GHT09_016718	1.44329	7.02366	233.174	1.69e-52	3e-51	6.09896	6.1384	7.6277	7.49158	importin-8
ZDHHC6	GHT09_005529	1.43021	6.06171	173.255	1.73e-39	2.28e-38	5.09837	5.21796	6.59845	6.57288	palmitoyltransferase ZDHHC6
HIF1A	GHT09_012136	1.38263	8.20067	259.744	2.94e-58	5.88e-57	7.35063	7.33955	8.79871	8.6527	hypoxia-inducible factor 1-alpha
SPC25	GHT09_014771	1.36971	4.56856	100.445	1.3e-23	1.04e-22	3.76383	3.62667	5.09262	5.02219	kinetochore protein Spc25
ALYREF	GHT09_017498	1.35503	7.34938	223.242	2.41e-50	4.1e-49	6.61952	6.39164	7.77662	7.94303	THO complex subunit 4
CALR	GHT09_004118	1.34088	8.76002	252.459	1.11e-56	2.15e-55	7.98692	7.88295	9.26682	9.28537	calreticulin
HHEX	GHT09_019210	1.33291	4.68154	99.1751	1.26e-22	9.78e-22	4.23294	3.28871	5.18348	5.14036	hematopoietically-expressed homeobox protein HHEX
TRAPPC2	GHT09_018382	1.3247	4.07065	73.9222	8.41e-18	5.37e-17	3.23077	3.22646	4.59051	4.49165	trafficking protein particle complex subunit 2
PGAP1	GHT09_005249	1.32406	2.01351	21.4692	3.61e-06	1.2e-05	1.27983	1.09554	2.70956	2.21028	GPI inositol-deacylase
PMP22	GHT09_006754	1.31334	4.96	108.461	2.29e-25	1.96e-24	4.08418	4.18032	5.44854	5.4288	peripheral myelin protein 22
SRP9	GHT09_019743	1.30944	5.05452	111.482	5.01e-26	4.4e-25	4.11006	4.34319	5.53509	5.53096	signal recognition particle 9 kDa protein
NEDD4	GHT09_009096	1.29375	6.1805	149.211	3.14e-34	3.54e-33	5.17802	5.55524	6.70897	6.63038	E3 ubiquitin-protein ligase NEDD4
SSR1	GHT09_003974	1.29227	9.0388	237.128	2.35e-53	4.21e-52	8.20175	8.29678	9.59866	9.48338	translocon-associated protein subunit alpha
SNRPG	GHT09_007871	1.28849	5.355	119.011	1.14e-27	1.06e-26	4.47126	4.62238	5.74161	5.90789	small nuclear ribonucleoprotein G
CBLB	GHT09_003911	1.28676	5.0877	109.163	1.61e-25	1.39e-24	4.35341	4.20474	5.57358	5.54896	E3 ubiquitin-protein ligase CBL-B
STX10	GHT09_004125	1.27189	1.91758	18.6699	1.56e-05	4.93e-05	0.68646	1.46259	2.26465	2.3808	syntaxin-10
RAB11B	GHT09_006715	1.23849	7.98181	205.626	1.6e-46	2.49e-45	7.18902	7.26698	8.40413	8.52411	ras-related protein Rab-11B
RAB3GAP2	GHT09_008668	1.23783	7.06475	176.153	4.06e-40	5.42e-39	6.31651	6.30015	7.58342	7.50598	rab3 GTPase-activating protein non-catalytic subunit
CCHCR1	GHT09_016953	1.22937	5.87865	124.655	6.66e-29	6.44e-28	5.08538	5.15251	6.23088	6.44306	coiled-coil alpha-helical rod protein 1
PIK3R1	GHT09_003839	1.18745	5.93035	118.075	1.82e-27	1.68e-26	5.15748	5.24569	6.4117	6.36165	phosphatidylinositol 3-kinase regulatory subunit alpha
LDLRAP1	GHT09_001218	1.18511	4.56762	77.029	1.75e-18	1.15e-17	3.9085	3.74241	4.90569	5.08386	low density lipoprotein receptor adapter protein 1
LMNA	GHT09_019092	1.17744	9.89593	201.116	1.53e-45	2.32e-44	9.2409	9.13496	10.2916	10.4366	lamin
BAG3	GHT09_011963	1.1752	6.95287	155.246	1.43e-35	1.69e-34	6.1097	6.35936	7.40611	7.42002	BAG family molecular chaperone regulator 3
NDEL1	GHT09_007161	1.16947	6.02359	117.235	2.78e-27	2.54e-26	5.2917	5.32582	6.50503	6.44626	nuclear distribution protein nudE 1
YIF1B	GHT09_016134	1.15538	6.86244	146.984	9.76e-34	1.08e-32	6.30161	6.008	7.21427	7.40691	protein YIF1B
MOAP1	GHT09_001620	1.15178	4.20023	61.3127	4.99e-15	2.81e-14	3.63901	3.30387	4.54356	4.68495	modulator of apoptosis 1
WDR35	GHT09_017254	1.12961	5.54052	97.7114	5.14e-23	4.04e-22	4.9534	4.73846	6.02836	5.92484	WD repeat-containing protein 35
THRB	GHT09_010742	1.11173	6.9646	139.928	3.11e-32	3.3e-31	6.38525	6.20044	7.45847	7.35385	thyroid hormone receptor beta
ARL14	GHT09_005140	1.11142	1.35096	10.0485	0.00152582	0.00394087	0.77541	0.602018	1.94149	1.52901	ADP-ribosylation factor protein 14-like
PEX3	GHT09_011483	1.10671	4.5114	66.0371	4.55e-16	2.69e-15	3.89864	3.75349	4.93782	4.91521	peroxisomal biogenesis factor 3
TOMM34	GHT09_013262	1.10616	4.75835	73.2051	1.21e-17	7.67e-17	4.12707	4.0244	5.12886	5.21493	mitochondrial import receptor subunit TOM34
KATNB1	GHT09_003165	1.09039	5.70751	95.3472	1.69e-22	1.3e-21	5.124	4.96029	6.04321	6.20772	katanin p80 WD40 repeat-containing subunit B1
HSP90B1	GHT09_008500	1.0813	10.2839	170.804	5.91e-39	7.67e-38	9.65693	9.62954	10.7585	10.6897	endoplasmin
KIF1C	GHT09_008664	1.05709	7.63321	144.957	2.5e-33	2.74e-32	7.08845	6.9152	8.03448	8.08552	kinesin protein KIF1C-like
MYO1E	GHT09_016215	1.04631	8.24688	152.523	5.62e-35	6.49e-34	7.57474	7.67798	8.68871	8.65732	unconventional myosin-Ie
KPNA1	GHT09_002247	1.04389	8.62472	154.835	2.16e-35	2.53e-34	8.17032	7.82374	8.99472	9.10412	importin subunit alpha-1
RAB27B	GHT09_008002	1.03218	1.78221	11.6881	0.000629606	0.00170541	1.08479	1.22854	2.14393	2.12751	ras-related protein Rab-27B
RITA1	GHT09_007136	1.02599	5.17031	73.278	1.16e-17	7.4e-17	4.72123	4.35051	5.55595	5.58043	RBPJ-interacting and tubulin-associated protein 1
FYTTD1	GHT09_010695	1.02223	4.85207	65.2373	6.82e-16	4.01e-15	4.22507	4.23668	5.33248	5.16651	UAP56-interacting factor
VPS26C	GHT09_004766	1.01962	6.58669	107.273	4.17e-25	3.52e-24	6.01469	5.94173	6.97204	7.01917	Down syndrome critical region protein 3
TAP2	GHT09_016417	1.0164	4.47546	55.3401	1.04e-13	5.53e-13	3.56609	4.09578	4.8633	4.8618	antigen peptide transporter 2
STX17	GHT09_018733	1.01008	3.01772	24.612	7.04e-07	2.48e-06	2.34742	2.44328	3.40484	3.36521	syntaxin-17
SEC22B	GHT09_014054	-1.00258	7.79211	134.679	4.34e-31	4.49e-30	8.09726	8.31979	7.27751	7.14484	vesicle-trafficking protein SEC22b
CHM	GHT09_008238	-1.00921	5.12753	72.4777	1.75e-17	1.1e-16	5.59334	5.53932	4.74895	4.38434	rab proteins geranylgeranyltransferase component A 1
NACA	GHT09_013655	-1.01424	9.8699	150.683	1.41e-34	1.62e-33	10.2839	10.2981	9.24314	9.30948	nascent polypeptide-associated complex subunit alpha
CHMP2A	GHT09_017238	-1.03426	6.80104	118.885	1.21e-27	1.13e-26	7.2697	7.20376	6.1391	6.26209	charged multivesicular body protein 2a
FUT10	GHT09_013382	-1.03651	5.40103	82.5186	1.09e-19	7.5e-19	5.78762	5.90494	4.94687	4.69217	alpha-(1 3)-fucosyltransferase 10
GRTP1	GHT09_010815	-1.03853	2.47996	20.3607	6.43e-06	2.1e-05	2.85567	3.03996	1.94149	1.94618	growth hormone-regulated TBC protein 1
OXA1L	GHT09_012712	-1.03916	7.48551	138.952	5.08e-32	5.35e-31	7.90551	7.93437	6.80914	6.94709	mitochondrial inner membrane protein OXA1L
ATP1B1	GHT09_007665	-1.04674	9.30061	159.238	1.94e-36	2.35e-35	9.64481	9.8163	8.6154	8.75318	sodium/potassium-transporting ATPase subunit beta-1
RHOB	GHT09_017248	-1.04886	6.85854	123.846	1e-28	9.6e-28	7.23875	7.35691	6.23642	6.26572	rho-related GTP-binding protein RhoB
TRAPPC11	GHT09_005277	-1.05239	6.3357	107.929	2.99e-25	2.54e-24	6.83012	6.72848	5.78768	5.67636	trafficking protein particle complex subunit 11
RPL19	GHT09_020206	-1.06972	10.076	167.467	3.14e-38	4e-37	10.5795	10.4477	9.37282	9.514	60S ribosomal protein L19
TIMM50	GHT09_019520	-1.0774	7.46856	148.743	3.74e-34	4.2e-33	7.96108	7.86901	6.75349	6.91582	mitochondrial import inner membrane translocase subunit TIM50
HSPA8	GHT09_012452	-1.08274	10.9147	171.295	4.62e-39	6.02e-38	11.3736	11.3411	10.3767	10.166	heat shock cognate 71 kDa protein
PXMP4	GHT09_003504	-1.11399	5.3214	93.1859	5.02e-22	3.81e-21	5.80885	5.78318	4.60202	4.75556	peroxisomal membrane protein 4-like
MIA2	GHT09_007845	-1.11953	6.08183	112.593	2.87e-26	2.54e-25	6.65365	6.43873	5.54407	5.32814	cTAGE family member 5
RPL7	GHT09_013829	-1.12029	10.7357	183.303	1.13e-41	1.57e-40	11.1973	11.1836	10.0247	10.1142	60S ribosomal protein L7
RPS11	GHT09_008421	-1.124	9.21303	182.712	1.52e-41	2.1e-40	9.66605	9.67504	8.45299	8.63315	40S ribosomal protein S11
RPLP1	GHT09_009422	-1.13542	8.09821	177.767	1.81e-40	2.44e-39	8.57678	8.54692	7.31206	7.52935	60S acidic ribosomal protein P1
LRRK2	GHT09_003628	-1.15182	5.41526	100.141	8.38e-23	6.54e-22	5.58106	6.16145	4.94687	4.56426	leucine-rich repeat serine/threonine-protein kinase 2
SNX16	GHT09_015759	-1.16686	2.91907	32.9413	9.56e-09	3.85e-08	3.54094	3.31886	2.37605	2.23025	sorting nexin-16
IFT57	GHT09_012423	-1.1793	6.32386	134.022	6.04e-31	6.19e-30	6.77995	6.83923	5.70207	5.56871	intraflagellar transport protein 57-like
DCTN2	GHT09_013636	-1.18231	8.25339	195.02	3.22e-44	4.72e-43	8.73728	8.72492	7.5044	7.59147	dynactin subunit 2
LYST	GHT09_013494	-1.18236	4.51621	78.7088	8.93e-19	5.93e-18	4.82385	5.19376	4.14007	3.55928	lysosomal-trafficking regulator
STXBP3	GHT09_003556	-1.1896	6.2601	133.611	7.42e-31	7.58e-30	6.80921	6.68719	5.69134	5.43741	syntaxin-binding protein 3
RPL23	GHT09_020201	-1.1909	9.97122	206.296	1.15e-46	1.79e-45	10.4376	10.4594	9.19363	9.31855	60S ribosomal protein L23
RPS4X	GHT09_015575	-1.20082	10.5223	209.976	1.82e-47	2.9e-46	11.0047	10.9998	9.72372	9.87477	40S ribosomal protein S4 X
BAX	GHT09_008388	-1.21471	5.78345	122.992	1.54e-28	1.47e-27	6.21681	6.35209	5.04285	5.10294	apoptosis regulator BAX
RPL13A	GHT09_008420	-1.21667	10.6331	215.348	1.24e-48	2.04e-47	11.171	11.0625	9.80808	9.98797	60S ribosomal protein L13a
TRAP1	GHT09_009269	-1.21969	7.47493	189.425	5.29e-43	7.49e-42	7.99447	7.93984	6.60275	6.87359	heat shock protein 75 kDa mitochondrial
RPLP2	GHT09_015196	-1.24142	9.21541	221.62	6.54e-50	1.1e-48	9.77033	9.64524	8.31782	8.60115	60S acidic ribosomal protein P2
CHMP4C	GHT09_010339	-1.24385	3.61749	55.3918	1.01e-13	5.34e-13	4.10149	4.20474	2.85126	2.98507	charged multivesicular body protein 4c
RPL37	GHT09_001080	-1.26065	7.69545	207.703	5.67e-47	8.93e-46	8.19723	8.20037	6.935	6.94331	60S ribosomal protein L37
TIMM8A	GHT09_012850	-1.26863	5.27808	117.984	1.91e-27	1.76e-26	5.78494	5.82053	4.52555	4.55241	mitochondrial import inner membrane translocase subunit Tim8 A
TBC1D14	GHT09_011351	-1.28106	5.05017	112.072	3.72e-26	3.29e-25	5.56243	5.59889	4.40596	4.21927	TBC1 domain family member 14
RPS16	GHT09_019518	-1.28416	10.3279	239.154	8.53e-54	1.54e-52	10.8254	10.8401	9.46862	9.62389	40S ribosomal protein S16
DYNLRB2	GHT09_000738	-1.28952	1.56365	17.1727	3.42e-05	0.000104814	2.19453	2.03471	0.781941	0.987501	dynein light chain roadblock-type 2
TRAPPC2L	GHT09_015511	-1.29425	3.95809	71.7125	2.57e-17	1.61e-16	4.50416	4.50928	3.29573	3.17222	trafficking protein particle complex subunit 2 protein
RPL30	GHT09_014283	-1.3029	8.94571	241.749	2.34e-54	4.27e-53	9.45	9.46593	8.06494	8.23849	60S ribosomal protein L30
RPS26	GHT09_013680	-1.30851	9.24579	245.493	3.61e-55	6.69e-54	9.78965	9.72779	8.40043	8.49861	40S ribosomal protein S26
RPS20	GHT09_004193	-1.31154	9.72144	248.176	9.45e-56	1.79e-54	10.2647	10.2045	8.85268	8.99014	40S ribosomal protein S20
GCC2	GHT09_001400	-1.31328	6.19678	157.999	5.13e-36	6.14e-35	6.74596	6.70156	5.65867	5.15611	GRIP and coiled-coil domain-containing protein 2
BIN1	GHT09_015671	-1.31896	7.83383	230.615	6.06e-52	1.07e-50	8.42481	8.27963	6.9598	7.10483	myc box-dependent-interacting protein 1
KLC3	GHT09_016316	-1.32664	5.62107	140.569	2.26e-32	2.41e-31	6.21283	6.10634	4.65268	4.98152	kinesin light chain 3
RPS17	GHT09_001757	-1.34162	8.75529	254.482	4.06e-57	7.93e-56	9.2955	9.2626	7.84659	8.02142	40S ribosomal protein S17
CD59	GHT09_013336	-1.3453	3.84876	72.9175	1.4e-17	8.85e-17	4.44438	4.38654	2.90797	3.21294	CD59 glycoprotein
LAMP2	GHT09_014583	-1.38169	7.48376	240.719	3.9e-54	7.1e-53	8.08262	7.9615	6.62265	6.66197	lysosome-associated membrane glycoprotein 2
KLC2	GHT09_001082	-1.42835	6.63686	212.009	6.59e-48	1.06e-46	7.27828	7.10774	5.65591	5.86542	kinesin light chain 2
ATP2A3	GHT09_010138	-1.45287	0.697103	11.5761	0.000668703	0.00180356	1.01344	1.51561	0.415434	-0.401522	sarcoplasmic/endoplasmic reticulum calcium ATPase 3
DCTN3	GHT09_008834	-1.48774	4.95611	144.643	2.92e-33	3.2e-32	5.47881	5.62023	3.90025	4.19914	dynactin subunit 3
STOML2	GHT09_002062	-1.51897	7.26331	277.031	6.99e-62	1.47e-60	7.9414	7.73569	6.18381	6.44413	stomatin protein 2 mitochondrial
VAMP4	GHT09_007687	-1.53113	6.23736	214.387	2.01e-48	3.27e-47	6.74871	6.90032	5.41958	5.18454	vesicle-associated membrane protein 4
TBC1D8	GHT09_011659	-1.58725	4.45975	134.439	4.89e-31	5.04e-30	5.11551	5.06182	3.46907	3.55136	TBC1 domain family member 8
RANBP2	GHT09_001401	-1.59027	7.90256	331.429	9.16e-74	2.37e-72	8.49647	8.49422	7.02961	6.78015	E3 SUMO-protein ligase RanBP2
RPL5	GHT09_003272	-1.62408	8.25183	357.961	1.71e-79	4.85e-78	8.8751	8.82875	7.2421	7.21668	60S ribosomal protein L5
BCL2L11	GHT09_009812	-1.64447	3.71734	98.0713	4.28e-23	3.37e-22	4.38908	4.35779	2.57595	2.8752	bcl-2 protein 11
SNRPD3	GHT09_002295	-1.69136	2.38186	47.8685	4.62e-12	2.27e-11	2.99183	3.12773	1.57197	1.32125	small nuclear ribonucleoprotein Sm D3
EHD2	GHT09_006872	-1.72063	7.34551	355.789	5.02e-79	1.42e-77	7.95038	7.99747	6.20659	6.2992	EH domain-containing protein 2
TTC21B	GHT09_006152	-1.72777	6.11498	258.574	5.28e-58	1.05e-56	6.75419	6.75767	5.08445	4.9874	tetratricopeptide repeat protein 21B
FNBP1L	GHT09_007853	-1.75467	8.3792	416.311	2.25e-89	7.47e-88	8.85993	9.14552	7.42242	7.07822	formin-binding protein 1-like
PROS1	GHT09_014919	-1.77619	6.72247	325.423	1.82e-72	4.58e-71	7.3704	7.36686	5.62805	5.56675	vitamin K-dependent protein S
SNX33	GHT09_004294	-1.79948	5.59703	245.824	3.06e-55	5.7e-54	6.22867	6.29636	4.39938	4.52841	sorting nexin-33
ZDHHC9	GHT09_011470	-1.84948	7.23806	397.534	4.95e-88	1.61e-86	7.87124	7.92276	5.97185	6.11811	palmitoyltransferase ZDHHC9
NOL6	GHT09_008849	-1.85373	6.44887	325.821	1.49e-72	3.77e-71	7.23581	6.98502	5.23611	5.29296	nucleolar protein 6
TGFBRAP1	GHT09_006044	-1.91431	5.34491	256.962	1.18e-57	2.32e-56	6.19883	5.86208	4.14794	4.1264	transforming growth factor-beta receptor-associated protein 1
RPL36A	GHT09_000091	-1.93482	2.47889	64.5824	9.5e-16	5.55e-15	3.01028	3.4057	1.13857	1.4964	60S ribosomal protein L36a
DCLK1	GHT09_011797	-1.93483	2.85756	80.09	3.72e-19	2.51e-18	3.5785	3.61457	1.90481	1.56091	serine/threonine-protein kinase DCLK1
NFKBIA	GHT09_009542	-1.96592	5.68427	294.201	1.02e-65	2.31e-64	6.42187	6.35027	4.33879	4.4999	NF-kappa-B inhibitor alpha
RPS29	GHT09_009337	-1.97323	8.08332	505.983	2.24e-111	1e-109	8.72581	8.80032	6.76377	6.81776	40S ribosomal protein S29
TMEM108	GHT09_009671	-2.02519	0.463156	17.5166	2.86e-05	8.82e-05	1.15278	1.22854	0.190081	-1.4344	transmembrane protein 108
PHETA1	GHT09_002751	-2.03083	2.60046	75.2561	4.28e-18	2.77e-17	3.38006	3.34839	1.31668	1.46303	sesquipedalian-1-like
RAB7B	GHT09_000818	-2.03313	6.46165	386.246	1.34e-85	4.19e-84	7.24558	7.08379	5.11287	5.16132	ras-related protein Rab-7b
RPL23A	GHT09_016553	-2.03766	1.87639	47.7422	4.93e-12	2.41e-11	2.70531	2.57402	0.698669	0.731355	60S ribosomal protein L23a
AP5B1	GHT09_001059	-2.06832	6.4655	398.906	2.5e-88	8.2e-87	7.13542	7.21983	5.04706	5.17169	AP-5 complex subunit beta-1
SNX10	GHT09_003770	-2.17611	6.28042	411.507	4.81e-91	1.64e-89	6.99547	7.03468	4.95138	4.74865	sorting nexin-10
RPS12	GHT09_008512	-2.18233	1.25885	35.4847	2.62e-09	1.09e-08	1.87037	2.2058	0.781941	-0.827436	40S ribosomal protein S12
MAGEL2	GHT09_017281	-2.18458	1.75955	49.7452	1.78e-12	8.93e-12	2.51177	2.59881	0.860668	0.194237	MAGE protein 2-like
CLIP3	GHT09_018460	-2.22238	3.24275	128.066	1.2e-29	1.19e-28	3.96633	4.11309	1.90481	1.84619	CAP-Gly domain-containing linker protein 3
F2	GHT09_019328	-2.23123	-0.743351	6.684	0.00973159	0.0226839	0.134344	-0.329951	-1.10229	-2.05301	prothrombin
ZDHHC18	GHT09_001250	-2.26497	4.83627	292.571	2.31e-65	5.16e-64	5.59945	5.62928	3.23792	3.46128	palmitoyltransferase ZDHHC18
RPS6	GHT09_008005	-2.30108	10.4773	718.141	7.6e-157	5.42e-155	11.2235	11.2013	8.92716	8.89639	40S ribosomal protein S6
CTSA	GHT09_013279	-2.36869	9.53324	750.007	1.18e-163	9.25e-162	10.3001	10.2621	7.84478	7.97667	lysosomal protective protein
MREG	GHT09_000684	-2.39359	2.27451	80.4737	3.16e-19	2.14e-18	2.93505	3.2734	1.37148	0.273371	melanoregulin
WIPI1	GHT09_019972	-2.40783	4.82243	321.988	1e-71	2.48e-70	5.54356	5.70543	3.11484	3.32862	WD repeat domain phosphoinositide-interacting protein 1
ZDHHC23	GHT09_003637	-2.58906	2.63429	113.723	1.62e-26	1.45e-25	3.5282	3.48761	0.93532	1.07845	palmitoyltransferase ZDHHC23
STRADB	GHT09_010731	-2.69925	4.62009	355.338	6.28e-79	1.77e-77	5.33624	5.59889	2.96253	2.67116	STE20-related kinase adapter protein beta
PRKAA2	GHT09_012774	-3.05364	5.31665	545.51	8.97e-119	4.39e-117	6.07288	6.31518	3.46907	2.88783	5'-AMP-activated protein kinase catalytic subunit alpha-2
PRKAB2	GHT09_005887	-3.35091	5.8204	721.077	1.79e-157	1.29e-155	6.68269	6.76726	3.36488	3.4184	5'-AMP-activated protein kinase subunit beta-2
AGAP2	GHT09_013623	-3.49761	3.64794	311.438	1.92e-69	4.57e-68	4.69296	4.54797	0.93532	1.39388	arf-GAP with GTPase ANK repeat and PH domain-containing protein 2
RANGRF	GHT09_015910	-3.61935	3.24598	259.028	4.21e-58	8.39e-57	4.31683	4.15548	0.93532	0.614642	ran guanine nucleotide release factor
RGS14	GHT09_008606	-3.93615	4.41645	539.222	1.62e-118	7.87e-117	5.39005	5.41923	1.57197	1.52901	regulator of G-protein signaling 14
CSPG5	GHT09_002995	-4.11605	3.53829	354.28	1.95e-78	5.46e-77	4.37492	4.73287	-0.0771072	0.939781	chondroitin sulfate proteoglycan 5
RAB29	GHT09_000810	-4.40012	2.85263	251.854	1.51e-56	2.9e-55	4.03999	3.76449	-0.83081	0.110509	ras-related protein Rab-7L1
SYK	GHT09_010137	-4.85557	-1.69345	5.70784	0.0168938	0.0380145	-1.04838	-1.04092	-2.5025	-2.5025	tyrosine-protein kinase SYK
MGARP	GHT09_009913	-5.37536	4.73959	839.745	8.56e-183	7.79e-181	5.77149	5.79395	0.307153	0.731355	protein MGARP
MME	GHT09_008867	-5.93763	4.73309	894.953	1.51e-194	1.49e-192	5.63554	5.92713	-0.0771072	0.194237	neprilysin
PROC	GHT09_015667	-5.94391	-1.10654	13.7705	0.000206828	0.000589679	-0.16343	-0.329951	-2.5025	-2.5025	vitamin K-dependent protein C
LAPTM5	GHT09_001357	-6.37551	0.993568	94.7639	2.27e-22	1.74e-21	2.28819	1.88153	-2.5025	-2.05301	lysosomal-associated transmembrane protein 5
RAB38	GHT09_001397	-6.49957	2.41695	252.053	1.37e-56	2.63e-55	3.60301	3.47428	-2.5025	-1.4344	ras-related protein Rab-38
TRAM1L1	GHT09_003069	-7.61994	0.152817	53.4742	2.67e-13	1.39e-12	0.859193	1.51561	-2.5025	-2.5025	translocating chain-associated membrane protein 1 1-like
GOLT1A	GHT09_017104	-8.0583	0.535119	73.6506	9.64e-18	6.15e-17	1.55574	1.71014	-2.5025	-2.5025	vesicle transport protein GOT1A
HSPB1	GHT09_011879	-8.07813	3.47064	513.544	5.3e-113	2.44e-111	4.64065	4.52875	-2.5025	-1.7108	heat shock protein beta-1
FOLR1	GHT09_012273	-8.32363	4.65299	990.795	6.48e-215	7.74e-213	5.67653	5.78588	-2.5025	-1.20254	folate receptor alpha-like
GDAP1	GHT09_013295	-8.73089	1.15028	117.495	2.44e-27	2.24e-26	2.40431	2.13978	-2.5025	-2.5025	ganglioside-induced differentiation-associated protein 1
SFPQ	GHT09_009434	-9.20938	3.77619	626.181	3.61e-137	2.15e-135	4.9534	4.81449	-2.5025	-2.05301	splicing factor proline- and glutamine-rich-like
DENND1C	GHT09_013523	-10.8169	3.19892	456.393	1.04e-100	4.09e-99	4.30194	4.35051	-2.5025	-2.5025	DENN domain-containing protein 1C
WAS	GHT09_008725	-10.9652	3.3499	499.661	5.11e-110	2.24e-108	4.57402	4.36503	-2.5025	-2.5025	wiskott-Aldrich syndrome protein
HTATIP2	GHT09_010806	-11.19	5.81197	1648.59	0	0	6.84433	6.87645	-2.5025	-2.05301	oxidoreductase HTATIP2
HDAC6	GHT09_008729	-12.7841	5.2192	1329.46	1.68e-286	3.29e-284	6.32758	6.24036	-2.5025	-2.5025	histone deacetylase 6
UMOD	GHT09_002554	-13.0064	5.44771	1455.25	6.13270616268957e-313	1.48332124704392e-310	6.49245	6.52046	-2.5025	-2.5025	uromodulin
AGT	GHT09_007909	-13.6458	6.10301	1857.17	0	0	6.96978	7.30136	-2.5025	-2.5025	angiotensinogen
